# Supplementary material for: Integrative proteomic and lipidomic analysis of Kaili Sour Soup-mediated attenuation of high-fat diet-induced nonalcoholic fatty liver disease in a rat model
Source: Nutr Metab (Lond). 2021 Mar 10;18:26. doi: 10.1186/s12986-021-00553-4 (PMC7945315; doi:10.1186/s12986-021-00553-4)
Supplement: Supplementary file 2 — Additional file 2: Figure S2. Lipid species identified by lipidomic analysis. [file 12986_2021_553_MOESM2_ESM.xlsx]

## Sheet: HF_vs_ND
No.	DIFF	Lipidion	LipidGroup	Class	FattyAcid	FA1	FA2	FA3	FA4	Calmz	IonFormula	RT-(min)	Fold Change	P-value	VIP	HF-1	HF-2	HF-3	HF-4	HF-5	HF-6	ND-1	ND-2	ND-3	ND-4	ND-5	ND-6	QC-1	QC-2	QC-3	QC-4	QC RSD
104POS	Y	DG(16:0/18:2)+NH4	DG(34:2)+NH4	DG	(16:0/18:2)	(16:0)	(18:2)	0		610.541	C37 H72 O5 N1	12.2702	2.48668	2.55226e-05	1.74547	8.72139e+08	8.10112e+08	6.05892e+08	6.93203e+08	6.77658e+08	5.64235e+08	1.70686e+08	3.07812e+08	3.8923e+08	2.53367e+08	2.42297e+08	3.34953e+08	6.65165e+08	6.81185e+08	6.50701e+08	6.68444e+08	0.0187981
105POS	Y	DG(16:0/18:1)+NH4	DG(34:1)+NH4	DG	(16:0/18:1)	(16:0)	(18:1)	0		612.556	C37 H74 O5 N1	13.0849	8.47373	0.000112285	1.39995	4.96687e+08	2.68664e+08	2.583e+08	4.06285e+08	2.6103e+08	2.05006e+08	3.3293e+07	3.5054e+07	3.39568e+07	2.81712e+07	3.76601e+07	5.56118e+07	2.3131e+08	2.27531e+08	2.27526e+08	2.31295e+08	0.00949696
110POS	Y	DG(36:4)+H	DG(36:4)+H	DG	(36:4)	(36:4)	0	0		617.514	C39 H69 O5	13.062	3.46735	7.18715e-06	1.64196	6.9235e+08	4.71244e+08	4.88226e+08	5.65502e+08	4.6365e+08	4.0598e+08	1.30452e+08	1.37229e+08	1.53987e+08	1.1712e+08	1.43616e+08	2.07888e+08	4.28422e+08	4.24481e+08	3.98871e+08	4.16421e+08	0.0314294
112POS	Y	DG(18:1/18:2)+H	DG(36:3)+H	DG	(18:1/18:2)	(18:1)	(18:2)	0		619.53	C39 H71 O5	12.3364	4.38723	1.38612e-05	1.12323	1.89291e+08	2.33986e+08	1.34991e+08	2.30337e+08	2.73336e+08	2.64564e+08	2.94943e+07	4.76766e+07	6.47028e+07	4.77072e+07	4.76348e+07	6.51401e+07	1.94146e+08	1.84663e+08	1.84547e+08	1.84486e+08	0.0256241
120POS	Y	DG(18:2/18:2)+NH4	DG(36:4)+NH4	DG	(18:2/18:2)	(18:2)	(18:2)	0		634.541	C39 H72 O5 N1	11.5739	1.6394	0.0410647	1.28894	4.96077e+08	7.17216e+08	3.76911e+08	7.13255e+08	9.66753e+08	9.27722e+08	1.92131e+08	4.03273e+08	6.95148e+08	4.53137e+08	3.44624e+08	4.72346e+08	6.65063e+08	6.81397e+08	6.81992e+08	6.69007e+08	0.0127809
124POS	Y	DG(18:1/18:2)+NH4	DG(36:3)+NH4	DG	(18:1/18:2)	(18:1)	(18:2)	0		636.556	C39 H74 O5 N1	12.3364	4.39134	1.15426e-05	3.73329	2.09467e+09	2.60131e+09	1.50698e+09	2.41921e+09	2.84171e+09	3.03713e+09	3.16381e+08	5.69341e+08	6.98531e+08	5.32909e+08	5.09713e+08	6.75306e+08	2.08612e+09	2.077e+09	2.08888e+09	1.98615e+09	0.0238836
126POS	Y	DG(18:1/18:1)+NH4	DG(36:2)+NH4	DG	(18:1/18:1)	(18:1)	(18:1)	0		638.572	C39 H76 O5 N1	13.1438	17.5591	9.87344e-05	3.03075	2.15259e+09	1.18819e+09	8.58741e+08	1.91019e+09	1.13438e+09	1.09336e+09	6.89328e+07	6.87091e+07	7.21236e+07	6.2111e+07	7.6261e+07	1.26685e+08	9.42976e+08	9.42894e+08	9.39072e+08	9.19644e+08	0.0119124
137POS	Y	Cer(d18:1/24:1)+H	Cer(d42:2)+H	Cer	(d18:1/24:1)	(d18:1)	(24:1)	0		648.629	C42 H82 O3 N1	14.3348	1.46705	0.00171637	1.11668	6.95388e+08	6.76155e+08	6.88502e+08	7.47133e+08	4.91602e+08	6.86213e+08	3.0806e+08	4.8706e+08	5.30186e+08	4.92142e+08	5.04511e+08	3.94377e+08	6.98297e+08	6.85025e+08	7.05751e+08	6.82443e+08	0.0159335
146POS	Y	DG(18:1/20:4)+NH4	DG(38:5)+NH4	DG	(18:1/20:4)	(18:1)	(20:4)	0		660.556	C41 H74 O5 N1	12.0944	1.79259	0.000124065	1.02214	3.69456e+08	4.04484e+08	2.61442e+08	3.03627e+08	3.2645e+08	3.54978e+08	1.33491e+08	1.84925e+08	2.27993e+08	2.07945e+08	1.99382e+08	1.73366e+08	3.10723e+08	3.11142e+08	3.01616e+08	2.75874e+08	0.0552628
149POS	Y	DG(18:1/20:3)+NH4	DG(38:4)+NH4	DG	(18:1/20:3)	(18:1)	(20:3)	0		662.572	C41 H76 O5 N1	13.05	2.42268	0.000121681	1.39833	4.75805e+08	4.45544e+08	5.22052e+08	7.03265e+08	4.73849e+08	3.54788e+08	2.12528e+08	1.99341e+08	1.92482e+08	2.39976e+08	2.05951e+08	1.77825e+08	4.74957e+08	4.68528e+08	4.74888e+08	4.49009e+08	0.0262764
166POS	Y	DG(18:1/22:6)+NH4	DG(40:7)+NH4	DG	(18:1/22:6)	(18:1)	(22:6)	0		684.556	C43 H74 O5 N1	11.7321	3.0289	0.0123897	1.2314	2.04037e+08	4.06006e+08	1.12237e+08	2.59904e+08	5.6254e+08	5.4445e+08	9.38272e+07	1.0884e+08	1.51341e+08	8.69932e+07	9.8182e+07	1.50563e+08	2.86778e+08	3.14684e+08	3.02592e+08	2.85957e+08	0.0463096
168POS	Y	DG(18:1/22:5)+NH4	DG(40:6)+NH4	DG	(18:1/22:5)	(18:1)	(22:5)	0		686.572	C43 H76 O5 N1	12.4343	17.6093	0.00384152	1.05801	9.87508e+07	3.03197e+08	4.93033e+07	1.01383e+08	2.48136e+08	3.01407e+08	8.37104e+06	1.23595e+07	1.28078e+07	9.86574e+06	8.40358e+06	1.07831e+07	9.51479e+07	1.00454e+08	9.74263e+07	9.45275e+07	0.027697
16POS	Y	LPE(18:0)+H	LPE(18:0)+H	LPE	(18:0)	(18:0)	0	0		482.324	C23 H49 O7 N1 P1	4.02854	3.80987	0.000540914	2.42196	9.77335e+08	4.82179e+08	1.04779e+09	8.69024e+08	1.16154e+09	1.57159e+09	2.06957e+08	2.47468e+08	4.39908e+08	2.76113e+08	2.19902e+08	2.1324e+08	6.73316e+08	6.68138e+08	6.60283e+08	6.63749e+08	0.00845767
198POS	Y	PC(32:0)+H	PC(32:0)+H	PC	(16:0/16:0)	(16:0)	(16:0)	0		734.569	C40 H81 O8 N1 P1	11.025	0.80556	0.0344053	1.71174	1.86506e+09	2.11966e+09	2.52818e+09	2.10026e+09	1.60431e+09	2.63482e+09	2.86194e+09	2.70409e+09	2.90475e+09	3.00557e+09	2.27327e+09	2.20486e+09	2.823e+09	2.83949e+09	2.7796e+09	2.7574e+09	0.0135512
210POS	Y	PC(33:2)+H	PC(33:2)+H	PC	(33:2)	(33:2)	0	0		744.554	C41 H79 O8 N1 P1	9.81692	0.522698	0.00195767	1.01197	1.38305e+08	2.64239e+08	1.81569e+08	1.82796e+08	1.58541e+08	1.96757e+08	3.27438e+08	3.97802e+08	3.69328e+08	2.5216e+08	2.90678e+08	5.09547e+08	3.60942e+08	3.60983e+08	3.54409e+08	3.36131e+08	0.0332396
216POS	Y	PC(33:1)+H	PC(33:1)+H	PC	(33:1)	(33:1)	0	0		746.569	C41 H81 O8 N1 P1	12.2987	1.97381	3.11278e-05	1.29502	4.38385e+08	5.0608e+08	4.34454e+08	4.5874e+08	3.86655e+08	5.59586e+08	2.23947e+08	1.99475e+08	3.34601e+08	2.15564e+08	2.25141e+08	2.11695e+08	4.48439e+08	4.46035e+08	4.4867e+08	4.31243e+08	0.0187589
21POS	Y	LPC(16:0)+H	LPC(16:0)+H	LPC	(16:0)	(16:0)	0	0		496.34	C24 H51 O7 N1 P1	2.71463	1.96118	0.011478	3.77908	4.20692e+09	3.42378e+09	3.31976e+09	3.01309e+09	3.6269e+09	7.30217e+09	1.74676e+09	2.04863e+09	2.42032e+09	2.01374e+09	2.30879e+09	2.15446e+09	3.35e+09	3.45589e+09	3.3678e+09	3.27125e+09	0.0225454
226POS	Y	PC(34:3)+H	PC(34:3)+H	PC	(16:1/18:2)	(16:1)	(18:2)	0		756.554	C42 H79 O8 N1 P1	9.40084	0.487659	0.00261782	2.27501	1.02233e+09	9.18754e+08	8.30887e+08	8.60867e+08	6.29134e+08	6.11606e+08	2.08256e+09	1.17652e+09	1.73225e+09	9.23493e+08	2.07271e+09	2.00628e+09	1.55029e+09	1.49549e+09	1.59268e+09	1.56957e+09	0.0267223
227POS	Y	PC(16:0/16:0)+Na	PC(32:0)+Na	PC	(16:0/16:0)	(16:0)	(16:0)	0		756.551	C40 H80 O8 N1 P1 Na1	9.78542	0.392197	4.91229e-06	2.4012	4.38115e+08	4.30294e+08	5.65016e+08	6.17066e+08	3.95079e+08	5.1163e+08	9.46667e+08	1.12853e+09	1.38032e+09	1.48192e+09	1.34877e+09	1.25387e+09	1.33588e+09	1.29872e+09	1.299e+09	1.30211e+09	0.0137763
258POS	Y	PC(34:1)+H	PC(34:1)+H	PC	(16:0/18:1)	(16:0)	(18:1)	0		760.585	C42 H83 O8 N1 P1	11.0873	1.31643	0.00187894	4.06128	1.00798e+10	1.05312e+10	9.03926e+09	8.78608e+09	8.05057e+09	9.25551e+09	8.36976e+09	6.77335e+09	6.62741e+09	6.58085e+09	5.92145e+09	8.07067e+09	8.44439e+09	8.42002e+09	8.76106e+09	8.4198e+09	0.0196087
264POS	Y	PC(35:5)+H	PC(35:5)+H	PC	(35:5)	(35:5)	0	0		766.538	C43 H77 O8 N1 P1	10.8149	0.671207	0.00577304	1.37156	7.63686e+08	7.61772e+08	5.58216e+08	5.48314e+08	5.63984e+08	7.29001e+08	1.07329e+09	7.31958e+08	9.46571e+08	1.27338e+09	1.029e+09	7.93435e+08	9.76917e+08	9.74533e+08	9.75921e+08	6.69777e+08	0.170145
266POS	Y	PC(35:4)+H	PC(35:4)+H	PC	(15:0/20:4)	(15:0)	(20:4)	0		768.554	C43 H79 O8 N1 P1	9.63812	0.396863	0.000174017	1.69927	2.57227e+08	3.22826e+08	2.15461e+08	3.45995e+08	1.97863e+08	2.60013e+08	6.7204e+08	8.73187e+08	5.81441e+08	8.57347e+08	5.56443e+08	4.89611e+08	5.86103e+08	5.69545e+08	5.8609e+08	5.8173e+08	0.0134687
273POS	Y	PC(35:3)+H	PC(35:3)+H	PC	(35:3)	(35:3)	0	0		770.569	C43 H81 O8 N1 P1	11.7984	2.06166	0.00176885	1.6696	1.05321e+09	9.26369e+08	8.55793e+08	7.57171e+08	5.95584e+08	5.32428e+08	4.22835e+08	2.9619e+08	3.41562e+08	2.11889e+08	5.69274e+08	4.47939e+08	7.45186e+08	7.52233e+08	7.30461e+08	7.30282e+08	0.0148353
275POS	Y	PC(35:2)+H	PC(35:2)+H	PC	(35:2)	(35:2)	0	0		772.585	C43 H83 O8 N1 P1	10.8753	0.604483	0.0244742	1.27751	5.35824e+08	7.21802e+08	3.54639e+08	4.99483e+08	3.05701e+08	3.97557e+08	6.554e+08	7.194e+08	8.70975e+08	6.51141e+08	5.44117e+08	1.21585e+09	7.03374e+08	7.36145e+08	6.81519e+08	6.58266e+08	0.04769
27POS	Y	LPE(20:4)+H	LPE(20:4)+H	LPE	(20:4)	(20:4)	0	0		502.293	C25 H45 O7 N1 P1	2.2122	0.708364	0.0103443	1.29198	6.08725e+08	6.47989e+08	6.75565e+08	8.89001e+08	4.25993e+08	5.03451e+08	1.10447e+09	7.87562e+08	7.88454e+08	8.73195e+08	9.22681e+08	8.18549e+08	8.77956e+08	8.41865e+08	8.41997e+08	8.4192e+08	0.0211702
287POS	Y	PC(36:5)+H	PC(36:5)+H	PC	(16:0/20:5)	(16:0)	(20:5)	0		780.554	C44 H79 O8 N1 P1	9.47431	0.398602	6.37942e-06	2.435	5.99789e+08	6.19968e+08	5.76643e+08	6.24801e+08	3.79273e+08	3.49515e+08	1.5316e+09	1.48178e+09	1.09426e+09	1.1013e+09	1.39974e+09	1.29391e+09	1.14043e+09	1.19406e+09	1.1571e+09	1.16288e+09	0.0192652
289POS	Y	PC(36:5)+H	PC(36:5)+H	PC	(16:1/20:4)	(16:1)	(20:4)	0		780.554	C44 H79 O8 N1 P1	9.21719	0.331582	2.0585e-06	3.28405	9.76193e+08	8.62379e+08	7.8998e+08	7.13589e+08	4.87668e+08	4.67319e+08	2.66523e+09	1.90987e+09	2.00486e+09	2.20863e+09	2.30649e+09	1.86439e+09	1.96771e+09	1.80837e+09	1.82594e+09	2.22443e+09	0.0982654
310POS	Y	PC(36:4)+H	PC(36:4)+H	PC	(18:2/18:2)	(18:2)	(18:2)	0		782.569	C44 H81 O8 N1 P1	9.62566	0.527258	0.00100898	2.44025	9.39189e+08	1.17072e+09	6.58152e+08	1.56275e+09	7.35894e+08	1.07324e+09	2.00904e+09	2.28733e+09	1.90609e+09	1.52885e+09	1.52734e+09	2.38642e+09	1.96738e+09	1.97852e+09	2.01491e+09	2.01402e+09	0.0122394
341POS	Y	PC(36:1)+H	PC(36:1)+H	PC	(36:1)	(36:1)	0	0		788.616	C44 H87 O8 N1 P1	12.0445	1.28343	0.00967243	3.08668	7.00203e+09	6.85405e+09	6.26384e+09	7.62879e+09	6.29018e+09	6.46157e+09	6.43706e+09	5.33205e+09	4.53949e+09	4.7806e+09	4.00144e+09	6.46589e+09	6.73056e+09	6.7296e+09	6.72621e+09	6.29877e+09	0.032474
352POS	Y	PC(37:5)+H	PC(37:5)+H	PC	(37:5)	(37:5)	0	0		794.569	C45 H81 O8 N1 P1	11.7644	2.77607	0.000145495	1.46414	5.12381e+08	6.20666e+08	4.41629e+08	3.84591e+08	3.40918e+08	3.72727e+08	2.56199e+08	1.47271e+08	1.3186e+08	1.58684e+08	1.71276e+08	9.75511e+07	3.85053e+08	3.92591e+08	3.94579e+08	3.85062e+08	0.0128162
358POS	Y	PC(37:4)+H	PC(37:4)+H	PC	(17:0/20:4)	(17:0)	(20:4)	0		796.585	C45 H83 O8 N1 P1	10.5238	0.555241	0.00115888	2.75516	1.34971e+09	1.85417e+09	1.26943e+09	1.61988e+09	8.4159e+08	1.16479e+09	1.89251e+09	2.75051e+09	2.6636e+09	3.06808e+09	2.26449e+09	1.94829e+09	2.15154e+09	2.21166e+09	2.27482e+09	2.14976e+09	0.0270176
372POS	Y	PC(38:7)+H	PC(38:7)+H	PC	(38:7)	(38:7)	0	0		804.554	C46 H79 O8 N1 P1	8.80614	0.375585	0.0121829	1.01352	1.4661e+08	1.68008e+08	1.12624e+08	9.22435e+07	8.9123e+07	7.12211e+07	5.27759e+08	2.21674e+08	1.39553e+08	2.36174e+08	2.53367e+08	4.31529e+08	2.36841e+08	2.45006e+08	2.30388e+08	2.30261e+08	0.0295747
374POS	Y	PC(38:6)+H	PC(38:6)+H	PC	(18:2/20:4)	(18:2)	(20:4)	0		806.569	C46 H81 O8 N1 P1	9.43671	0.452277	1.65543e-05	4.26479	2.03242e+09	2.37604e+09	1.80335e+09	2.52326e+09	1.74053e+09	1.86583e+09	5.06507e+09	4.5574e+09	3.75909e+09	3.75981e+09	5.60306e+09	4.5429e+09	4.27444e+09	4.35513e+09	4.3586e+09	4.25389e+09	0.0125718
394POS	Y	PC(38:5)+H	PC(38:5)+H	PC	(18:1/20:4)	(18:1)	(20:4)	0		808.585	C46 H83 O8 N1 P1	10.251	0.768671	0.0286734	3.58204	8.01073e+09	8.30683e+09	6.5998e+09	5.72384e+09	4.17536e+09	5.23543e+09	8.76174e+09	7.79721e+09	7.16743e+09	9.62697e+09	8.34614e+09	7.80414e+09	7.65468e+09	7.62239e+09	7.67791e+09	7.62238e+09	0.00354086
39POS	Y	LPC(16:0)+Na	LPC(16:0)+Na	LPC	(16:0)	(16:0)	0	0		518.322	C24 H50 O7 N1 P1 Na1	2.71463	1.62777	0.0148766	1.11962	5.16169e+08	4.049e+08	4.12942e+08	3.50784e+08	3.91687e+08	7.55723e+08	2.57423e+08	2.69073e+08	3.36648e+08	2.94398e+08	2.87759e+08	2.94632e+08	4.34684e+08	4.30616e+08	4.34669e+08	4.26246e+08	0.00932253
412POS	Y	PC(38:3)+H	PC(38:3)+H	PC	(18:0/20:3)	(18:0)	(20:3)	0		812.616	C46 H87 O8 N1 P1	11.5516	1.48778	0.0116631	3.93703	6.41797e+09	9.09931e+09	8.13448e+09	7.6082e+09	4.51691e+09	6.50594e+09	5.67814e+09	5.48373e+09	4.13907e+09	3.8861e+09	3.73877e+09	5.49423e+09	7.5491e+09	7.97687e+09	7.62632e+09	7.53743e+09	0.0269479
419POS	Y	PC(39:1p)+H	PC(39:1p)+H	PC	(39:1p)	(39:1p)	0	0		814.668	C47 H93 O7 N1 P1	14.9541	0.415517	0.0106785	1.17041	1.34765e+08	2.13551e+08	2.06788e+08	2.11153e+08	4.35542e+07	1.17227e+08	2.26536e+08	3.58204e+08	2.29564e+08	3.06277e+08	6.18301e+08	4.92165e+08	2.35423e+08	2.28052e+08	2.3229e+08	2.08888e+08	0.0526453
41POS	Y	LPC(18:2)+H	LPC(18:2)+H	LPC	(18:2)	(18:2)	0	0		520.34	C26 H51 O7 N1 P1	2.19261	0.582098	0.00262209	1.84316	7.3702e+08	8.69511e+08	6.94909e+08	6.63966e+08	9.24105e+08	1.14562e+09	1.6687e+09	1.57546e+09	1.50942e+09	1.25866e+09	8.787e+08	1.75903e+09	1.50676e+09	1.53106e+09	1.59175e+09	1.50406e+09	0.0265703
434POS	Y	PC(39:4)+H	PC(39:4)+H	PC	(19:0/20:4)	(19:0)	(20:4)	0		824.616	C47 H87 O8 N1 P1	11.4675	0.556948	0.00136561	1.59111	5.63279e+08	5.1605e+08	4.53159e+08	4.80757e+08	3.7678e+08	4.89427e+08	8.805e+08	8.28977e+08	8.96193e+08	1.18081e+09	8.42542e+08	5.41032e+08	7.69788e+08	7.7055e+08	7.55073e+08	7.54916e+08	0.0114963
441POS	Y	PC(18:2/20:4)+Na	PC(38:6)+Na	PC	(18:2/20:4)	(18:2)	(20:4)	0		828.551	C46 H80 O8 N1 P1 Na1	9.43671	0.648561	1.03163e-05	1.05961	2.81302e+08	2.99197e+08	2.7004e+08	3.21448e+08	2.57685e+08	2.61442e+08	4.72513e+08	4.72865e+08	3.81045e+08	3.95412e+08	4.5176e+08	4.3389e+08	4.40421e+08	4.34081e+08	4.34082e+08	4.34083e+08	0.0072755
444POS	Y	PC(40:8)+H	PC(40:8)+H	PC	(40:8)	(40:8)	0	0		830.569	C48 H81 O8 N1 P1	9.17893	0.499617	0.00159201	2.43048	8.70914e+08	7.86127e+08	9.05016e+08	1.13324e+09	7.83177e+08	1.10738e+09	2.62412e+09	1.95255e+09	1.40405e+09	1.75041e+09	2.19922e+09	1.24992e+09	1.9339e+09	1.86357e+09	1.92077e+09	1.86867e+09	0.0188789
44POS	Y	LPC(18:0)+H	LPC(18:0)+H	LPC	(18:0)	(18:0)	0	0		524.371	C26 H55 O7 N1 P1	3.81835	2.00444	0.00298498	4.28379	4.50663e+09	3.2943e+09	3.55e+09	5.97454e+09	5.28263e+09	7.29832e+09	2.62542e+09	2.84717e+09	2.88735e+09	2.53931e+09	2.05725e+09	1.9636e+09	4.38814e+09	4.48408e+09	4.62907e+09	4.38394e+09	0.0256958
460POS	Y	PC(38:2)+Na	PC(38:2)+Na	PC	(38:2)	(38:2)	0	0		836.614	C46 H88 O8 N1 P1 Na1	11.514	1.94464	0.00505932	2.08356	1.25835e+09	1.83905e+09	1.44058e+09	1.22775e+09	9.00949e+08	1.29234e+09	1.26166e+09	6.89542e+08	4.33552e+08	6.78758e+08	6.70862e+08	3.58429e+08	1.19522e+09	1.19508e+09	1.17179e+09	1.17192e+09	0.0113646
461POS	Y	PC(22:3/18:2)+H	PC(40:5)+H	PC	(22:3/18:2)	(22:3)	(18:2)	0		836.616	C48 H87 O8 N1 P1	11.1872	0.725628	0.00298589	1.35055	7.81326e+08	8.83091e+08	9.72905e+08	6.31967e+08	5.97588e+08	8.31538e+08	1.16236e+09	1.14722e+09	1.00841e+09	9.52302e+08	1.23276e+09	9.71914e+08	9.41983e+08	9.03057e+08	9.39807e+08	9.42015e+08	0.0205358
498POS	Y	Cer(d58:3)+H	Cer(d58:3)+H	Cer	(d58:3)	(d58:3)	0	0		870.864	C58 H112 O3 N1	22.0157	49.3037	3.32058e-05	1.15504	2.14625e+08	2.70373e+08	1.3893e+08	1.44203e+08	2.30809e+08	1.10715e+08	3.07216e+06	2.88892e+06	3.27321e+06	3.88274e+06	4.45792e+06	4.93155e+06	1.36067e+08	1.35857e+08	1.41795e+08	1.35844e+08	0.0213836
508NEG	Y	FA(20:4)-H	FA(20:4)-H	FA	(20:4)	(20:4)	0	0	0	303.233	O2 H31 C20	4.34863	2.91912	0.0202018	1.412	5.94698e+07	4.19058e+07	5.11741e+07	4.1032e+07	8.43405e+07	1.4372e+08	1.13745e+07	1.81972e+07	4.54951e+07	2.08611e+07	2.10949e+07	2.74189e+07	4.9514e+07	5.07479e+07	5.17921e+07	5.18084e+07	0.0213379
512NEG	Y	LPE(16:0)-H	LPE(16:0)-H	LPE	(16:0)	(16:0)	0	0	0	452.278	C21 H43 O7 N1 P1	2.85238	2.69011	0.0010867	4.83369	9.96741e+08	5.66022e+08	7.06174e+08	8.25289e+08	8.38783e+08	1.37475e+09	2.52798e+08	2.21529e+08	5.30737e+08	3.49489e+08	3.10412e+08	3.08097e+08	5.69951e+08	5.85859e+08	4.81065e+08	5.86275e+08	0.0906659
515NEG	Y	LPE(18:2)-H	LPE(18:2)-H	LPE	(18:2)	(18:2)	0	0	0	476.278	C23 H43 O7 N1 P1	2.27787	0.556423	0.00371139	2.31624	1.82882e+08	2.66356e+08	1.0761e+08	2.26854e+08	1.28968e+08	1.83673e+08	2.47829e+08	2.58847e+08	3.32466e+08	3.07368e+08	3.82154e+08	4.41676e+08	3.07987e+08	3.20346e+08	3.11592e+08	3.14669e+08	0.0166867
516NEG	Y	LPE(18:1)-H	LPE(18:1)-H	LPE	(18:1)	(18:1)	0	0	0	478.294	C23 H45 O7 N1 P1	2.97545	2.04198	0.0020478	1.99091	2.96229e+08	1.72515e+08	1.74218e+08	2.04718e+08	1.61064e+08	2.66892e+08	5.79124e+07	8.2169e+07	1.4205e+08	1.31983e+08	9.70016e+07	1.13592e+08	1.1729e+08	1.50294e+08	1.43443e+08	1.50309e+08	0.11187
517NEG	Y	LPE(18:0)-H	LPE(18:0)-H	LPE	(18:0)	(18:0)	0	0	0	480.31	C23 H47 O7 N1 P1	4.04425	3.44846	0.00655842	6.77018	1.13241e+09	8.06768e+08	1.48511e+09	8.83841e+08	1.76689e+09	2.77515e+09	2.77527e+08	3.89866e+08	7.28333e+08	4.58319e+08	3.67984e+08	3.44386e+08	9.9666e+08	9.95975e+08	8.75423e+08	9.96906e+08	0.0626621
522NEG	Y	LPE(20:4)-H	LPE(20:4)-H	LPE	(20:4)	(20:4)	0	0	0	500.278	C25 H43 O7 N1 P1	2.21029	0.659727	0.0143042	3.84895	1.02954e+09	1.09018e+09	1.0989e+09	7.13043e+08	6.72449e+08	7.26356e+08	7.43963e+08	1.27808e+09	1.38063e+09	1.55201e+09	1.61811e+09	1.50703e+09	1.32098e+09	1.35605e+09	1.36766e+09	1.36747e+09	0.0162997
536NEG	Y	LPC(16:0)+HCOO	LPC(16:0)+HCOO	LPC	(16:0)	(16:0)	0	0	0	540.331	C25 H51 O9 N1 P1	2.71274	1.43754	0.0202274	3.81825	1.4549e+09	9.91599e+08	9.9894e+08	1.07134e+09	1.12129e+09	1.77368e+09	8.23751e+08	7.22472e+08	1.04474e+09	8.91079e+08	9.01139e+08	7.72687e+08	1.10402e+09	1.12893e+09	1.06318e+09	1.1284e+09	0.0279371
538NEG	Y	LPS(20:4)-H	LPS(20:4)-H	LPS	(20:4)	(20:4)	0	0	0	544.268	C26 H43 O9 N1 P1	1.86782	0.241797	0.00233813	1.02113	7.20383e+06	1.25021e+07	1.88834e+07	5.7587e+06	5.2787e+06	6.59283e+06	3.12473e+07	2.9332e+07	4.42209e+07	7.10091e+07	2.64137e+07	3.02842e+07	2.42364e+07	2.10136e+07	2.4099e+07	2.29561e+07	0.0645713
545NEG	Y	LPC(18:2)+HCOO	LPC(18:2)+HCOO	LPC	(18:2)	(18:2)	0	0	0	564.331	C27 H51 O9 N1 P1	2.20505	0.685879	0.00654991	2.03315	2.77536e+08	2.82608e+08	2.38342e+08	3.3497e+08	2.43431e+08	3.46647e+08	4.32671e+08	4.0195e+08	4.48397e+08	2.99912e+08	3.80084e+08	5.49869e+08	3.46853e+08	4.00965e+08	4.0083e+08	4.0066e+08	0.0696642
559NEG	Y	Cer(d18:1/16:0)+HCOO	Cer(d34:1)+HCOO	Cer	(d18:1/16:0)	(d18:1)	(16:0)	0	0	582.51	C35 H68 O5 N1	11.3032	1.26392	0.00381799	2.438	8.67398e+08	8.28024e+08	8.25424e+08	8.84864e+08	8.52513e+08	7.69132e+08	5.31137e+08	5.58949e+08	8.06802e+08	7.42092e+08	7.00887e+08	6.37727e+08	8.56633e+08	8.70348e+08	8.60367e+08	8.98955e+08	0.0219708
562NEG	Y	LPC(20:4)+HCOO	LPC(20:4)+HCOO	LPC	(20:4)	(20:4)	0	0	0	588.331	C29 H51 O9 N1 P1	2.12714	0.645805	7.39e-05	3.8453	7.58302e+08	5.4142e+08	6.42266e+08	8.0108e+08	5.11453e+08	6.89562e+08	9.43186e+08	1.14136e+09	9.7789e+08	9.72962e+08	1.06695e+09	1.00489e+09	8.93169e+08	7.90994e+08	8.93549e+08	8.93042e+08	0.0589267
572NEG	Y	Cer(d18:1/18:0)+HCOO	Cer(d36:1)+HCOO	Cer	(d18:1/18:0)	(d18:1)	(18:0)	0	0	610.542	C37 H72 O5 N1	12.2905	3.02688	1.64914e-05	4.39369	6.61826e+08	6.17944e+08	6.20631e+08	7.68899e+08	9.47641e+08	6.20811e+08	1.20803e+08	1.82641e+08	3.29968e+08	2.3515e+08	2.67468e+08	2.64012e+08	6.16642e+08	6.16556e+08	6.22651e+08	6.3044e+08	0.0105609
582NEG	Y	Cer(d18:1/20:0)+HCOO	Cer(d38:1)+HCOO	Cer	(d18:1/20:0)	(d18:1)	(20:0)	0	0	638.573	C39 H76 O5 N1	13.1619	1.90774	3.87801e-05	1.41316	8.82547e+07	9.57099e+07	8.94973e+07	1.13988e+08	1.13679e+08	1.12683e+08	3.88864e+07	4.87829e+07	5.89939e+07	6.77372e+07	6.41222e+07	4.32257e+07	8.80195e+07	8.84573e+07	8.62934e+07	8.84502e+07	0.0117119
592NEG	Y	Cer(d18:1/22:1)+HCOO	Cer(d40:2)+HCOO	Cer	(d18:1/22:1)	(d18:1)	(22:1)	0	0	664.589	C41 H78 O5 N1	13.2672	1.95928	0.00242492	1.29108	8.19183e+07	1.19852e+08	7.57087e+07	1.3285e+08	7.89864e+07	8.92539e+07	3.29865e+07	4.13696e+07	5.58841e+07	7.53037e+07	5.41594e+07	3.5594e+07	8.12859e+07	7.92082e+07	7.84071e+07	8.01184e+07	0.0155121
605NEG	Y	Cer(d18:1/24:1)+HCOO	Cer(d42:2)+HCOO	Cer	(d18:1/24:1)	(d18:1)	(24:1)	0	0	692.62	C43 H82 O5 N1	14.345	1.32249	0.00101099	2.92775	9.75515e+08	9.37243e+08	1.00285e+09	1.01934e+09	8.9417e+08	9.86612e+08	5.87412e+08	7.28716e+08	7.18637e+08	8.59705e+08	8.76253e+08	6.26829e+08	9.12358e+08	9.12158e+08	9.13943e+08	9.35981e+08	0.0126366
613NEG	Y	OAHFA(46:4)-H	OAHFA(46:4)-H	OAHFA	(46:4)	(46:4)	0	0	0	697.614	C46 H81 O4	14.978	0.58949	0.00594773	1.30481	7.39524e+07	5.06077e+07	6.63705e+07	8.94322e+07	5.70627e+07	6.29113e+07	9.30271e+07	9.1975e+07	1.06769e+08	1.23964e+08	1.68586e+08	9.48024e+07	9.20153e+07	9.47432e+07	9.47578e+07	9.46708e+07	0.0144064
627NEG	Y	PE(16:0/18:3)-H	PE(34:3)-H	PE	(16:0/18:3)	(16:0)	(18:3)	0	0	712.492	C39 H71 O8 N1 P1	10.0332	0.333231	0.000354662	1.12687	1.69346e+07	1.11031e+07	1.49292e+07	2.28903e+07	2.04898e+07	1.23058e+07	5.01021e+07	3.71723e+07	7.49075e+07	3.95296e+07	5.57727e+07	3.85648e+07	6.588e+07	6.57893e+07	5.52677e+07	5.52779e+07	0.100704
628NEG	Y	PE(16:1/18:2)-H	PE(34:3)-H	PE	(16:1/18:2)	(16:1)	(18:2)	0	0	712.492	C39 H71 O8 N1 P1	9.70389	0.331261	0.000413127	1.051	2.20526e+07	1.93064e+07	1.05156e+07	1.52742e+07	7.61748e+06	1.21796e+07	4.59449e+07	2.88559e+07	4.07379e+07	3.27246e+07	5.02625e+07	6.39436e+07	3.36314e+07	3.38465e+07	3.55934e+07	3.42851e+07	0.025608
629NEG	Y	Cer(d18:0+pO/24:0)+HCOO	Cer(d42:0+pO)+HCOO	Cer	(d18:0+pO/24:0)	(d18:0+pO)	(24:0)	0	0	712.646	C43 H86 O6 N1	14.912	0.51691	0.00167645	1.14631	3.22008e+07	2.86211e+07	4.45698e+07	5.089e+07	2.47134e+07	3.77631e+07	5.12819e+07	5.35722e+07	8.24151e+07	6.42639e+07	9.36967e+07	7.79737e+07	6.42365e+07	6.87969e+07	6.86971e+07	6.80845e+07	0.0321382
630NEG	Y	PE(16:0/18:2)-H	PE(34:2)-H	PE	(16:0/18:2)	(16:0)	(18:2)	0	0	714.508	C39 H73 O8 N1 P1	10.6368	0.699006	0.00398169	4.62004	1.23015e+09	1.52321e+09	1.28394e+09	1.57205e+09	1.03112e+09	1.24686e+09	1.47796e+09	1.65859e+09	2.04589e+09	1.69135e+09	2.14473e+09	2.26513e+09	1.80702e+09	1.82849e+09	1.78394e+09	1.82937e+09	0.0118571
637NEG	Y	PE(36:4p)-H	PE(36:4p)-H	PE	(36:4p)	(36:4p)	0	0	0	722.513	C41 H73 O7 N1 P1	10.9386	0.751702	0.000622666	1.88077	2.66348e+08	3.11072e+08	2.67801e+08	3.10272e+08	2.59579e+08	2.71744e+08	3.69405e+08	3.75806e+08	4.32622e+08	3.46551e+08	4.01403e+08	3.18206e+08	3.79422e+08	3.82875e+08	3.89285e+08	3.89397e+08	0.0128124
63POS	Y	LPC(20:4)+H	LPC(20:4)+H	LPC	(20:4)	(20:4)	0	0		544.34	C28 H51 O7 N1 P1	2.12309	0.561553	7.46998e-05	3.37408	2.71126e+09	1.75069e+09	1.4616e+09	2.38477e+09	1.97067e+09	2.04511e+09	3.64785e+09	3.717e+09	4.15166e+09	3.79227e+09	3.75208e+09	2.8856e+09	3.26906e+09	3.26856e+09	3.2323e+09	3.19132e+09	0.0113933
651NEG	Y	PE(16:1/20:4)-H	PE(36:5)-H	PE	(16:1/20:4)	(16:1)	(20:4)	0	0	736.492	C41 H71 O8 N1 P1	9.75421	0.348022	4.22945e-05	1.86286	6.44657e+07	4.51074e+07	4.69912e+07	5.01127e+07	3.28094e+07	3.80248e+07	1.39455e+08	1.01309e+08	1.24158e+08	1.02251e+08	1.62714e+08	1.67508e+08	1.13524e+08	1.13533e+08	1.16964e+08	1.13525e+08	0.0150233
652NEG	Y	PE(16:0/20:5)-H	PE(36:5)-H	PE	(16:0/20:5)	(16:0)	(20:5)	0	0	736.492	C41 H71 O8 N1 P1	9.49386	0.250768	0.000262271	1.98317	6.00419e+07	4.59363e+07	3.05966e+07	3.41426e+07	1.70805e+07	2.1606e+07	1.84162e+08	7.61944e+07	1.4101e+08	9.82323e+07	1.78232e+08	1.57217e+08	9.59478e+07	9.30376e+07	9.47622e+07	8.89456e+07	0.0328557
655NEG	Y	PE(18:1/18:3)-H	PE(36:4)-H	PE	(18:1/18:3)	(18:1)	(18:3)	0	0	738.508	C41 H73 O8 N1 P1	10.4556	0.833428	0.00582218	4.12889	2.45891e+09	2.53805e+09	2.33754e+09	2.81243e+09	2.48214e+09	2.30652e+09	2.49314e+09	2.76462e+09	3.25873e+09	3.12489e+09	3.06028e+09	3.21903e+09	2.7861e+09	2.76634e+09	2.80744e+09	2.76606e+09	0.00707625
664NEG	Y	PE(18:0/18:1)-H	PE(36:1)-H	PE	(18:0/18:1)	(18:0)	(18:1)	0	0	744.555	C41 H79 O8 N1 P1	12.3067	2.02023	1.31815e-06	2.6953	3.57804e+08	3.36181e+08	2.95293e+08	3.4679e+08	3.40952e+08	3.40975e+08	1.40144e+08	1.17328e+08	1.99875e+08	1.88776e+08	1.99765e+08	1.53006e+08	3.27995e+08	3.28336e+08	3.41813e+08	3.3685e+08	0.0202514
670NEG	Y	PE(17:0/20:4)-H	PE(37:4)-H	PE	(17:0/20:4)	(17:0)	(20:4)	0	0	752.524	C42 H75 O8 N1 P1	10.8564	0.671063	0.00498789	1.66246	1.67906e+08	2.05786e+08	1.34592e+08	1.6547e+08	1.24297e+08	1.3861e+08	1.51811e+08	2.26312e+08	2.64607e+08	2.32556e+08	2.53598e+08	2.66902e+08	2.19304e+08	2.23803e+08	2.2541e+08	2.24239e+08	0.0119968
67POS	Y	LPC(18:0)+Na	LPC(18:0)+Na	LPC	(18:0)	(18:0)	0	0		546.353	C26 H54 O7 N1 P1 Na1	3.81835	1.68432	0.00291395	1.37102	5.47697e+08	4.99872e+08	4.53777e+08	6.37287e+08	6.53537e+08	8.50151e+08	3.92389e+08	4.1147e+08	4.33884e+08	3.39953e+08	2.91091e+08	2.93699e+08	5.80929e+08	5.61798e+08	5.80979e+08	5.76283e+08	0.0157756
685NEG	Y	PC(16:1/18:2)+HCOO	PC(34:3)+HCOO	PC	(16:1/18:2)	(16:1)	(18:2)	0	0	800.545	C43 H79 O10 N1 P1	9.409	0.581359	0.00755834	1.63505	1.23296e+08	1.53814e+08	1.07092e+08	1.21563e+08	9.06419e+07	1.03964e+08	2.27277e+08	1.38348e+08	2.16172e+08	1.45278e+08	1.84631e+08	2.93007e+08	1.80218e+08	1.70283e+08	1.74791e+08	1.70148e+08	0.0273574
686NEG	Y	PC(16:1/18:2)+HCOO	PC(34:3)+HCOO	PC	(16:1/18:2)	(16:1)	(18:2)	0	0	800.545	C43 H79 O10 N1 P1	9.78597	0.467906	2.833e-05	1.88883	8.6908e+07	6.58909e+07	7.15389e+07	9.38451e+07	6.05493e+07	6.64407e+07	1.33203e+08	1.40948e+08	1.63484e+08	2.0068e+08	1.71698e+08	1.41403e+08	1.42595e+08	1.4016e+08	1.4259e+08	1.42593e+08	0.008566
694NEG	Y	PC(16:0/18:1)+HCOO	PC(34:1)+HCOO	PC	(16:0/18:1)	(16:0)	(18:1)	0	0	804.576	C43 H83 O10 N1 P1	11.0975	1.42304	0.000420941	4.23596	1.67032e+09	1.54041e+09	1.60384e+09	1.44535e+09	1.45684e+09	1.43853e+09	1.38173e+09	9.65169e+08	1.01383e+09	9.24773e+08	9.11628e+08	1.23649e+09	1.38524e+09	1.38954e+09	1.40083e+09	1.40077e+09	0.00569566
696NEG	Y	PC(15:0/20:4)+HCOO	PC(35:4)+HCOO	PC	(15:0/20:4)	(15:0)	(20:4)	0	0	812.545	C44 H79 O10 N1 P1	9.644	0.455452	2.33501e-05	1.30143	3.16487e+07	4.83978e+07	2.5411e+07	4.43946e+07	2.30228e+07	2.73118e+07	6.63462e+07	8.17353e+07	6.50909e+07	8.38704e+07	6.91222e+07	7.33691e+07	6.08468e+07	5.76884e+07	6.0837e+07	6.04382e+07	0.0253776
698NEG	Y	PC(17:0/18:2)+HCOO	PC(35:2)+HCOO	PC	(17:0/18:2)	(17:0)	(18:2)	0	0	816.576	C44 H83 O10 N1 P1	10.8329	0.58053	0.00193503	1.12515	4.59922e+07	7.05978e+07	3.42688e+07	5.67532e+07	3.64062e+07	4.28778e+07	7.68769e+07	9.99574e+07	7.44596e+07	7.44101e+07	6.61887e+07	1.02304e+08	7.33309e+07	7.62534e+07	7.66992e+07	7.66915e+07	0.0214144
6POS	Y	LPE(16:0)+H	LPE(16:0)+H	LPE	(16:0)	(16:0)	0	0		454.293	C21 H45 O7 N1 P1	2.8531	2.30457	0.0130554	1.49668	4.88075e+08	2.82984e+08	4.08734e+08	3.86056e+08	5.66684e+08	9.12145e+08	1.54287e+08	1.53378e+08	3.62059e+08	2.45184e+08	2.08267e+08	1.97973e+08	4.34932e+08	4.31438e+08	4.36023e+08	4.36015e+08	0.00499429
702NEG	Y	PC(16:0/20:5)+HCOO	PC(36:5)+HCOO	PC	(16:0/20:5)	(16:0)	(20:5)	0	0	824.545	C45 H79 O10 N1 P1	9.21789	0.409495	3.85172e-05	2.49675	1.46307e+08	1.43487e+08	1.11748e+08	9.93157e+07	7.3668e+07	7.01314e+07	3.21889e+08	2.2135e+08	2.50411e+08	2.1842e+08	3.07505e+08	2.54697e+08	2.11804e+08	2.11927e+08	2.197e+08	2.11749e+08	0.0184166
703NEG	Y	PC(16:0/20:5)+HCOO	PC(36:5)+HCOO	PC	(16:0/20:5)	(16:0)	(20:5)	0	0	824.545	C45 H79 O10 N1 P1	9.48881	0.523877	0.00045297	1.64942	1.08788e+08	8.75565e+07	6.25738e+07	8.77669e+07	4.88644e+07	7.16645e+07	1.71151e+08	1.32264e+08	1.29294e+08	1.1415e+08	1.71604e+08	1.73378e+08	1.35406e+08	1.32166e+08	1.3541e+08	1.32114e+08	0.0141062
704NEG	Y	PC(16:0/20:4)+HCOO	PC(36:4)+HCOO	PC	(16:0/20:4)	(16:0)	(20:4)	0	0	826.56	C45 H81 O10 N1 P1	10.1688	0.860593	0.0253376	4.09063	2.5778e+09	3.38682e+09	2.92501e+09	3.66645e+09	3.14204e+09	3.29319e+09	3.59013e+09	3.61593e+09	3.59823e+09	3.61684e+09	4.24746e+09	3.39911e+09	3.79536e+09	3.60722e+09	3.60968e+09	3.65398e+09	0.0241407
705NEG	Y	PC(18:1/18:3)+HCOO	PC(36:4)+HCOO	PC	(18:1/18:3)	(18:1)	(18:3)	0	0	826.56	C45 H81 O10 N1 P1	9.62416	0.593302	0.0218578	1.6972	1.32024e+08	1.7343e+08	7.93135e+07	1.78427e+08	8.977e+07	1.11605e+08	2.17336e+08	2.15331e+08	1.68738e+08	1.36535e+08	2.17012e+08	3.33716e+08	2.07968e+08	2.05173e+08	2.10888e+08	2.10202e+08	0.0123604
718NEG	Y	PA(46:7)-H	PA(46:7)-H	PA	(46:7)	(46:7)	0	0	0	829.575	C49 H82 O8 N0 P1	10.609	1.37147	0.0135223	1.67079	3.2568e+08	3.17184e+08	3.86982e+08	2.21234e+08	3.03764e+08	3.41037e+08	2.87845e+08	2.0587e+08	2.29154e+08	1.65158e+08	2.25607e+08	2.68737e+08	2.44838e+08	2.34343e+08	2.42381e+08	2.44225e+08	0.0200854
723NEG	Y	PC(18:0/18:1)+HCOO	PC(36:1)+HCOO	PC	(18:0/18:1)	(18:0)	(18:1)	0	0	832.607	C45 H87 O10 N1 P1	12.0414	1.73313	8.8367e-06	3.78286	7.78286e+08	7.48085e+08	7.45044e+08	9.3634e+08	8.22214e+08	7.99972e+08	5.62347e+08	4.03683e+08	3.75362e+08	5.30668e+08	4.503e+08	4.64474e+08	8.32803e+08	8.11711e+08	8.15724e+08	8.31422e+08	0.0130766
731NEG	Y	PC(16:1/22:6)+HCOO	PC(38:7)+HCOO	PC	(16:1/22:6)	(16:1)	(22:6)	0	0	848.545	C47 H79 O10 N1 P1	8.91018	0.416749	0.00702489	1.04432	3.54407e+07	3.67619e+07	2.18651e+07	2.13766e+07	1.90522e+07	2.01476e+07	1.11913e+08	4.66283e+07	5.26823e+07	5.54927e+07	5.69408e+07	4.74153e+07	4.72548e+07	4.55446e+07	4.72441e+07	4.68944e+07	0.0173478
735NEG	Y	PC(18:1/20:4)+HCOO	PC(38:5)+HCOO	PC	(18:1/20:4)	(18:1)	(20:4)	0	0	852.576	C47 H83 O10 N1 P1	10.2435	0.681935	0.00702926	3.19179	6.9157e+08	8.26185e+08	5.53529e+08	6.67843e+08	4.32983e+08	5.50871e+08	1.17804e+09	7.81367e+08	8.2947e+08	9.7122e+08	9.50268e+08	7.49073e+08	8.32187e+08	8.15169e+08	8.32188e+08	8.32183e+08	0.0102764
759NEG	Y	PC(18:2/22:6)+HCOO	PC(40:8)+HCOO	PC	(18:2/22:6)	(18:2)	(22:6)	0	0	874.56	C49 H81 O10 N1 P1	9.16966	0.636198	0.000509285	1.64408	1.14956e+08	1.21752e+08	1.03431e+08	1.58181e+08	1.32515e+08	1.28764e+08	2.28998e+08	2.12001e+08	1.56216e+08	1.90702e+08	2.30088e+08	1.75959e+08	1.88091e+08	1.91326e+08	1.95167e+08	1.88075e+08	0.0176651
760NEG	Y	PC(18:1/22:6)+HCOO	PC(40:7)+HCOO	PC	(18:1/22:6)	(18:1)	(22:6)	0	0	876.576	C49 H83 O10 N1 P1	9.95938	0.649945	0.0425746	1.339	1.57701e+08	1.63355e+08	9.91978e+07	1.27551e+08	1.13157e+08	1.24824e+08	3.16989e+08	1.86524e+08	1.2972e+08	2.46963e+08	1.86686e+08	1.42121e+08	1.76867e+08	1.76753e+08	1.76937e+08	1.65145e+08	0.0336599
763NEG	Y	PC(18:0/22:5)+HCOO	PC(40:5)+HCOO	PC	(18:0/22:5)	(18:0)	(22:5)	0	0	880.607	C49 H87 O10 N1 P1	11.5193	1.97653	0.000132468	1.49388	1.04607e+08	1.26298e+08	1.08301e+08	1.2125e+08	1.10733e+08	1.01873e+08	9.25352e+07	5.30318e+07	3.84103e+07	6.28803e+07	5.76562e+07	3.60143e+07	1.08594e+08	1.10727e+08	1.04968e+08	1.1066e+08	0.0248398
764NEG	Y	PC(18:0/22:5)+HCOO	PC(40:5)+HCOO	PC	(18:0/22:5)	(18:0)	(22:5)	0	0	880.607	C49 H87 O10 N1 P1	11.1762	0.734183	0.00343166	1.15911	1.30009e+08	1.2768e+08	1.36434e+08	1.02112e+08	9.65615e+07	1.12527e+08	1.96999e+08	1.54275e+08	1.41634e+08	1.66425e+08	1.66042e+08	1.35316e+08	1.53139e+08	1.5064e+08	1.50653e+08	1.53164e+08	0.00952096
771NEG	Y	Cer(d58:2+pO)+HCOO	Cer(d58:2+pO)+HCOO	Cer	(d58:2+pO)	(d58:2+pO)	0	0	0	932.865	C59 H114 O6 N1	22.0463	26.124	6.42573e-07	2.14774	1.27942e+08	1.34343e+08	7.59473e+07	1.05622e+08	1.29521e+08	9.18342e+07	3.46022e+06	3.53681e+06	4.02702e+06	4.2985e+06	4.40009e+06	5.74089e+06	7.00934e+07	7.01694e+07	7.12177e+07	7.61554e+07	0.0400097
773NEG	Y	Cer(d60:2+hO)+HCOO	Cer(d60:2+hO)+HCOO	Cer	(d60:2+hO)	(d60:2+hO)	0	0	0	960.896	C61 H118 O6 N1	22.845	28.4827	5.86785e-05	1.5445	6.37175e+07	8.78389e+07	3.22147e+07	5.08278e+07	8.0978e+07	4.53387e+07	1.45219e+06	2.11743e+06	2.2188e+06	2.31028e+06	2.37222e+06	2.2005e+06	3.80713e+07	3.80737e+07	3.80666e+07	3.94415e+07	0.0178456
792NEG	Y	CL(18:2/16:1/18:2/18:2)-H	CL(70:7)-H	CL	(18:2/16:1/18:2/18:2)	(18:2)	(16:1)	(18:2)	(18:2)	1421.95	C79 H139 O17 P2	16.3348	0.412173	0.00373212	1.59891	8.37795e+07	4.48729e+07	6.6767e+07	6.28773e+07	1.7913e+07	3.05243e+07	1.57141e+08	6.64131e+07	1.13956e+08	1.64067e+08	1.54006e+08	8.86038e+07	7.95959e+07	8.04158e+07	8.07616e+07	7.99363e+07	0.00641787
794NEG	Y	CL(18:2/18:1/18:2/16:1)-H	CL(70:6)-H	CL	(18:2/18:1/18:2/16:1)	(18:2)	(18:1)	(18:2)	(16:1)	1423.96	C79 H141 O17 P2	17.1633	0.404188	0.00890652	1.25746	4.94498e+07	3.14419e+07	4.70037e+07	3.75644e+07	1.70858e+07	1.78102e+07	1.24586e+08	4.69426e+07	6.16465e+07	1.14998e+08	9.90902e+07	4.84371e+07	5.94682e+07	5.55709e+07	5.75189e+07	5.6148e+07	0.0303015
79POS	Y	Cer(d18:1/18:0)+H	Cer(d36:1)+H	Cer	(d18:1/18:0)	(d18:1)	(18:0)	0		566.551	C36 H72 O3 N1	12.289	2.52454	6.79868e-06	1.08265	2.21165e+08	2.97238e+08	2.187e+08	2.7647e+08	2.79961e+08	2.84085e+08	7.90883e+07	1.11059e+08	1.59838e+08	9.51362e+07	7.62618e+07	1.0353e+08	2.32005e+08	2.22458e+08	2.1558e+08	2.16477e+08	0.0341122
87POS	Y	DG(32:1p)+Na	DG(32:1p)+Na	DG	(32:1p)	(32:1p)	0	0		573.485	C35 H66 O4 Na1	19.354	5.57847	8.57938e-05	1.19806	3.32466e+08	2.83741e+08	2.59069e+08	2.09006e+08	2.19905e+08	1.21806e+08	4.82958e+07	1.83381e+07	1.94125e+07	3.60904e+07	6.67593e+07	6.67281e+07	2.20935e+08	2.14019e+08	2.14014e+08	2.1402e+08	0.0160303
100POS		LPC(24:0)+H	LPC(24:0)+H	LPC	(24:0)	(24:0)	0	0		608.465	C32 H67 O7 N1 P1	8.60888	0.599501	0.000374005	0.0750668	1.44825e+06	1.48665e+06	1.35372e+06	1.0411e+06	725692	1.07422e+06	2.2965e+06	2.09704e+06	1.77318e+06	1.69973e+06	2.10308e+06	1.92307e+06	2.17561e+06	2.15053e+06	2.17545e+06	2.15081e+06	0.00663679
101POS		DG(16:0/18:3)+NH4	DG(34:3)+NH4	DG	(16:0/18:3)	(16:0)	(18:3)	0		608.525	C37 H70 O5 N1	11.7198	2.98153	0.000251832	0.324398	2.46567e+07	2.9728e+07	2.95364e+07	1.75909e+07	2.17034e+07	1.32697e+07	6.90813e+06	6.6032e+06	7.96739e+06	9.01591e+06	9.19369e+06	6.08861e+06	1.54663e+07	1.54716e+07	1.28419e+07	1.54631e+07	0.0886228
102POS		DG(16:1/18:2)+NH4	DG(34:3)+NH4	DG	(16:1/18:2)	(16:1)	(18:2)	0		608.525	C37 H70 O5 N1	11.3971	2.12217	0.00171836	0.522816	1.24752e+08	8.22812e+07	7.23361e+07	6.20507e+07	7.14683e+07	6.32501e+07	3.23292e+07	3.06587e+07	4.3704e+07	3.20694e+07	4.18082e+07	4.37947e+07	6.93021e+07	6.88184e+07	6.43686e+07	6.66006e+07	0.0336724
103POS		Cer(d18:1/21:0)+H	Cer(d39:1)+H	Cer	(d18:1/21:0)	(d18:1)	(21:0)	0		608.598	C39 H78 O3 N1	13.8586	1.06191	0.592384	0.027567	9.02702e+06	8.7675e+06	8.86381e+06	9.37232e+06	5.58438e+06	1.00941e+07	6.46856e+06	8.54872e+06	1.02914e+07	7.82586e+06	9.2998e+06	6.25983e+06	9.29098e+06	9.56124e+06	9.91047e+06	9.25017e+06	0.0320499
106POS		DG(16:0/20:4)+H	DG(36:4)+H	DG	(16:0/20:4)	(16:0)	(20:4)	0		617.514	C39 H69 O5	0.0543139	1.48658	0.0787171	0.0834884	4.4452e+06	4.34115e+06	4.50908e+06	3.19859e+06	5.72305e+06	6.21509e+06	2.97528e+06	1.4211e+06	1.36289e+06	3.86064e+06	5.51529e+06	3.99064e+06	1.20836e+06	1.61285e+06	1.65733e+06	1.4131e+06	0.139775
107POS		DG(18:2/18:2)+H	DG(36:4)+H	DG	(18:2/18:2)	(18:2)	(18:2)	0		617.514	C39 H69 O5	11.5739	1.71156	0.0287813	0.560386	8.63218e+07	1.22699e+08	6.53176e+07	1.1754e+08	1.76746e+08	1.57448e+08	3.31364e+07	6.89198e+07	1.08654e+08	7.30054e+07	6.53845e+07	7.51176e+07	1.13762e+08	1.15362e+08	1.15424e+08	1.13439e+08	0.00911579
108POS		DG(18:2/18:2)+H	DG(36:4)+H	DG	(18:2/18:2)	(18:2)	(18:2)	0		617.514	C39 H69 O5	16.4768	1.15258	0.285389	0.109529	2.52448e+07	3.70569e+07	2.79789e+07	3.58466e+07	3.5225e+07	3.15814e+07	1.63765e+07	2.36886e+07	3.64854e+07	3.71762e+07	2.59516e+07	2.77152e+07	3.44364e+07	3.41123e+07	3.41087e+07	3.50728e+07	0.0131749
109POS		DG(18:1/18:3)+H	DG(36:4)+H	DG	(18:1/18:3)	(18:1)	(18:3)	0		617.514	C39 H69 O5	17.3053	0.986904	0.917843	0.0224347	1.37552e+07	1.6668e+07	1.23521e+07	1.29518e+07	1.2961e+07	1.03391e+07	1.08395e+07	1.14932e+07	1.38403e+07	1.9944e+07	1.32663e+07	1.06927e+07	1.64015e+07	1.49637e+07	1.64077e+07	1.61579e+07	0.043123
10POS		LPE(18:3)+H	LPE(18:3)+H	LPE	(18:3)	(18:3)	0	0		476.277	C23 H43 O7 N1 P1	2.00972	0.409892	0.000276318	0.166023	4.26541e+06	2.19511e+06	2.43177e+06	3.57519e+06	1.42736e+06	2.41823e+06	5.70243e+06	4.90989e+06	6.8448e+06	7.54266e+06	8.8634e+06	5.93524e+06	6.00186e+06	6.08314e+06	5.89116e+06	5.89158e+06	0.0156449
111POS		DG(16:0/20:4)+H	DG(36:4)+H	DG	(16:0/20:4)	(16:0)	(20:4)	0		617.514	C39 H69 O5	12.0635	1.07582	0.489563	0.060316	1.65599e+07	2.26929e+07	1.85425e+07	2.02217e+07	2.16932e+07	1.23203e+07	1.69313e+07	1.61313e+07	1.56395e+07	2.13254e+07	1.90362e+07	1.50716e+07	2.34567e+07	2.29961e+07	2.34673e+07	2.17694e+07	0.0348759
113POS		Cer(d18:1/22:1)+H	Cer(d40:2)+H	Cer	(d18:1/22:1)	(d18:1)	(22:1)	0		620.598	C40 H78 O3 N1	13.2642	1.55533	0.0145422	0.244869	3.74818e+07	3.74096e+07	4.02194e+07	3.65972e+07	2.54082e+07	2.30846e+07	1.47133e+07	2.34578e+07	3.34602e+07	1.74796e+07	2.25253e+07	1.70832e+07	3.48868e+07	3.65594e+07	3.29775e+07	3.26486e+07	0.0530676
114POS		LPI(20:4)+H	LPI(20:4)+H	LPI	(20:4)	(20:4)	0	0		621.303	C29 H50 O12 N0 P1	1.7918	0.897498	0.698772	0.0366934	7.82926e+06	8.17723e+06	1.23808e+07	7.51077e+06	4.42313e+06	5.80271e+06	5.62444e+06	5.69209e+06	1.23729e+07	1.63534e+07	6.15318e+06	5.19564e+06	8.06019e+06	8.1605e+06	8.28523e+06	8.03596e+06	0.013947
115POS		DG(17:1/18:2)+NH4	DG(35:3)+NH4	DG	(17:1/18:2)	(17:1)	(18:2)	0		622.541	C38 H72 O5 N1	11.8686	3.504	8.96218e-05	0.259385	1.70277e+07	1.69222e+07	9.66117e+06	1.15155e+07	1.08955e+07	1.01704e+07	2.67605e+06	3.48356e+06	3.71738e+06	2.64051e+06	3.7092e+06	5.51769e+06	1.15662e+07	1.17848e+07	1.17905e+07	1.08121e+07	0.0402846
116POS		Cer(d18:1/22:0)+H	Cer(d40:1)+H	Cer	(d18:1/22:0)	(d18:1)	(22:0)	0		622.613	C40 H80 O3 N1	14.4005	1.24675	0.0565774	0.478681	3.25511e+08	3.10605e+08	3.00192e+08	3.22177e+08	1.87163e+08	2.98599e+08	1.81984e+08	2.36958e+08	2.98467e+08	2.38593e+08	2.40394e+08	2.02635e+08	3.13565e+08	3.13731e+08	3.11327e+08	3.06492e+08	0.010839
117POS		Cer(d18:0/22:0)+H	Cer(d40:0)+H	Cer	(d18:0/22:0)	(d18:0)	(22:0)	0		624.629	C40 H82 O3 N1	14.8396	1.15118	0.144334	0.0778912	9.56011e+06	1.3083e+07	1.25763e+07	1.28759e+07	1.07982e+07	1.27674e+07	8.30187e+06	1.1876e+07	1.27016e+07	1.08784e+07	1.07326e+07	7.75953e+06	1.1524e+07	1.31497e+07	1.19643e+07	1.15384e+07	0.0635058
118POS		Cer(d18:1/23:3)+H	Cer(d41:4)+H	Cer	(d18:1/23:3)	(d18:1)	(23:3)	0		630.582	C41 H76 O3 N1	13.8714	0.954877	0.44686	0.078025	2.076e+07	2.40099e+07	2.12475e+07	2.00113e+07	1.64607e+07	1.72649e+07	2.11543e+07	2.0407e+07	2.15313e+07	2.07665e+07	2.21193e+07	1.94349e+07	2.13759e+07	2.16919e+07	2.04657e+07	2.01914e+07	0.0342361
119POS		DG(18:3/18:2)+NH4	DG(36:5)+NH4	DG	(18:3/18:2)	(18:3)	(18:2)	0		632.525	C39 H70 O5 N1	10.8864	0.939315	0.767793	0.210502	6.02784e+07	4.79793e+07	4.03089e+07	7.46618e+07	6.39926e+07	8.96798e+07	2.37577e+07	5.2685e+07	9.80611e+07	6.51294e+07	9.3965e+07	6.76522e+07	8.9867e+07	9.24482e+07	8.47685e+07	8.47768e+07	0.0435854
11POS		LPE(18:2)+H	LPE(18:2)+H	LPE	(18:2)	(18:2)	0	0		478.293	C23 H45 O7 N1 P1	2.28189	0.566676	0.00044498	0.814974	1.21199e+08	1.74392e+08	1.20848e+08	1.40412e+08	9.44691e+07	1.29348e+08	2.42112e+08	1.88142e+08	2.25245e+08	1.99675e+08	2.2252e+08	2.99933e+08	2.20129e+08	2.10017e+08	2.23893e+08	2.15616e+08	0.0275061
121POS		DG(16:0/20:4)+NH4	DG(36:4)+NH4	DG	(16:0/20:4)	(16:0)	(20:4)	0		634.541	C39 H72 O5 N1	12.0635	1.18995	0.148134	0.278965	1.35045e+08	1.47074e+08	1.40569e+08	1.49124e+08	1.40539e+08	8.41138e+07	9.34163e+07	1.013e+08	9.91928e+07	1.51806e+08	1.2428e+08	9.93291e+07	1.41887e+08	1.43046e+08	1.43124e+08	1.38785e+08	0.0143299
122POS		Cer(d18:2/23:0)+H	Cer(d41:2)+H	Cer	(d18:2/23:0)	(d18:2)	(23:0)	0		634.613	C41 H80 O3 N1	13.7945	0.945187	0.579249	0.0507681	2.47259e+07	1.82433e+07	2.11088e+07	2.24902e+07	1.60713e+07	1.84422e+07	1.83073e+07	2.14431e+07	2.18492e+07	1.61635e+07	2.72898e+07	2.30505e+07	2.37838e+07	2.52902e+07	2.5623e+07	2.83346e+07	0.0735712
123POS		DG(18:1/18:2)+NH4	DG(36:3)+NH4	DG	(18:1/18:2)	(18:1)	(18:2)	0		636.556	C39 H74 O5 N1	13.0883	4.19199	0.027817	0.266579	2.02325e+07	2.06659e+07	2.81412e+06	3.99263e+07	2.32139e+07	7.33919e+06	329115	3.24996e+06	1.68768e+06	1.27414e+07	4.46951e+06	4.76285e+06	1.67011e+07	1.32711e+07	1.25987e+07	1.44319e+07	0.126349
125POS		Cer(d18:1/23:0)+H	Cer(d41:1)+H	Cer	(d18:1/23:0)	(d18:1)	(23:0)	0		636.629	C41 H82 O3 N1	14.9126	1.06018	0.0916236	0.370421	4.12855e+08	4.00484e+08	4.22711e+08	4.18986e+08	3.68821e+08	4.36689e+08	4.22143e+08	3.70746e+08	3.76642e+08	3.97099e+08	3.74188e+08	3.8005e+08	4.05519e+08	3.94676e+08	4.09805e+08	3.82074e+08	0.0311311
127POS		Cer(d18:0/23:0)+H	Cer(d41:0)+H	Cer	(d18:0/23:0)	(d18:0)	(23:0)	0		638.645	C41 H84 O3 N1	15.4112	0.910569	0.324399	0.0461787	4.7144e+06	6.86683e+06	5.80506e+06	6.56154e+06	4.79457e+06	6.39505e+06	4.87157e+06	6.76936e+06	7.36122e+06	7.37235e+06	6.60103e+06	5.61292e+06	7.68268e+06	7.59159e+06	7.68285e+06	7.66374e+06	0.00566361
128POS		DG(18:0/18:1)+NH4	DG(36:1)+NH4	DG	(18:0/18:1)	(18:0)	(18:1)	0		640.587	C39 H78 O5 N1	14.1667	9.60097	2.71696e-05	0.420809	2.78932e+07	3.09437e+07	2.09447e+07	4.09869e+07	1.74832e+07	2.74687e+07	2.41872e+06	2.96955e+06	3.59596e+06	1.19438e+06	1.72354e+06	5.35864e+06	1.62581e+07	1.78806e+07	1.71118e+07	1.77582e+07	0.0431022
129POS		Cer(d18:0+pO/22:0)+H	Cer(d40:0+pO)+H	Cer	(d18:0+pO/22:0)	(d18:0+pO)	(22:0)	0		640.624	C40 H82 O4 N1	13.804	1.55996	0.000947978	0.118792	6.46608e+06	6.71211e+06	5.83629e+06	5.40442e+06	4.84373e+06	5.97961e+06	3.74441e+06	3.63493e+06	4.77342e+06	4.76333e+06	3.10756e+06	2.56807e+06	6.91463e+06	7.23808e+06	7.84637e+06	6.85616e+06	0.0629244
12POS		LPC(16:1p)+H	LPC(16:1p)+H	LPC	(16:1p)	(16:1p)	0	0		478.329	C24 H49 O6 N1 P1	2.688	1.87025	0.0293574	0.178441	1.25259e+07	8.39131e+06	1.08511e+07	7.31236e+06	7.21277e+06	1.97049e+07	4.81139e+06	6.01566e+06	7.85368e+06	4.10091e+06	6.71896e+06	5.78791e+06	8.15234e+06	9.45347e+06	9.93877e+06	9.18945e+06	0.0821301
130POS		DG(18:2/20:4)+H	DG(38:6)+H	DG	(18:2/20:4)	(18:2)	(20:4)	0		641.514	C41 H69 O5	11.3419	0.705928	0.140219	0.177606	9.77415e+06	6.57146e+06	5.839e+06	1.20429e+07	1.69422e+07	1.5338e+07	8.21688e+06	1.54541e+07	2.30976e+07	1.89761e+07	1.74344e+07	1.10341e+07	1.66064e+07	1.69379e+07	1.62354e+07	1.60722e+07	0.0235403
131POS		DG(18:1/20:4)+H	DG(38:5)+H	DG	(18:1/20:4)	(18:1)	(20:4)	0		643.53	C41 H71 O5	12.0944	1.7855	0.00017294	0.353318	4.32927e+07	5.0312e+07	3.0697e+07	3.67868e+07	4.4125e+07	4.09508e+07	1.70028e+07	2.27553e+07	2.76773e+07	2.54411e+07	2.30038e+07	2.19883e+07	4.12599e+07	4.01085e+07	3.91988e+07	3.85451e+07	0.0296069
132POS		Cer(d42:4)+H	Cer(d42:4)+H	Cer	(d42:4)	(d42:4)	0	0		644.598	C42 H78 O3 N1	14.4245	1.01209	0.867941	0.167325	3.00975e+08	3.3436e+08	3.08531e+08	3.00489e+08	2.05829e+08	2.89968e+08	2.41062e+08	3.06464e+08	2.86395e+08	2.90667e+08	3.00842e+08	2.93938e+08	3.02144e+08	3.02246e+08	2.95605e+08	2.81022e+08	0.033815
134POS		Cer(d42:3)+H	Cer(d42:3)+H	Cer	(d42:3)	(d42:3)	0	0		646.613	C42 H80 O3 N1	14.8321	1.03536	0.675594	0.0339305	8.082e+06	1.1948e+07	1.23013e+07	1.13908e+07	9.44032e+06	1.17047e+07	9.95048e+06	1.1227e+07	1.16627e+07	1.13499e+07	1.02139e+07	8.24791e+06	1.04998e+07	1.07238e+07	1.01873e+07	1.01406e+07	0.0264665
135POS		Cer(d18:1/24:2)+H	Cer(d42:3)+H	Cer	(d18:1/24:2)	(d18:1)	(24:2)	0		646.613	C42 H80 O3 N1	13.3765	1.43089	0.0293066	0.335087	1.13691e+08	6.94486e+07	7.76775e+07	9.42323e+07	6.16021e+07	5.96925e+07	4.01912e+07	5.77688e+07	6.62433e+07	5.22908e+07	6.42239e+07	5.21835e+07	9.20522e+07	9.40346e+07	9.53204e+07	9.43556e+07	0.01461
136POS		DG(17:0/20:4)+NH4	DG(37:4)+NH4	DG	(17:0/20:4)	(17:0)	(20:4)	0		648.556	C40 H74 O5 N1	12.54	1.08569	0.473509	0.0257099	2.47656e+06	2.75238e+06	2.57842e+06	2.72456e+06	2.03542e+06	1.68406e+06	1.82764e+06	1.96396e+06	2.0987e+06	2.97318e+06	2.43199e+06	1.83111e+06	3.6189e+06	3.29503e+06	2.77573e+06	3.20095e+06	0.107859
138POS		Cer(d18:2/24:0)+H	Cer(d42:2)+H	Cer	(d18:2/24:0)	(d18:2)	(24:0)	0		648.629	C42 H82 O3 N1	14.5857	1.11891	0.0930952	0.266344	1.73923e+08	1.45541e+08	1.50886e+08	1.45612e+08	1.28511e+08	1.50895e+08	1.27396e+08	1.47832e+08	1.51273e+08	1.14183e+08	1.20847e+08	1.38685e+08	1.47097e+08	1.54424e+08	1.44716e+08	1.44235e+08	0.0318859
139POS		Cer(d18:1/24:0)+H	Cer(d42:1)+H	Cer	(d18:1/24:0)	(d18:1)	(24:0)	0		650.645	C42 H84 O3 N1	15.6263	1.02509	0.777611	0.229948	1.42548e+09	1.34379e+09	1.56971e+09	1.32965e+09	8.5783e+08	1.35208e+09	1.15553e+09	1.16952e+09	1.37702e+09	1.22133e+09	1.28525e+09	1.4771e+09	1.60158e+09	1.59815e+09	1.59187e+09	1.60393e+09	0.00327976
13POS		LPE(18:1)+H	LPE(18:1)+H	LPE	(18:1)	(18:1)	0	0		480.308	C23 H47 O7 N1 P1	2.90719	2.05368	0.00672576	0.667496	1.9971e+08	9.74895e+07	1.12206e+08	1.00953e+08	1.07948e+08	1.87118e+08	5.57518e+07	4.43689e+07	9.22232e+07	8.07831e+07	5.82998e+07	6.07592e+07	1.02331e+08	1.02323e+08	1.02332e+08	9.75399e+07	0.0236773
140POS		Cer(d18:0/24:0)+H	Cer(d42:0)+H	Cer	(d18:0/24:0)	(d18:0)	(24:0)	0		652.66	C42 H86 O3 N1	16.0123	0.93687	0.459003	0.1117	2.75333e+07	3.84627e+07	4.34194e+07	4.33806e+07	3.46456e+07	4.31893e+07	3.97985e+07	4.29036e+07	4.46309e+07	4.7886e+07	3.74124e+07	3.35402e+07	5.16936e+07	5.09264e+07	5.2539e+07	5.1852e+07	0.0127898
141POS		Cer(d18:0+pO/23:0)+H	Cer(d41:0+pO)+H	Cer	(d18:0+pO/23:0)	(d18:0+pO)	(23:0)	0		654.639	C41 H84 O4 N1	14.3327	0.780921	0.0352089	0.0982031	4.85778e+06	5.30058e+06	7.27651e+06	7.61258e+06	4.0149e+06	7.66603e+06	7.10318e+06	7.18221e+06	7.93598e+06	8.4656e+06	8.75777e+06	7.58742e+06	7.91451e+06	7.45582e+06	7.99996e+06	7.27966e+06	0.0456253
142POS		DG(18:2/20:4)+NH4	DG(38:6)+NH4	DG	(18:2/20:4)	(18:2)	(20:4)	0		658.541	C41 H72 O5 N1	11.3419	0.675919	0.0523458	0.573665	9.92683e+07	9.93257e+07	7.26804e+07	9.20392e+07	1.60618e+08	1.4864e+08	8.48007e+07	1.71182e+08	2.35439e+08	1.72536e+08	1.80192e+08	1.50898e+08	1.46993e+08	1.5033e+08	1.45027e+08	1.43142e+08	0.0209802
143POS		DG(16:0/22:6)+NH4	DG(38:6)+NH4	DG	(16:0/22:6)	(16:0)	(22:6)	0		658.541	C41 H72 O5 N1	11.7502	1.6466	0.00636538	0.438761	6.33151e+07	1.11306e+08	5.82905e+07	7.40259e+07	9.17507e+07	7.06872e+07	6.06207e+07	4.74573e+07	3.99598e+07	5.66208e+07	3.83739e+07	4.20239e+07	8.30185e+07	8.54993e+07	8.51297e+07	8.01496e+07	0.0294344
144POS		Cer(d43:4)+H	Cer(d43:4)+H	Cer	(d43:4)	(d43:4)	0	0		658.613	C43 H80 O3 N1	14.9881	0.951481	0.302772	0.296835	5.67284e+08	5.76944e+08	5.89141e+08	5.73036e+08	4.40303e+08	5.86022e+08	6.23524e+08	5.61079e+08	5.74442e+08	5.91362e+08	5.46186e+08	6.06085e+08	5.82828e+08	5.7029e+08	5.59735e+08	5.5286e+08	0.0230808
145POS		Co(Q7)+H	Co(Q7)+H	Co	(Q7)	(Q7)	0	0		659.503	C44 H67 O4	15.9706	0.841586	0.201137	0.0967138	1.38162e+07	1.10586e+07	1.25525e+07	1.3528e+07	9.86191e+06	1.61781e+07	1.53224e+07	1.81623e+07	1.86877e+07	1.40101e+07	8.56326e+06	1.67426e+07	1.83086e+07	1.83639e+07	1.81417e+07	1.83186e+07	0.00532537
147POS		DG(18:1/20:4)+NH4	DG(38:5)+NH4	DG	(18:1/20:4)	(18:1)	(20:4)	0		660.556	C41 H74 O5 N1	12.3538	4.96214	9.82856e-06	0.66546	5.92975e+07	9.5837e+07	5.34267e+07	6.40018e+07	8.51729e+07	8.78852e+07	1.09885e+07	1.86001e+07	1.8123e+07	1.41525e+07	1.21039e+07	1.58362e+07	6.35603e+07	7.27791e+07	6.75324e+07	6.32433e+07	0.0666508
148POS		Cer(d43:3)+H	Cer(d43:3)+H	Cer	(d43:3)	(d43:3)	0	0		660.629	C43 H82 O3 N1	15.4178	0.810248	0.165608	0.0652296	2.99286e+06	5.69293e+06	4.82421e+06	4.34058e+06	2.0171e+06	4.27429e+06	3.87808e+06	5.50941e+06	5.72647e+06	5.73354e+06	4.25319e+06	4.69507e+06	4.74567e+06	4.74736e+06	4.63678e+06	4.52813e+06	0.0224234
14POS		CerG1(d16:1+hO)+NH4	CerG1(d16:1+hO)+NH4	CerG1	(d16:1+hO)	(d16:1+hO)	0	0		481.312	C22 H45 O9 N2	3.32849	1.03034	0.619336	0.0504429	1.51216e+07	1.55865e+07	1.76765e+07	1.71855e+07	1.52731e+07	1.90897e+07	1.5373e+07	1.62521e+07	1.48844e+07	1.58626e+07	1.95257e+07	1.5092e+07	1.95773e+07	1.95723e+07	1.92873e+07	1.84562e+07	0.0275195
150POS		DG(20:2/18:2)+NH4	DG(38:4)+NH4	DG	(20:2/18:2)	(20:2)	(18:2)	0		662.572	C41 H76 O5 N1	12.5426	4.01857	0.000207401	0.625295	6.31722e+07	1.04091e+08	4.05407e+07	6.43018e+07	9.30055e+07	7.88322e+07	1.71354e+07	1.74772e+07	1.54538e+07	1.08637e+07	1.71849e+07	3.23582e+07	8.70997e+07	1.03838e+08	9.34106e+07	6.32605e+07	0.197993
151POS		Cer(d18:2/25:0)+H	Cer(d43:2)+H	Cer	(d18:2/25:0)	(d18:2)	(25:0)	0		662.645	C43 H84 O3 N1	14.9121	1.01158	0.603816	0.0265536	4.59764e+07	4.60507e+07	4.60682e+07	4.46445e+07	4.31342e+07	4.31605e+07	4.39444e+07	4.16128e+07	4.41731e+07	4.3336e+07	4.64528e+07	4.64364e+07	4.66145e+07	4.33132e+07	4.42431e+07	4.26845e+07	0.038987
152POS		DG(18:1/20:2)+NH4	DG(38:3)+NH4	DG	(18:1/20:2)	(18:1)	(20:2)	0		664.587	C41 H78 O5 N1	13.2654	7.02861	0.000213299	0.743306	8.28439e+07	1.33668e+08	3.15223e+07	1.09989e+08	1.01535e+08	9.80206e+07	8.44844e+06	1.45829e+07	1.61205e+07	1.20075e+07	1.11115e+07	1.70588e+07	6.10259e+07	6.3667e+07	6.36542e+07	6.26217e+07	0.0198366
153POS		DG(18:0/20:3)+NH4	DG(38:3)+NH4	DG	(18:0/20:3)	(18:0)	(20:3)	0		664.587	C41 H78 O5 N1	13.5239	3.55574	2.49449e-05	0.377217	3.09022e+07	3.01259e+07	3.29865e+07	2.89027e+07	1.94125e+07	1.85168e+07	9.49339e+06	8.51142e+06	6.93018e+06	4.72549e+06	7.9069e+06	7.66844e+06	2.28955e+07	2.39034e+07	2.33391e+07	2.28695e+07	0.0208523
154POS		Cer(d18:1/25:0)+H	Cer(d43:1)+H	Cer	(d18:1/25:0)	(d18:1)	(25:0)	0		664.66	C43 H86 O3 N1	15.9743	1.16826	0.110485	0.460157	3.1007e+08	2.44254e+08	2.57144e+08	3.27963e+08	2.36768e+08	3.37841e+08	2.06415e+08	2.376e+08	2.95721e+08	2.79669e+08	2.11088e+08	2.36681e+08	3.40623e+08	3.48113e+08	3.40584e+08	3.40594e+08	0.0109678
155POS		Cer(d18:1/25:0)+H	Cer(d43:1)+H	Cer	(d18:1/25:0)	(d18:1)	(25:0)	0		664.66	C43 H86 O3 N1	16.2319	0.573111	3.81417e-05	0.50409	5.94722e+07	4.81429e+07	5.13307e+07	5.0205e+07	2.9704e+07	4.23758e+07	8.11978e+07	7.0267e+07	9.01349e+07	8.44334e+07	8.64754e+07	7.82002e+07	8.03006e+07	7.92043e+07	7.84924e+07	7.84854e+07	0.0108172
156POS		DG(20:1/18:1)+NH4	DG(38:2)+NH4	DG	(20:1/18:1)	(20:1)	(18:1)	0		666.603	C41 H80 O5 N1	14.1587	14.4592	0.000101313	0.552896	3.45472e+07	6.68204e+07	2.42013e+07	5.58417e+07	3.67345e+07	6.12737e+07	1.4446e+06	3.33162e+06	4.06344e+06	2.4071e+06	2.26666e+06	5.81126e+06	2.72156e+07	2.89148e+07	2.82451e+07	2.72408e+07	0.0296366
157POS		Cer(d18:1/24:0+O)+H	Cer(d42:1+O)+H	Cer	(d18:1/24:0+O)	(d18:1)	(24:0+O)	0		666.639	C42 H84 O4 N1	13.7192	1.62542	0.00143843	0.151526	1.04301e+07	9.92515e+06	1.0839e+07	1.01709e+07	7.74254e+06	1.0087e+07	4.87034e+06	4.91852e+06	9.70285e+06	5.15143e+06	6.00987e+06	5.76513e+06	9.48494e+06	9.68464e+06	1.01261e+07	1.00067e+07	0.0299047
158POS		Cer(d18:0/25:0)+H	Cer(d43:0)+H	Cer	(d18:0/25:0)	(d18:0)	(25:0)	0		666.676	C43 H88 O3 N1	16.4231	1.18226	0.104947	0.0961094	7.73672e+06	9.24288e+06	9.95977e+06	1.22666e+07	1.10857e+07	1.14886e+07	8.73234e+06	8.01251e+06	1.05791e+07	9.9487e+06	6.59758e+06	8.38567e+06	1.17497e+07	1.08841e+07	1.0886e+07	1.11543e+07	0.0365083
159POS		DG(40:7)+H	DG(40:7)+H	DG	(40:7)	(40:7)	0	0		667.53	C43 H71 O5	12.557	2.53448	9.02689e-06	0.825268	1.34543e+08	1.47052e+08	1.27742e+08	1.45978e+08	1.61831e+08	1.76457e+08	4.58587e+07	8.25867e+07	5.75916e+07	4.70036e+07	3.61089e+07	8.34288e+07	1.44174e+08	1.40747e+08	1.27536e+08	1.44195e+08	0.056904
15POS		LPC(15:0)+H	LPC(15:0)+H	LPC	(15:0)	(15:0)	0	0		482.324	C23 H49 O7 N1 P1	2.33	0.763333	0.132023	0.128437	1.95091e+07	1.84531e+07	1.13837e+07	9.54014e+06	1.26319e+07	2.40861e+07	2.62339e+07	2.46096e+07	2.0658e+07	1.80884e+07	1.30804e+07	2.25753e+07	2.20613e+07	2.14765e+07	2.27148e+07	2.11448e+07	0.0315907
160POS		Cer(d18:0+pO/24:0)+H	Cer(d42:0+pO)+H	Cer	(d18:0+pO/24:0)	(d18:0+pO)	(24:0)	0		668.655	C42 H86 O4 N1	15.0278	0.993197	0.88266	0.0497373	3.48331e+07	4.0962e+07	3.87849e+07	3.74907e+07	3.47069e+07	3.1684e+07	3.67552e+07	3.53651e+07	3.64832e+07	3.31766e+07	3.85959e+07	3.95818e+07	4.05043e+07	3.93377e+07	4.05801e+07	3.64455e+07	0.0492933
161POS		DG(22:4/18:2)+H	DG(40:6)+H	DG	(22:4/18:2)	(22:4)	(18:2)	0		669.545	C43 H73 O5	12.0549	1.23444	0.523633	0.0430109	712335	9.7027e+06	4.06427e+06	2.72582e+06	6.81998e+06	5.80946e+06	1.53941e+06	4.97175e+06	4.56513e+06	5.73377e+06	3.34713e+06	4.01139e+06	1.9236e+06	1.90231e+06	1.87613e+06	2.5525e+06	0.15821
162POS		PC(28:0)+H	PC(28:0)+H	PC	(28:0)	(28:0)	0	0		678.507	C36 H73 O8 N1 P1	8.867	1.38021	0.0807283	0.0552737	2.48659e+06	1.09078e+06	2.35192e+06	2.03103e+06	2.37829e+06	2.00515e+06	2.09231e+06	1.08165e+06	1.50227e+06	1.81252e+06	742629	1.71201e+06	3.13713e+06	3.13767e+06	2.9208e+06	3.14151e+06	0.0353422
163POS		Cer(d18:1/26:0)+H	Cer(d44:1)+H	Cer	(d18:1/26:0)	(d18:1)	(26:0)	0		678.676	C44 H88 O3 N1	16.6373	1.07064	0.644877	0.063673	6.55358e+06	6.33744e+06	7.38296e+06	1.04147e+07	7.7908e+06	9.54173e+06	5.12749e+06	6.07176e+06	1.00895e+07	1.00784e+07	7.5786e+06	5.90714e+06	9.96082e+06	9.5941e+06	9.87158e+06	9.73228e+06	0.0164225
164POS		DG(18:2/22:6)+NH4	DG(40:8)+NH4	DG	(18:2/22:6)	(18:2)	(22:6)	0		682.541	C43 H72 O5 N1	11.0297	0.997654	0.993263	0.479816	9.74761e+07	2.18981e+08	6.59404e+07	1.27968e+08	2.52431e+08	3.59595e+08	1.18112e+08	1.99134e+08	2.79192e+08	1.50926e+08	1.61139e+08	2.16529e+08	2.14031e+08	2.14036e+08	2.14203e+08	2.04734e+08	0.0220942
165POS		Cer(d18:0+pO/25:0)+H	Cer(d43:0+pO)+H	Cer	(d18:0+pO/25:0)	(d18:0+pO)	(25:0)	0		682.671	C43 H88 O4 N1	15.3038	1.19551	0.202049	0.0343166	2.71871e+06	2.75995e+06	3.29047e+06	3.54069e+06	2.391e+06	3.14163e+06	2.1696e+06	2.07967e+06	2.96252e+06	2.09981e+06	3.82102e+06	1.79189e+06	3.17046e+06	3.1987e+06	3.09189e+06	3.19897e+06	0.0159714
167POS		DG(22:4/18:2)+NH4	DG(40:6)+NH4	DG	(22:4/18:2)	(22:4)	(18:2)	0		686.572	C43 H76 O5 N1	12.0549	1.31666	0.189386	0.238508	7.48351e+07	8.58682e+07	5.69176e+07	3.55289e+07	7.23936e+07	6.34605e+07	2.31852e+07	4.48418e+07	8.01744e+07	6.1669e+07	3.13369e+07	5.42401e+07	5.81004e+07	9.2048e+07	5.84531e+07	5.66113e+07	0.259139
169POS		DG(18:0/22:6)+NH4	DG(40:6)+NH4	DG	(18:0/22:6)	(18:0)	(22:6)	0		686.572	C43 H76 O5 N1	12.7128	1.91009	0.000847638	0.327754	2.80338e+07	4.22117e+07	3.14712e+07	4.26845e+07	3.75422e+07	2.46227e+07	2.13695e+07	2.03649e+07	1.39508e+07	2.05451e+07	2.00668e+07	1.18477e+07	3.70042e+07	3.79655e+07	3.51173e+07	3.60256e+07	0.0336611
170POS		DG(18:1/22:4)+NH4	DG(40:5)+NH4	DG	(18:1/22:4)	(18:1)	(22:4)	0		688.587	C43 H78 O5 N1	12.8185	3.74867	0.00706335	0.537292	3.85099e+07	1.13541e+08	2.25075e+07	5.11995e+07	9.50278e+07	7.5141e+07	1.21427e+07	1.57534e+07	2.18469e+07	1.94296e+07	1.28251e+07	2.36205e+07	4.38897e+07	4.45101e+07	4.61665e+07	4.50368e+07	0.0214995
171POS		DG(18:0/22:5)+NH4	DG(40:5)+NH4	DG	(18:0/22:5)	(18:0)	(22:5)	0		688.587	C43 H78 O5 N1	13.0744	2.2524	5.52949e-07	0.351996	2.88186e+07	3.5387e+07	2.88057e+07	3.08847e+07	3.00925e+07	2.5448e+07	1.1255e+07	1.30007e+07	1.44258e+07	1.56176e+07	1.34061e+07	1.19595e+07	2.80675e+07	2.86388e+07	2.84673e+07	2.72583e+07	0.0218774
172POS		PE(32:1)+H	PE(32:1)+H	PE	(32:1)	(32:1)	0	0		690.507	C37 H73 O8 N1 P1	10.4308	0.633987	0.120381	0.331896	8.91407e+07	3.27197e+07	6.75073e+07	3.67031e+07	1.63871e+07	2.84497e+07	1.06016e+08	4.23311e+07	6.16032e+07	4.58286e+07	7.87506e+07	9.27787e+07	6.40318e+07	6.2524e+07	6.40805e+07	5.84028e+07	0.0428987
173POS		PC(30:2)+H	PC(30:2)+H	PC	(30:2)	(30:2)	0	0		702.507	C38 H73 O8 N1 P1	8.05987	1.03078	0.810102	0.0175206	2.70865e+06	2.96566e+06	2.96172e+06	4.64894e+06	3.7672e+06	3.48451e+06	4.214e+06	2.77543e+06	3.35388e+06	3.28729e+06	2.29994e+06	3.99283e+06	4.19575e+06	4.37654e+06	4.40923e+06	4.40857e+06	0.0235368
174POS		PE(16:0p/18:1)+H	PE(34:1p)+H	PE	(16:0p/18:1)	(16:0p)	(18:1)	0		702.543	C39 H77 O7 N1 P1	11.873	0.97985	0.880211	0.076614	3.24761e+07	3.03632e+07	4.007e+07	3.13327e+07	2.05332e+07	2.08835e+07	3.98209e+07	2.48589e+07	3.15533e+07	2.79185e+07	3.17105e+07	2.34089e+07	4.14255e+07	4.1451e+07	4.14566e+07	3.71574e+07	0.0530933
175POS		PC(30:1)+H	PC(30:1)+H	PC	(30:1)	(30:1)	0	0		704.522	C38 H75 O8 N1 P1	9.04241	0.954091	0.887213	0.0855835	3.32701e+07	2.13173e+07	4.67284e+07	2.28579e+07	1.35173e+07	1.71049e+07	5.86446e+07	1.09913e+07	2.05506e+07	2.63608e+07	1.57432e+07	2.99538e+07	3.74577e+07	3.43673e+07	3.74356e+07	3.74529e+07	0.042007
176POS		PC(30:0)+H	PC(30:0)+H	PC	(30:0)	(30:0)	0	0		706.538	C38 H77 O8 N1 P1	10.0255	0.748158	0.109228	0.353232	1.17148e+08	7.61243e+07	1.43209e+08	9.2001e+07	6.70416e+07	1.17778e+08	1.74047e+08	8.72486e+07	1.0582e+08	1.82757e+08	1.20781e+08	1.49097e+08	1.42754e+08	1.43822e+08	1.39034e+08	1.37692e+08	0.0207935
177POS		PC(30:0)+H	PC(30:0)+H	PC	(30:0)	(30:0)	0	0		706.538	C38 H77 O8 N1 P1	10.8163	0.843576	0.181078	0.126034	1.65691e+07	1.3137e+07	8.32281e+06	1.25824e+07	1.8358e+07	1.8712e+07	1.67457e+07	1.73292e+07	2.00704e+07	1.98537e+07	1.43771e+07	1.55637e+07	2.0278e+07	2.02697e+07	1.99142e+07	1.73978e+07	0.0713331
178POS		PE(16:0/16:0)+Na	PE(32:0)+Na	PE	(16:0/16:0)	(16:0)	(16:0)	0		714.504	C37 H74 O8 N1 P1 Na1	10.074	0.384972	0.00194571	0.585614	3.30058e+07	3.72195e+07	3.6152e+07	3.53035e+07	1.84585e+07	3.36308e+07	5.16608e+07	5.28009e+07	9.12821e+07	1.22594e+08	1.10725e+08	7.42719e+07	6.96652e+07	7.2233e+07	7.81725e+07	6.6152e+07	0.0708077
179POS		PE(16:0/18:2)+H	PE(34:2)+H	PE	(16:0/18:2)	(16:0)	(18:2)	0		716.522	C39 H75 O8 N1 P1	10.6333	0.850034	0.17563	1.42156	1.98216e+09	3.55239e+09	2.05481e+09	3.47189e+09	2.09973e+09	2.95725e+09	2.95758e+09	2.60697e+09	3.33241e+09	3.38476e+09	3.35499e+09	3.32513e+09	3.44495e+09	3.33062e+09	3.4643e+09	3.31051e+09	0.023093
17POS		LPE(18:0)+H	LPE(18:0)+H	LPE	(18:0)	(18:0)	0	0		482.324	C23 H49 O7 N1 P1	4.67413	5.12215	0.168449	0.407544	1.06461e+07	8.14318e+06	2.07995e+07	1.36068e+07	1.26531e+08	2.78092e+07	5.32966e+06	5.37714e+06	1.75564e+07	3.34547e+06	4.96462e+06	3.94401e+06	2.61873e+07	3.56969e+07	2.36211e+07	3.23717e+07	0.188099
181POS		PC(31:1)+H	PC(31:1)+H	PC	(31:1)	(31:1)	0	0		718.538	C39 H77 O8 N1 P1	11.374	1.05366	0.668966	0.301036	6.09174e+08	5.23362e+08	4.88323e+08	4.42902e+08	2.68169e+08	4.99309e+08	5.10652e+08	3.27018e+08	4.6712e+08	4.02887e+08	4.89146e+08	4.90227e+08	5.07755e+08	4.87871e+08	4.87588e+08	4.87454e+08	0.02042
182POS		PC(31:1)+H	PC(31:1)+H	PC	(31:1)	(31:1)	0	0		718.538	C39 H77 O8 N1 P1	9.59983	0.478691	0.0228717	0.264088	2.01164e+07	1.38369e+07	1.62596e+07	1.08716e+07	4.62336e+06	8.84305e+06	4.66287e+07	2.04658e+07	1.87184e+07	2.40721e+07	1.66883e+07	2.91657e+07	2.528e+07	2.58725e+07	2.73815e+07	2.52878e+07	0.0381567
183POS		PC(32:1e)+H	PC(32:1e)+H	PC	(32:1e)	(32:1e)	0	0		718.575	C40 H81 O7 N1 P1	11.5066	0.470675	0.000233381	0.75696	6.70003e+07	7.71935e+07	6.73716e+07	7.91815e+07	6.41526e+07	9.17501e+07	1.91871e+08	1.41718e+08	1.98037e+08	1.76138e+08	1.2627e+08	1.14922e+08	1.22443e+08	1.26165e+08	1.20195e+08	1.20107e+08	0.0232251
184POS		PE(34:0)+H	PE(34:0)+H	PE	(34:0)	(34:0)	0	0		720.554	C39 H79 O8 N1 P1	12.2317	3.47825	0.0563213	0.459081	3.72082e+07	1.96344e+07	2.50795e+07	1.70666e+07	3.95384e+07	1.04573e+08	9.86744e+06	1.15065e+07	1.57017e+07	1.34024e+07	9.75977e+06	9.65386e+06	3.17968e+07	3.31527e+07	3.20785e+07	3.17895e+07	0.0200716
185POS		PC(31:0)+H	PC(31:0)+H	PC	(31:0)	(31:0)	0	0		720.554	C39 H79 O8 N1 P1	10.3969	0.464168	5.33048e-06	0.65185	5.8617e+07	5.05898e+07	5.24367e+07	5.25285e+07	3.74656e+07	5.11857e+07	1.31815e+08	1.12704e+08	1.12695e+08	1.09061e+08	8.91461e+07	9.69782e+07	9.00237e+07	8.19282e+07	9.42573e+07	8.76857e+07	0.0581179
186POS		PC(32:0e)+H	PC(32:0e)+H	PC	(16:0e/16:0)	(16:0e)	(16:0)	0		720.59	C40 H83 O7 N1 P1	11.6405	0.711762	0.00585135	0.620148	1.44068e+08	1.84042e+08	1.57526e+08	1.89522e+08	1.54514e+08	1.79571e+08	3.03309e+08	2.59259e+08	2.46071e+08	2.15404e+08	1.73678e+08	2.20231e+08	2.42845e+08	2.52965e+08	2.5276e+08	2.47122e+08	0.0195769
187POS		PC(32:4)+H	PC(32:4)+H	PC	(32:4)	(32:4)	0	0		726.507	C40 H73 O8 N1 P1	7.84966	1.03993	0.802271	0.0295691	3.15457e+06	3.35022e+06	4.52944e+06	6.06825e+06	5.27324e+06	4.60335e+06	5.83546e+06	3.18722e+06	3.83956e+06	5.81611e+06	3.22643e+06	4.03828e+06	5.06159e+06	5.28621e+06	5.06227e+06	5.10356e+06	0.0208677
188POS		PC(30:1)+Na	PC(30:1)+Na	PC	(30:1)	(30:1)	0	0		726.504	C38 H74 O8 N1 P1 Na1	9.04241	1.06124	0.864382	0.0347005	5.09172e+06	2.72083e+06	7.58643e+06	2.83154e+06	1.81945e+06	2.14616e+06	6.46583e+06	1.29847e+06	3.23668e+06	2.48183e+06	2.13907e+06	5.29334e+06	4.21666e+06	4.48942e+06	4.78057e+06	4.58701e+06	0.0519543
189POS		Co(Q8)+H	Co(Q8)+H	Co	(Q8)	(Q8)	0	0		727.566	C49 H75 O4	14.2185	1.43504	0.0117017	0.672858	2.64716e+08	2.50225e+08	2.50868e+08	2.78124e+08	2.30687e+08	2.8099e+08	1.37234e+08	2.42006e+08	2.26378e+08	1.39883e+08	1.05671e+08	2.32849e+08	2.56313e+08	2.64608e+08	2.59636e+08	2.52819e+08	0.0194259
18POS		LPC(16:0e)+H	LPC(16:0e)+H	LPC	(16:0e)	(16:0e)	0	0		482.361	C24 H53 O6 N1 P1	3.17911	0.973933	0.925048	0.0764	3.70823e+06	3.36025e+06	3.67101e+06	2.5083e+06	3.45467e+06	1.00551e+07	5.83884e+06	4.72544e+06	5.77889e+06	3.39755e+06	2.88194e+06	4.85108e+06	5.75957e+06	6.07523e+06	5.75248e+06	5.75344e+06	0.027431
190POS		PC(32:3)+H	PC(32:3)+H	PC	(32:3)	(32:3)	0	0		728.522	C40 H75 O8 N1 P1	9.04727	0.919986	0.724973	0.0736925	1.00452e+07	3.5465e+06	1.43595e+07	9.34101e+06	7.58268e+06	1.02905e+07	8.78431e+06	4.75168e+06	1.50175e+07	1.47211e+07	9.17971e+06	7.50902e+06	1.35017e+07	1.11351e+07	1.34975e+07	1.30305e+07	0.0880297
191POS		PC(32:3)+H	PC(32:3)+H	PC	(32:3)	(32:3)	0	0		728.522	C40 H75 O8 N1 P1	8.63856	0.571873	0.000782327	0.166799	5.14578e+06	4.64894e+06	5.84791e+06	6.79343e+06	5.31178e+06	6.52209e+06	9.78648e+06	7.55263e+06	9.29719e+06	1.34698e+07	8.83971e+06	1.098e+07	1.07839e+07	1.02994e+07	1.04869e+07	1.03037e+07	0.0217522
192POS		PC(32:2)+H	PC(32:2)+H	PC	(32:2)	(32:2)	0	0		730.538	C40 H77 O8 N1 P1	10.9782	0.497392	0.0102064	0.35971	2.2505e+07	3.40578e+07	1.90648e+07	1.74963e+07	1.60053e+07	3.22802e+07	2.7519e+07	4.22759e+07	5.72952e+07	5.3898e+07	3.15612e+07	7.17519e+07	3.10006e+07	3.16869e+07	3.62142e+07	3.13478e+07	0.0752589
193POS		PC(32:2)+H	PC(32:2)+H	PC	(16:1/16:1)	(16:1)	(16:1)	0		730.538	C40 H77 O8 N1 P1	9.25862	0.707646	0.0255745	0.769027	3.45432e+08	3.0911e+08	2.82337e+08	3.68523e+08	3.0243e+08	2.91677e+08	5.53725e+08	3.15462e+08	5.0638e+08	5.29361e+08	2.81091e+08	4.98246e+08	5.36682e+08	4.95099e+08	5.17449e+08	5.34954e+08	0.0371505
194POS		PC(32:2)+H	PC(32:2)+H	PC	(32:2)	(32:2)	0	0		730.538	C40 H77 O8 N1 P1	9.643	0.977586	0.954126	0.0281928	1.29223e+07	1.36338e+07	6.37846e+07	3.65342e+07	3.48518e+07	1.57047e+07	6.61872e+07	1.67978e+07	3.83916e+07	2.0596e+07	1.13473e+07	2.81797e+07	5.10204e+07	2.05185e+07	4.42776e+07	5.07773e+07	0.346439
195POS		PC(33:1p)+H	PC(33:1p)+H	PC	(33:1p)	(33:1p)	0	0		730.575	C41 H81 O7 N1 P1	12.795	1.60479	0.000214635	0.227717	1.82068e+07	2.10168e+07	1.97017e+07	2.27659e+07	1.8166e+07	1.91183e+07	1.54914e+07	9.21037e+06	1.1799e+07	1.57319e+07	1.17566e+07	1.01483e+07	1.85331e+07	1.88952e+07	1.87295e+07	1.85323e+07	0.00937604
196POS		PC(32:1)+H	PC(32:1)+H	PC	(32:1)	(32:1)	0	0		732.554	C40 H79 O8 N1 P1	10.1043	0.761059	0.255779	1.02002	1.67499e+09	7.91081e+08	1.10976e+09	7.1516e+08	6.05305e+08	7.05372e+08	1.75261e+09	7.49869e+08	8.02505e+08	1.10377e+09	1.20926e+09	1.74235e+09	1.14924e+09	1.1753e+09	1.12629e+09	1.12662e+09	0.0203219
197POS		PC(32:1)+H	PC(32:1)+H	PC	(32:1)	(32:1)	0	0		732.554	C40 H79 O8 N1 P1	10.7524	1.41325	0.516776	0.230817	4.64385e+07	2.07871e+07	1.65447e+08	6.80918e+07	1.39969e+08	1.9627e+07	5.52114e+07	1.80016e+07	2.69286e+07	1.59231e+08	4.34946e+07	2.28774e+07	3.7648e+07	4.174e+07	2.20987e+07	4.13654e+07	0.259352
199POS		PC(32:0)+H	PC(32:0)+H	PC	(32:0)	(32:0)	0	0		734.569	C40 H81 O8 N1 P1	12.4886	0.832967	0.573676	0.149184	2.23162e+07	2.66995e+07	9.02107e+06	1.63192e+06	1.73671e+07	4.68281e+07	2.8576e+07	2.36945e+07	3.24297e+07	3.05864e+07	1.17539e+07	2.16616e+07	2.97275e+07	3.16353e+07	3.90062e+07	3.86016e+07	0.13691
19POS		LPC(14:0)+Na	LPC(14:0)+Na	LPC	(14:0)	(14:0)	0	0		490.29	C22 H46 O7 N1 P1 Na1	2.07191	1.47484	0.31767	0.0601611	3.48427e+06	331905	1.91154e+06	1.50426e+06	1.91066e+06	3.71198e+06	3.37147e+06	878957	1.01893e+06	1.46357e+06	657525	1.32551e+06	2.58714e+06	2.57869e+06	2.03103e+06	2.46544e+06	0.108587
1POS		MG(16:0)+H	MG(16:0)+H	MG	(16:0)	(16:0)	0	0		331.284	C19 H39 O4	0.055264	1.02628	0.947825	0.0140517	2.67569e+06	466714	1.94065e+06	1.60825e+06	1.45408e+06	476595	3.13598e+06	397664	1.43877e+06	282770	1.48762e+06	1.65838e+06	814722	848001	844846	1.07284e+06	0.133436
200POS		PC(32:0)+H	PC(32:0)+H	PC	(32:0)	(32:0)	0	0		734.569	C40 H81 O8 N1 P1	11.7377	0.956892	0.940217	0.0993876	1.72414e+08	2.63409e+07	2.38986e+07	2.20166e+07	3.67657e+07	3.27474e+07	2.68211e+07	3.08375e+07	5.17715e+07	3.08716e+07	4.03328e+07	1.47703e+08	3.89005e+07	3.78138e+07	3.34673e+07	3.88787e+07	0.069292
201POS		PE(16:0/18:2)+Na	PE(34:2)+Na	PE	(16:0/18:2)	(16:0)	(18:2)	0		738.504	C39 H74 O8 N1 P1 Na1	9.71991	0.316494	8.45389e-05	0.899486	6.18013e+07	5.79607e+07	6.54838e+07	4.51029e+07	5.67078e+07	4.38211e+07	1.49611e+08	1.67304e+08	1.4246e+08	1.32814e+08	2.00908e+08	2.52352e+08	1.91114e+08	2.33599e+08	1.89385e+08	1.89954e+08	0.108131
202POS		PE(34:2)+Na	PE(34:2)+Na	PE	(16:0/18:2)	(16:0)	(18:2)	0		738.504	C39 H74 O8 N1 P1 Na1	10.6333	0.847288	0.0702587	0.313162	9.97859e+07	1.41402e+08	1.13689e+08	1.44289e+08	1.31011e+08	1.42487e+08	1.2354e+08	1.33717e+08	1.71069e+08	1.54912e+08	1.49266e+08	1.79422e+08	1.52955e+08	1.52313e+08	1.50752e+08	1.49182e+08	0.0111591
203POS		PA(38:5)+NH4	PA(38:5)+NH4	PA	(38:5)	(38:5)	0	0		740.522	C41 H75 O8 N1 P1	10.4647	0.922811	0.167689	1.39296	4.72501e+09	5.15402e+09	5.1642e+09	5.33608e+09	3.54682e+09	4.84982e+09	5.15581e+09	5.12613e+09	5.41176e+09	5.18253e+09	5.13153e+09	5.17519e+09	5.35309e+09	5.35838e+09	5.29023e+09	4.98584e+09	0.0336886
204POS		PE(16:0/18:1)+Na	PE(34:1)+Na	PE	(16:0/18:1)	(16:0)	(18:1)	0		740.52	C39 H76 O8 N1 P1 Na1	9.90717	0.543308	0.150059	0.392508	4.22152e+07	7.29032e+07	4.93713e+07	7.55767e+06	4.96353e+07	7.75261e+07	2.17469e+07	2.16695e+07	1.13736e+08	8.25937e+07	1.50963e+08	1.60008e+08	8.81082e+07	9.63686e+07	3.32424e+07	9.7029e+07	0.388464
206POS		PE(18:0/16:0)+Na	PE(34:0)+Na	PE	(18:0/16:0)	(18:0)	(16:0)	0		742.536	C39 H78 O8 N1 P1 Na1	10.7144	0.929436	0.630483	0.599533	7.44144e+08	9.98353e+08	4.50068e+08	8.41236e+08	3.63779e+08	7.35543e+08	7.50512e+08	5.52601e+08	7.65968e+08	8.11117e+08	7.54893e+08	8.11826e+08	7.98983e+08	8.19935e+08	8.20198e+08	7.98605e+08	0.0151747
207POS		LPC(32:0)+Na	LPC(32:0)+Na	LPC	(32:0)	(32:0)	0	0		742.572	C40 H82 O7 N1 P1 Na1	11.6656	0.588402	0.000399727	0.242964	9.53761e+06	1.45501e+07	1.24988e+07	1.20304e+07	1.57638e+07	1.47317e+07	2.43434e+07	2.79971e+07	2.16095e+07	2.15639e+07	1.67613e+07	2.21777e+07	1.64085e+07	1.84008e+07	1.64259e+07	1.635e+07	0.0593944
208POS		CerG1(d36:2)+NH4	CerG1(d36:2)+NH4	CerG1	(d36:2)	(d36:2)	0	0		743.614	C42 H83 O8 N2	16.709	8.67441	0.0176126	0.191402	1.61756e+07	3.5864e+06	1.41686e+07	4.14154e+06	4.88994e+06	3.19265e+06	1.49902e+06	770762	436119	447940	768426	1.39851e+06	5.28789e+06	5.28708e+06	5.03277e+06	5.16899e+06	0.0233422
209POS		PC(33:2)+H	PC(33:2)+H	PC	(33:2)	(33:2)	0	0		744.554	C41 H79 O8 N1 P1	10.5816	0.907254	0.518666	0.224823	8.7081e+07	1.17423e+08	5.36082e+07	9.72724e+07	4.48283e+07	8.32259e+07	9.33433e+07	6.315e+07	9.18023e+07	9.90826e+07	8.86904e+07	9.67912e+07	9.28609e+07	1.00574e+08	9.60143e+07	9.28012e+07	0.038325
20POS		LPC(16:1)+H	LPC(16:1)+H	LPC	(16:1)	(16:1)	0	0		494.324	C24 H49 O7 N1 P1	2.15325	0.714624	0.14462	0.323371	1.76979e+08	7.30261e+07	5.44696e+07	5.6987e+07	7.68533e+07	1.00566e+08	1.8654e+08	1.02865e+08	1.27844e+08	1.04391e+08	1.10806e+08	1.21629e+08	1.3301e+08	1.33323e+08	1.33293e+08	1.08507e+08	0.0972314
211POS		PC(33:2)+H	PC(33:2)+H	PC	(33:2)	(33:2)	0	0		744.554	C41 H79 O8 N1 P1	11.5838	1.07853	0.485848	0.54613	2.03765e+09	3.00265e+09	2.47892e+09	2.9454e+09	2.13427e+09	2.84245e+09	1.93408e+09	2.32279e+09	2.92397e+09	2.25865e+09	1.88742e+09	2.99015e+09	2.89578e+09	2.9492e+09	2.92462e+09	2.8953e+09	0.0088833
212POS		PC(33:2)+H	PC(33:2)+H	PC	(33:2)	(33:2)	0	0		744.554	C41 H79 O8 N1 P1	10.0768	0.674513	0.027199	0.260369	1.76462e+07	4.46876e+07	2.71211e+07	2.32325e+07	2.82381e+07	2.0545e+07	3.60066e+07	5.21807e+07	3.94738e+07	2.85903e+07	4.15442e+07	4.15926e+07	4.74347e+07	5.13481e+07	5.20119e+07	5.03906e+07	0.0401722
213POS		PC(34:2e)+H	PC(34:2e)+H	PC	(34:2e)	(34:2e)	0	0		744.59	C42 H83 O7 N1 P1	10.9673	0.706544	0.00246565	0.300519	3.36804e+07	4.23803e+07	3.87122e+07	3.92961e+07	3.03456e+07	3.67642e+07	5.59413e+07	4.41079e+07	6.53642e+07	4.48349e+07	4.71567e+07	5.56384e+07	5.35854e+07	5.67812e+07	5.39979e+07	5.35171e+07	0.0285503
214POS		Co(Q8)+NH4	Co(Q8)+NH4	Co	(Q8)	(Q8)	0	0		744.593	C49 H78 O4 N1	14.2185	1.32111	0.0491925	0.385427	1.2985e+08	1.34562e+08	1.35427e+08	1.30737e+08	1.14977e+08	1.30056e+08	7.10212e+07	1.33038e+08	1.18821e+08	7.98254e+07	5.44127e+07	1.2997e+08	1.38079e+08	1.36778e+08	1.36906e+08	1.27238e+08	0.037418
215POS		PC(33:1)+H	PC(33:1)+H	PC	(33:1)	(33:1)	0	0		746.569	C41 H81 O8 N1 P1	10.6405	0.988961	0.933644	0.478057	3.49586e+08	4.38881e+08	3.03227e+08	3.00598e+08	2.06688e+08	2.66877e+08	3.87624e+08	2.8167e+08	2.68459e+08	2.98176e+08	2.55738e+08	3.95017e+08	3.64442e+08	3.75516e+08	3.85843e+08	3.64147e+08	0.0278065
217POS		PC(34:1e)+H	PC(34:1e)+H	PC	(34:1e)	(34:1e)	0	0		746.606	C42 H85 O7 N1 P1	11.6846	1.35675	0.0070579	0.786836	2.96473e+08	4.05467e+08	3.07144e+08	4.13055e+08	3.81923e+08	3.95207e+08	3.324e+08	2.95844e+08	2.87856e+08	2.58123e+08	1.92414e+08	2.5435e+08	3.94335e+08	4.22609e+08	4.05555e+08	3.93895e+08	0.0333296
218POS		PC(34:1e)+H	PC(34:1e)+H	PC	(34:1e)	(34:1e)	0	0		746.606	C42 H85 O7 N1 P1	13.3272	0.98447	0.952637	0.0849535	8.41182e+06	1.18365e+07	8.43275e+06	1.45088e+07	4.01241e+06	6.48318e+06	3.7999e+06	1.07994e+07	5.80004e+06	6.82832e+06	1.47511e+07	1.25537e+07	1.02749e+07	9.77447e+06	9.71569e+06	9.70486e+06	0.0277011
219POS		PC(33:0)+H	PC(33:0)+H	PC	(33:0)	(33:0)	0	0		748.585	C41 H83 O8 N1 P1	11.3402	0.572816	0.0460141	0.425477	3.10039e+07	3.49777e+07	3.49014e+07	3.04533e+07	4.55051e+07	6.80356e+07	7.92282e+07	6.54506e+07	1.21391e+08	7.66885e+07	4.51243e+07	3.96144e+07	6.32551e+07	5.95865e+07	5.79166e+07	5.78262e+07	0.0425592
220POS		PC(33:0)+H	PC(33:0)+H	PC	(33:0)	(33:0)	0	0		748.585	C41 H83 O8 N1 P1	13.18	8.68547	0.0158105	0.416627	2.8388e+07	9.02431e+06	1.32704e+07	1.24456e+07	3.19382e+07	6.0649e+07	2.10649e+06	3.35078e+06	4.74005e+06	2.92378e+06	2.47804e+06	2.32912e+06	1.55976e+07	1.55975e+07	1.74763e+07	1.56066e+07	0.058365
221POS		PC(34:0e)+H	PC(34:0e)+H	PC	(34:0e)	(34:0e)	0	0		748.621	C42 H87 O7 N1 P1	12.5874	1.43791	0.0092198	0.295894	3.53776e+07	5.89704e+07	4.17551e+07	5.79998e+07	3.89234e+07	4.35348e+07	3.89026e+07	3.27549e+07	3.25152e+07	2.79605e+07	3.00792e+07	3.01228e+07	5.44486e+07	5.02044e+07	5.02052e+07	5.02083e+07	0.0413787
222POS		PC(16:1/16:1)+Na	PC(32:2)+Na	PC	(16:1/16:1)	(16:1)	(16:1)	0		752.52	C40 H76 O8 N1 P1 Na1	9.25862	0.825148	0.22437	0.141789	3.65642e+07	4.35963e+07	3.99874e+07	4.53029e+07	4.01897e+07	4.16135e+07	5.76431e+07	3.56745e+07	5.36605e+07	5.60484e+07	2.59754e+07	7.06461e+07	6.33653e+07	5.43199e+07	5.58174e+07	5.43635e+07	0.0758731
223POS		PC(34:4)+H	PC(34:4)+H	PC	(14:0/20:4)	(14:0)	(20:4)	0		754.538	C42 H77 O8 N1 P1	9.06573	0.554834	0.0535658	1.104	2.79063e+08	3.32359e+08	4.23909e+08	4.48685e+08	2.25125e+08	3.0684e+08	9.24364e+08	3.36123e+08	4.63839e+08	1.02078e+09	4.41681e+08	4.46692e+08	5.57797e+08	5.3169e+08	5.41347e+08	5.72704e+08	0.0328633
224POS		PC(34:4)+H	PC(34:4)+H	PC	(34:4)	(34:4)	0	0		754.538	C42 H77 O8 N1 P1	8.75708	0.288516	0.0834753	0.201865	5.2497e+06	4.98407e+06	3.68399e+06	4.53596e+06	4.40336e+06	5.17178e+06	4.5703e+07	9.51183e+06	1.31055e+07	6.47118e+06	9.48852e+06	1.28683e+07	1.33881e+07	1.33697e+07	2.00462e+07	1.32984e+07	0.222773
225POS		PC(16:0/16:0)+Na	PC(32:0)+Na	PC	(16:0/16:0)	(16:0)	(16:0)	0		756.551	C40 H80 O8 N1 P1 Na1	11.025	0.891823	0.101595	0.334574	1.32966e+08	1.51737e+08	1.68908e+08	1.40745e+08	1.38342e+08	1.78819e+08	1.58779e+08	1.75254e+08	2.02375e+08	1.67409e+08	1.61385e+08	1.56881e+08	1.65583e+08	1.65526e+08	1.62346e+08	1.62399e+08	0.0112062
228POS		PC(34:2)+H	PC(34:2)+H	PC	(16:0/18:2)	(16:0)	(18:2)	0		758.569	C42 H81 O8 N1 P1	10.9822	0.814612	0.771428	1.0444	3.00734e+08	2.55246e+09	3.43606e+08	4.45463e+08	3.51699e+08	2.76351e+08	3.42406e+08	2.8363e+09	3.01437e+08	4.2621e+08	7.09565e+08	6.26237e+08	9.65012e+08	7.13301e+08	6.51236e+08	5.66396e+08	0.237015
229POS		PC(34:2)+H	PC(34:2)+H	PC	(34:2)	(34:2)	0	0		758.569	C42 H81 O8 N1 P1	10.3507	0.952689	0.277601	2.14491	1.88294e+10	1.9915e+10	1.90238e+10	2.28907e+10	1.84814e+10	2.21758e+10	2.03846e+10	2.21776e+10	2.1787e+10	2.13674e+10	1.95445e+10	2.20797e+10	2.21563e+10	2.26051e+10	2.21217e+10	2.21222e+10	0.0106252
22POS		LPC(16:0)+H	LPC(16:0)+H	LPC	(16:0)	(16:0)	0	0		496.34	C24 H51 O7 N1 P1	4.17256	1.39127	0.519296	0.165289	4.98214e+07	2.1393e+07	2.05724e+07	5.53324e+07	1.46201e+07	1.86205e+07	4.95342e+06	1.64881e+07	1.37413e+07	9.74418e+06	1.17342e+07	7.29751e+07	2.43143e+07	1.61309e+07	1.55221e+07	1.89252e+07	0.214235
230POS		PC(34:2)+H	PC(34:2)+H	PC	(34:2)	(34:2)	0	0		758.569	C42 H81 O8 N1 P1	11.6544	0.55693	0.0352747	0.700914	1.24727e+08	1.72618e+08	9.23929e+07	1.13327e+08	1.54968e+08	1.0268e+08	1.14292e+08	4.05853e+08	1.93712e+08	2.13816e+08	2.01434e+08	2.36796e+08	1.78693e+08	1.67981e+08	2.02499e+08	2.00498e+08	0.0899424
231POS		PC(34:2)+H	PC(34:2)+H	PC	(34:2)	(34:2)	0	0		758.569	C42 H81 O8 N1 P1	32.3283	1.40285	0.450327	0.371146	1.71555e+07	1.21335e+08	1.42879e+07	6.32148e+07	2.07298e+08	1.5836e+08	8.22601e+07	3.18856e+07	7.41206e+07	2.44734e+07	1.25324e+08	7.65596e+07	1.61562e+08	1.28539e+08	1.08312e+08	1.58026e+08	0.181962
232POS		PC(34:2)+H	PC(34:2)+H	PC	(34:2)	(34:2)	0	0		758.569	C42 H81 O8 N1 P1	30.9471	1.42992	0.243239	0.246591	3.31408e+07	9.25004e+07	8.70736e+07	8.76055e+07	3.70227e+07	9.01162e+07	4.68875e+07	1.10537e+07	5.65892e+07	3.03928e+07	4.88322e+07	1.05184e+08	8.60025e+07	1.01939e+08	8.13392e+07	1.05661e+08	0.126677
233POS		PC(34:2)+H	PC(34:2)+H	PC	(34:2)	(34:2)	0	0		758.569	C42 H81 O8 N1 P1	31.9953	0.523262	0.162214	0.566997	6.50447e+07	1.00967e+08	9.4009e+07	9.72452e+07	3.08087e+07	2.0972e+08	3.0641e+08	5.94479e+07	8.20121e+07	1.58036e+08	4.00424e+08	1.36108e+08	6.82388e+07	7.10897e+07	7.15123e+07	6.37911e+07	0.0517839
234POS		PC(34:2)+H	PC(34:2)+H	PC	(34:2)	(34:2)	0	0		758.569	C42 H81 O8 N1 P1	33.4683	0.824377	0.259941	0.142117	2.94837e+07	1.71542e+07	2.05194e+07	3.31416e+07	3.5945e+07	2.81261e+07	2.70307e+07	3.30823e+07	3.10259e+07	2.44289e+07	5.14448e+07	3.23743e+07	3.06962e+07	2.70025e+07	2.28292e+07	3.25825e+07	0.152369
235POS		PC(34:2)+H	PC(34:2)+H	PC	(34:2)	(34:2)	0	0		758.569	C42 H81 O8 N1 P1	32.6812	0.842439	0.400147	0.130319	1.53444e+07	4.58925e+07	4.56589e+07	4.15192e+07	6.91485e+07	4.91737e+07	6.10182e+07	3.38002e+07	4.61908e+07	3.82189e+07	6.73312e+07	7.00659e+07	5.42628e+07	6.07593e+07	4.09826e+07	4.62837e+07	0.172289
236POS		PC(34:2)+H	PC(34:2)+H	PC	(34:2)	(34:2)	0	0		758.569	C42 H81 O8 N1 P1	33.8282	0.86419	0.714193	0.14454	9.52179e+06	1.51151e+07	1.62546e+07	1.57405e+07	1.06304e+07	2.93484e+07	1.4086e+07	1.20905e+07	4.88154e+07	1.42765e+07	1.0531e+07	1.19943e+07	9.51536e+06	1.29634e+07	2.08667e+07	1.77166e+07	0.329157
237POS		PC(20:1/14:1)+H	PC(34:2)+H	PC	(20:1/14:1)	(20:1)	(14:1)	0		758.569	C42 H81 O8 N1 P1	13.3808	0.594236	0.0617471	0.354868	5.01281e+07	7.78474e+07	2.84112e+07	3.12627e+07	2.68046e+07	5.12006e+07	9.07997e+07	1.08407e+08	9.95722e+07	4.78049e+07	3.74011e+07	6.30675e+07	4.53285e+07	4.40358e+07	4.55361e+07	5.74971e+07	0.130983
238POS		PC(34:2)+H	PC(34:2)+H	PC	(34:2)	(34:2)	0	0		758.569	C42 H81 O8 N1 P1	13.0768	0.929109	0.833199	0.36199	2.83374e+08	1.85501e+08	2.20022e+07	1.89163e+08	1.06129e+08	5.94135e+07	1.72894e+08	2.01324e+08	5.74369e+07	2.0569e+08	5.74951e+07	2.15262e+08	7.39324e+07	2.06834e+08	1.83351e+08	2.02465e+08	0.375914
239POS		PC(34:2)+H	PC(34:2)+H	PC	(34:2)	(34:2)	0	0		758.569	C42 H81 O8 N1 P1	14.4885	1.42803	0.513128	0.225928	4.77571e+07	9.02005e+07	1.54521e+07	1.7043e+07	1.36343e+08	2.82712e+07	3.0691e+07	1.00893e+08	5.81714e+07	4.32776e+06	4.63682e+06	3.59157e+07	7.10557e+07	8.29233e+07	6.85939e+07	7.14755e+07	0.087082
23POS		LPC(16:0)+H	LPC(16:0)+H	LPC	(16:0)	(16:0)	0	0		496.34	C24 H51 O7 N1 P1	3.4561	3.59776	0.0450204	0.658012	9.30378e+07	3.03197e+07	2.69282e+07	2.31853e+08	2.14936e+08	1.01403e+08	4.36216e+07	2.5108e+07	5.83548e+07	1.72009e+07	2.38501e+07	2.60072e+07	4.04981e+07	4.11077e+07	4.10937e+07	3.70233e+07	0.0490599
240POS		PC(34:2)+H	PC(34:2)+H	PC	(34:2)	(34:2)	0	0		758.569	C42 H81 O8 N1 P1	34.5528	0.736457	0.393093	0.118393	1.61485e+07	1.58449e+07	1.11663e+07	1.7982e+07	3.11752e+07	1.40449e+07	1.21745e+07	5.45124e+07	1.38721e+07	2.75839e+07	1.52155e+07	2.10651e+07	9.83873e+06	1.7715e+07	1.88544e+07	1.79371e+07	0.260728
241POS		PC(34:2)+H	PC(34:2)+H	PC	(34:2)	(34:2)	0	0		758.569	C42 H81 O8 N1 P1	14.2006	0.900892	0.680864	0.298403	3.76787e+07	3.28663e+07	4.18367e+07	6.52582e+07	7.64363e+07	8.8038e+07	5.0021e+07	1.12625e+08	7.8522e+07	5.90719e+07	3.67882e+07	4.27225e+07	7.62012e+07	2.47851e+07	6.32625e+07	7.25e+07	0.39825
242POS		PC(34:2)+H	PC(34:2)+H	PC	(34:2)	(34:2)	0	0		758.569	C42 H81 O8 N1 P1	14.8875	0.866301	0.766391	0.0596186	1.60996e+07	7.07034e+07	1.32182e+07	1.30215e+07	4.38071e+07	1.64853e+07	3.77141e+06	5.14084e+07	3.66123e+07	7.47921e+07	8.63145e+06	2.48707e+07	5.4624e+07	7.28441e+07	3.01579e+07	4.91595e+07	0.339873
244POS		PC(34:2)+H	PC(34:2)+H	PC	(34:2)	(34:2)	0	0		758.569	C42 H81 O8 N1 P1	15.6331	1.44751	0.331818	0.258645	2.41264e+07	3.17423e+07	2.07025e+07	1.60713e+07	7.91538e+07	3.40204e+07	3.47435e+07	2.77735e+07	3.43233e+07	2.38692e+07	7.81898e+06	1.36581e+07	1.18182e+07	2.49359e+07	2.90696e+07	3.57088e+07	0.396853
245POS		PC(34:2)+H	PC(34:2)+H	PC	(34:2)	(34:2)	0	0		758.569	C42 H81 O8 N1 P1	12.0344	0.993092	0.974201	0.107371	1.99989e+08	1.08749e+08	8.86125e+07	9.94129e+07	7.9477e+07	9.45473e+07	1.25745e+08	8.42775e+07	9.23855e+07	1.80851e+08	8.91031e+07	1.03091e+08	1.24172e+08	1.09879e+08	1.47519e+08	1.39159e+08	0.127727
246POS		PC(34:2)+H	PC(34:2)+H	PC	(34:2)	(34:2)	0	0		758.569	C42 H81 O8 N1 P1	12.4319	1.02441	0.90945	0.0805706	1.05784e+08	1.07677e+08	8.88033e+07	9.6004e+07	1.13777e+08	1.36184e+08	1.11116e+08	1.737e+08	6.24644e+07	5.96242e+07	6.54207e+07	1.6046e+08	1.4578e+08	1.60928e+08	1.18473e+08	1.59244e+08	0.134353
247POS		PC(34:2)+H	PC(34:2)+H	PC	(34:2)	(34:2)	0	0		758.569	C42 H81 O8 N1 P1	12.7728	0.962925	0.950987	0.165018	4.21198e+07	4.50527e+08	5.5905e+07	1.03396e+07	2.80844e+08	5.5902e+07	1.21882e+08	1.26716e+08	1.04313e+08	4.26437e+08	4.10591e+07	1.09715e+08	6.69285e+07	7.38304e+07	6.2716e+07	9.85403e+07	0.212261
248POS		PC(34:2)+H	PC(34:2)+H	PC	(34:2)	(34:2)	0	0		758.569	C42 H81 O8 N1 P1	31.3455	0.989208	0.981619	0.113171	1.81743e+08	1.69946e+08	8.01288e+08	2.03058e+08	2.42744e+08	6.56626e+07	2.84726e+08	3.10336e+08	3.12865e+08	2.13252e+08	1.68486e+07	5.44573e+08	2.36727e+08	3.7344e+08	2.90482e+08	1.3331e+08	0.389308
249POS		Cer(d50:3)+H	Cer(d50:3)+H	Cer	(d50:3)	(d50:3)	0	0		758.738	C50 H96 O3 N1	17.7936	22.692	0.000437344	0.227503	7.7751e+06	1.30037e+07	5.35821e+06	6.29176e+06	1.0746e+07	3.48314e+06	253682	222217	248877	322316	606615	402426	6.82049e+06	6.82339e+06	6.56964e+06	6.71545e+06	0.0177453
24POS		LPC(16:0)+H	LPC(16:0)+H	LPC	(16:0)	(16:0)	0	0		496.34	C24 H51 O7 N1 P1	4.61268	1.85171	0.220682	0.133079	5.32581e+06	7.02149e+06	1.11232e+07	3.77363e+07	6.96585e+06	1.97574e+07	1.02601e+07	7.4497e+06	1.03849e+07	5.11809e+06	6.08326e+06	8.18991e+06	2.07566e+07	2.49884e+07	1.94755e+07	2.50785e+07	0.127889
250POS		PC(34:1)+H	PC(34:1)+H	PC	(34:1)	(34:1)	0	0		760.585	C42 H83 O8 N1 P1	11.7479	0.84971	0.634281	0.182841	1.82976e+08	2.42534e+08	2.09899e+08	1.2611e+08	2.50948e+08	2.35196e+08	2.3446e+08	1.73765e+08	1.43574e+08	1.26838e+08	1.90971e+08	5.98732e+08	2.99906e+08	4.9958e+08	2.97924e+08	3.0076e+08	0.28618
251POS		PC(34:1)+H	PC(34:1)+H	PC	(34:1)	(34:1)	0	0		760.585	C42 H83 O8 N1 P1	32.187	1.18917	0.449067	0.239134	8.79546e+07	8.62806e+07	4.31825e+07	4.43423e+07	1.16377e+08	1.04635e+08	1.0917e+08	4.72158e+07	4.42476e+07	8.29268e+07	7.2491e+07	4.99217e+07	7.84638e+07	7.26469e+07	9.01346e+07	9.65332e+07	0.128541
252POS		PC(34:1)+H	PC(34:1)+H	PC	(34:1)	(34:1)	0	0		760.585	C42 H83 O8 N1 P1	12.2901	1.35149	0.524901	0.263474	1.1812e+08	7.05887e+07	9.77619e+07	3.11308e+08	9.37021e+07	2.10257e+08	4.16703e+07	1.01068e+08	8.14153e+07	3.35347e+08	4.72002e+07	6.05146e+07	1.6839e+08	1.32015e+08	9.76555e+07	1.43234e+08	0.216951
253POS		PC(34:1)+H	PC(34:1)+H	PC	(34:1)	(34:1)	0	0		760.585	C42 H83 O8 N1 P1	32.576	1.10067	0.59172	0.0867184	5.05293e+07	2.31949e+07	3.4498e+07	2.87966e+07	4.84655e+07	2.55968e+07	2.90332e+07	4.01711e+07	2.38607e+07	2.19881e+07	3.86133e+07	3.81082e+07	3.66943e+07	3.24669e+07	3.17295e+07	3.42754e+07	0.0654331
254POS		PC(34:1)+H	PC(34:1)+H	PC	(34:1)	(34:1)	0	0		760.585	C42 H83 O8 N1 P1	31.5517	2.35751	0.123106	0.627895	2.68086e+08	1.08666e+08	4.39114e+08	9.51536e+07	1.25162e+08	6.7519e+07	6.15082e+07	2.50713e+07	1.10911e+08	1.28604e+08	3.44264e+06	1.38626e+08	1.06824e+08	8.25854e+07	1.09946e+08	4.85573e+07	0.326328
255POS		PC(34:1)+H	PC(34:1)+H	PC	(34:1)	(34:1)	0	0		760.585	C42 H83 O8 N1 P1	34.161	1.38653	0.0488296	0.144423	1.76666e+07	2.02212e+07	1.45445e+07	1.48216e+07	1.48183e+07	1.40567e+07	8.22271e+06	1.28082e+07	1.74463e+07	8.0787e+06	7.49782e+06	1.52766e+07	8.20517e+06	1.19574e+07	1.19266e+07	1.41676e+07	0.213848
256POS		PC(34:1)+H	PC(34:1)+H	PC	(34:1)	(34:1)	0	0		760.585	C42 H83 O8 N1 P1	13.3963	1.64157	0.261459	0.309197	7.76645e+07	9.99739e+07	2.40942e+08	7.07898e+07	5.32156e+07	5.17349e+07	4.28693e+07	7.55862e+07	1.24676e+08	3.68956e+07	3.67979e+07	4.52192e+07	5.22565e+07	4.32537e+07	5.48302e+07	5.48253e+07	0.107111
257POS		PC(34:1)+H	PC(34:1)+H	PC	(34:1)	(34:1)	0	0		760.585	C42 H83 O8 N1 P1	34.6109	1.14364	0.60496	0.119008	1.63486e+07	1.14287e+07	1.7162e+07	1.19211e+07	2.26122e+07	1.77064e+07	5.55419e+06	2.96078e+07	1.3683e+07	1.57533e+07	1.13753e+07	8.99949e+06	5.67643e+06	1.25605e+07	1.20786e+07	1.23296e+07	0.312257
259POS		PC(34:0)+H	PC(34:0)+H	PC	(34:0)	(34:0)	0	0		762.601	C42 H85 O8 N1 P1	11.9624	1.08899	0.422255	0.83354	1.06258e+09	1.00773e+09	9.97701e+08	1.02069e+09	9.31884e+08	1.41516e+09	1.08851e+09	1.06747e+09	1.08451e+09	1.16997e+09	6.90339e+08	8.09026e+08	1.11027e+09	1.13103e+09	1.13105e+09	1.05133e+09	0.0340755
25POS		LPE(18:2)+Na	LPE(18:2)+Na	LPE	(18:2)	(18:2)	0	0		500.275	C23 H44 O7 N1 P1 Na1	2.28189	0.630764	0.0051167	0.196649	1.14083e+07	1.25045e+07	8.26944e+06	1.4953e+07	6.99705e+06	1.10105e+07	1.77616e+07	1.51103e+07	1.75403e+07	1.3372e+07	1.64761e+07	2.30157e+07	1.62596e+07	1.65656e+07	1.75436e+07	1.61633e+07	0.037925
260POS		PC(35:6)+H	PC(35:6)+H	PC	(35:6)	(35:6)	0	0		764.522	C43 H75 O8 N1 P1	10.1656	1.13678	0.163195	1.26224	3.45762e+09	2.66434e+09	2.81723e+09	2.63857e+09	2.73173e+09	2.81582e+09	2.87701e+09	2.86389e+09	2.07832e+09	3.04409e+09	1.97663e+09	2.22478e+09	2.73937e+09	2.76679e+09	2.78806e+09	2.7152e+09	0.0115513
261POS		PC(35:6)+H	PC(35:6)+H	PC	(35:6)	(35:6)	0	0		764.522	C43 H75 O8 N1 P1	10.7169	1.25219	0.482449	0.207118	7.6868e+07	6.53333e+07	7.1291e+07	2.11518e+08	5.0437e+07	7.58951e+07	1.0277e+08	7.49171e+07	4.7789e+07	6.35167e+07	8.01234e+07	7.11863e+07	1.02746e+08	7.16767e+07	7.20906e+07	7.07253e+07	0.197132
262POS		PC(35:6)+H	PC(35:6)+H	PC	(35:6)	(35:6)	0	0		764.522	C43 H75 O8 N1 P1	9.738	0.558162	0.00337871	0.618016	8.40041e+07	8.6484e+07	6.94824e+07	9.42065e+07	5.14446e+07	9.20013e+07	1.04601e+08	1.36829e+08	1.37729e+08	1.15712e+08	1.50804e+08	2.10032e+08	1.92159e+08	1.83994e+08	1.84859e+08	1.84754e+08	0.0205495
263POS		PC(35:5)+H	PC(35:5)+H	PC	(35:5)	(35:5)	0	0		766.538	C43 H77 O8 N1 P1	10.5179	0.819419	0.0543278	1.73994	2.76626e+09	2.86664e+09	1.86485e+09	2.22738e+09	1.39687e+09	2.32188e+09	2.744e+09	2.68236e+09	2.69544e+09	2.80273e+09	2.78154e+09	2.70054e+09	2.71004e+09	2.63622e+09	2.70925e+09	2.63675e+09	0.0158026
265POS		PC(36:4p)+H	PC(36:4p)+H	PC	(36:4p)	(36:4p)	0	0		766.575	C44 H81 O7 N1 P1	10.621	0.648747	0.00370994	0.778358	1.29108e+08	1.66133e+08	1.35199e+08	2.10578e+08	1.50315e+08	2.08874e+08	2.2306e+08	2.49946e+08	2.7741e+08	3.35354e+08	2.54912e+08	2.0107e+08	2.42463e+08	2.34927e+08	2.41696e+08	2.22704e+08	0.0388448
267POS		PC(35:4)+H	PC(35:4)+H	PC	(35:4)	(35:4)	0	0		768.554	C43 H79 O8 N1 P1	11.431	1.01823	0.526917	1.22664	1.05944e+10	1.16978e+10	1.14872e+10	1.12431e+10	1.10619e+10	1.15035e+10	1.10491e+10	1.16103e+10	1.15109e+10	1.08455e+10	1.14603e+10	9.90165e+09	1.15771e+10	1.15889e+10	1.15997e+10	1.09432e+10	0.0282477
26POS		LPE(20:5)+H	LPE(20:5)+H	LPE	(20:5)	(20:5)	0	0		500.277	C25 H43 O7 N1 P1	1.91355	0.341656	0.00024168	0.28716	8.61669e+06	6.21601e+06	5.74412e+06	1.02366e+07	2.49677e+06	3.23585e+06	1.91229e+07	1.57108e+07	1.52608e+07	1.22422e+07	2.07618e+07	2.38688e+07	1.40219e+07	1.45868e+07	1.42456e+07	1.40209e+07	0.018786
270POS		PC(35:4)+H	PC(35:4)+H	PC	(35:4)	(35:4)	0	0		768.554	C43 H79 O8 N1 P1	9.99682	1.21072	0.524646	0.136615	9.1016e+06	3.45523e+07	1.81451e+07	1.18633e+07	9.60036e+06	1.1525e+07	1.33064e+07	1.05645e+07	1.03473e+07	1.53656e+07	1.79147e+07	1.07919e+07	1.3557e+07	1.44767e+07	1.61542e+07	1.4995e+07	0.0732252
271POS		PC(36:4e)+H	PC(36:4e)+H	PC	(36:4e)	(36:4e)	0	0		768.59	C44 H83 O7 N1 P1	10.7925	0.936217	0.299078	0.281253	3.50933e+08	3.79457e+08	3.87627e+08	3.67733e+08	2.85974e+08	3.63918e+08	3.68889e+08	4.12031e+08	4.37816e+08	3.85372e+08	3.32889e+08	3.44144e+08	3.91659e+08	3.91342e+08	3.92058e+08	3.49371e+08	0.0555217
272POS		PC(35:3)+H	PC(35:3)+H	PC	(35:3)	(35:3)	0	0		770.569	C43 H81 O8 N1 P1	9.97152	0.947446	0.79903	0.0636618	7.37608e+07	5.37501e+07	5.2316e+07	4.48931e+07	3.16894e+07	7.81709e+07	5.41288e+07	6.26125e+07	1.93766e+07	7.03347e+07	5.73458e+07	8.93407e+07	7.24608e+07	7.4958e+07	7.10707e+07	6.95079e+07	0.0321121
274POS		CerG1(d38:2)+NH4	CerG1(d38:2)+NH4	CerG1	(d38:2)	(d38:2)	0	0		771.646	C44 H87 O8 N2	17.9481	12.0411	0.0368676	0.312948	4.8637e+07	1.00038e+07	4.75247e+07	1.28409e+07	7.22108e+06	5.24279e+06	2.43497e+06	1.26299e+06	1.03693e+06	1.43632e+06	2.63185e+06	2.11535e+06	1.67907e+07	1.61774e+07	1.63559e+07	1.56305e+07	0.0295784
276POS		PC(36:2e)+H	PC(36:2e)+H	PC	(36:2e)	(36:2e)	0	0		772.621	C44 H87 O7 N1 P1	14.2076	1.60685	0.0162114	0.362599	8.78715e+07	4.98872e+07	5.21335e+07	6.98968e+07	4.86233e+07	6.69891e+07	3.47028e+07	4.85092e+07	5.32424e+07	2.62941e+07	2.25046e+07	4.83724e+07	4.93609e+07	5.13665e+07	5.69597e+07	5.45148e+07	0.0633418
277POS		PC(35:1)+H	PC(35:1)+H	PC	(35:1)	(35:1)	0	0		774.601	C43 H85 O8 N1 P1	11.5868	0.869731	0.230796	0.375619	2.50647e+08	3.00368e+08	2.33714e+08	2.13985e+08	1.78866e+08	2.08988e+08	3.07177e+08	2.51362e+08	2.59347e+08	2.91663e+08	1.72896e+08	3.11804e+08	2.70812e+08	2.91425e+08	2.76731e+08	2.70676e+08	0.0351822
278POS		PC(35:1)+H	PC(35:1)+H	PC	(35:1)	(35:1)	0	0		774.601	C43 H85 O8 N1 P1	13.188	2.34425	0.00118525	0.261441	1.89894e+07	2.43752e+07	1.2045e+07	1.96123e+07	1.15054e+07	1.36253e+07	6.98635e+06	6.82164e+06	8.71072e+06	6.07837e+06	5.90432e+06	8.22128e+06	1.44388e+07	1.45211e+07	1.59339e+07	1.44067e+07	0.0499664
279POS		PC(36:1e)+H	PC(36:1e)+H	PC	(36:1e)	(36:1e)	0	0		774.637	C44 H89 O7 N1 P1	12.6515	1.73398	0.00364191	0.205258	1.32264e+07	1.81471e+07	1.22488e+07	2.07772e+07	1.24939e+07	1.22839e+07	1.08944e+07	7.18978e+06	7.34123e+06	7.03706e+06	8.25347e+06	1.07133e+07	1.5289e+07	1.55705e+07	1.61974e+07	1.52698e+07	0.0277805
280POS		PC(14:0/20:4)+Na	PC(34:4)+Na	PC	(14:0/20:4)	(14:0)	(20:4)	0		776.52	C42 H76 O8 N1 P1 Na1	9.06573	0.683698	0.039757	0.3613	5.1091e+07	6.01318e+07	7.17646e+07	7.19626e+07	4.08708e+07	5.28469e+07	1.10469e+08	5.47438e+07	7.84768e+07	1.17557e+08	6.35439e+07	8.5183e+07	7.43195e+07	7.41013e+07	7.62905e+07	7.52808e+07	0.0133674
281POS		PC(35:0)+H	PC(35:0)+H	PC	(35:0)	(35:0)	0	0		776.616	C43 H87 O8 N1 P1	12.2649	0.90591	0.586593	0.184527	3.22396e+07	2.54143e+07	2.83839e+07	2.53408e+07	2.49173e+07	5.63042e+07	3.72138e+07	4.69733e+07	3.81928e+07	3.75835e+07	2.61751e+07	2.64656e+07	4.26401e+07	4.67511e+07	4.26455e+07	4.25348e+07	0.0474937
282POS		PC(36:0e)+H	PC(36:0e)+H	PC	(36:0e)	(36:0e)	0	0		776.653	C44 H91 O7 N1 P1	13.5997	0.926755	0.531193	0.0428172	3.89434e+06	5.23074e+06	3.62772e+06	6.09305e+06	3.32739e+06	3.60686e+06	4.83243e+06	3.62763e+06	4.95217e+06	4.29985e+06	5.54424e+06	4.56131e+06	5.75687e+06	5.98056e+06	5.98075e+06	5.41142e+06	0.0465001
283POS		PC(16:1/18:2)+Na	PC(34:3)+Na	PC	(16:1/18:2)	(16:1)	(18:2)	0		778.536	C42 H78 O8 N1 P1 Na1	9.40084	0.673792	0.00826676	0.499119	1.30908e+08	7.56746e+07	7.19138e+07	1.00891e+08	5.01424e+07	9.83694e+07	1.40024e+08	1.08602e+08	1.46725e+08	1.42507e+08	1.22677e+08	1.22941e+08	1.04739e+08	1.03852e+08	1.02564e+08	1.01391e+08	0.0142191
284POS		PC(36:6)+H	PC(36:6)+H	PC	(14:0/22:6)	(14:0)	(22:6)	0		778.538	C44 H77 O8 N1 P1	8.76532	0.699675	0.209723	0.22951	3.32679e+07	4.9128e+07	3.45586e+07	4.7271e+07	3.24823e+07	3.82309e+07	1.04313e+08	3.97174e+07	2.65301e+07	7.58788e+07	3.18335e+07	5.75097e+07	5.78614e+07	5.78464e+07	5.63105e+07	5.63689e+07	0.0153169
285POS		PC(16:0/18:3)+Na	PC(34:3)+Na	PC	(16:0/18:3)	(16:0)	(18:3)	0		778.536	C42 H78 O8 N1 P1 Na1	9.78436	0.427344	5.66337e-06	0.782622	6.16002e+07	5.38185e+07	7.16101e+07	8.07687e+07	4.6854e+07	5.16786e+07	1.07041e+08	1.38032e+08	1.59035e+08	1.53849e+08	1.45374e+08	1.53893e+08	1.27e+08	1.25361e+08	1.25356e+08	1.26426e+08	0.00647701
286POS		PC(36:5)+H	PC(36:5)+H	PC	(36:5)	(36:5)	0	0		780.554	C44 H79 O8 N1 P1	9.93288	0.410104	0.0025115	0.734976	4.35305e+07	8.44592e+07	7.75823e+07	4.08708e+07	4.47837e+07	6.47687e+07	1.18233e+08	8.45666e+07	2.06247e+08	1.4937e+08	1.96761e+08	1.12882e+08	8.42081e+07	1.10315e+08	8.55557e+07	8.5371e+07	0.13845
288POS		PC(36:5)+H	PC(36:5)+H	PC	(36:5)	(36:5)	0	0		780.554	C44 H79 O8 N1 P1	8.85136	0.504021	0.0044978	0.462785	3.87769e+07	3.78485e+07	3.48438e+07	3.77227e+07	5.58179e+07	3.42794e+07	5.35784e+07	6.271e+07	8.58451e+07	6.16169e+07	8.98357e+07	1.21174e+08	7.98492e+07	8.30812e+07	7.7256e+07	7.73629e+07	0.0344961
28POS		LPE(18:1)+Na	LPE(18:1)+Na	LPE	(18:1)	(18:1)	0	0		502.29	C23 H46 O7 N1 P1 Na1	11.8719	1.49502	0.00315941	0.152641	1.04199e+07	1.50488e+07	1.38714e+07	1.13828e+07	9.86686e+06	1.1536e+07	7.37896e+06	7.49796e+06	1.01635e+07	6.94702e+06	9.71085e+06	6.54587e+06	1.28401e+07	1.264e+07	1.33141e+07	1.25971e+07	0.025559
290POS		PC(16:0/18:2)+Na	PC(34:2)+Na	PC	(16:0/18:2)	(16:0)	(18:2)	0		780.551	C42 H80 O8 N1 P1 Na1	10.9822	0.60082	0.0631526	0.416735	5.88181e+07	7.81777e+07	5.65287e+07	4.76569e+07	3.12808e+07	4.23065e+07	6.22835e+07	9.83052e+07	7.06791e+07	1.57488e+08	8.03077e+07	5.48353e+07	6.38205e+07	6.57528e+07	6.49812e+07	5.9102e+07	0.0470309
291POS		PC(35:1p)+Na	PC(35:1p)+Na	PC	(35:1p)	(35:1p)	0	0		780.588	C43 H84 O7 N1 P1 Na1	12.518	1.61198	3.9615e-05	0.459656	6.75752e+07	8.52425e+07	7.54579e+07	9.12285e+07	6.92139e+07	7.89047e+07	4.73281e+07	5.07366e+07	5.12335e+07	5.51441e+07	4.36532e+07	4.19968e+07	8.09207e+07	8.09449e+07	7.98084e+07	7.3145e+07	0.0475728
292POS		PC(34:1)+Na	PC(34:1)+Na	PC	(34:1)	(34:1)	0	0		782.567	C42 H82 O8 N1 P1 Na1	10.7142	0.780246	0.5414	0.807045	1.16048e+09	7.03301e+08	2.5534e+09	1.08138e+09	4.9053e+08	5.76607e+08	8.39676e+08	1.36034e+09	8.72495e+08	3.17898e+09	1.4341e+09	7.29317e+08	1.23036e+09	1.16102e+09	9.8965e+08	9.25307e+08	0.132687
293POS		PC(36:4)+H	PC(36:4)+H	PC	(16:0/20:4)	(16:0)	(20:4)	0		782.569	C44 H81 O8 N1 P1	10.1634	0.922418	0.0551334	3.13022	2.84171e+10	2.59859e+10	2.58638e+10	2.8706e+10	2.4925e+10	2.65588e+10	2.57483e+10	2.96242e+10	2.7976e+10	3.19071e+10	2.9642e+10	2.90544e+10	2.92545e+10	2.92636e+10	2.92598e+10	2.85537e+10	0.0121319
294POS		PC(16:0/18:1)+Na	PC(34:1)+Na	PC	(16:0/18:1)	(16:0)	(18:1)	0		782.567	C42 H82 O8 N1 P1 Na1	11.0873	0.816965	0.580699	0.445704	5.33038e+08	7.10781e+08	3.00948e+08	4.46085e+08	2.98735e+08	3.69368e+08	3.79606e+08	1.30221e+09	3.42684e+08	6.40251e+08	2.42297e+08	3.47625e+08	4.0005e+08	4.48569e+08	4.27685e+08	3.96658e+08	0.0586592
295POS		PC(34:1)+Na	PC(34:1)+Na	PC	(34:1)	(34:1)	0	0		782.567	C42 H82 O8 N1 P1 Na1	11.5917	0.739537	0.240414	0.43574	1.87442e+08	1.48669e+08	6.67004e+07	1.29062e+08	7.10956e+07	3.63646e+07	9.69346e+07	1.42496e+08	1.34544e+08	2.256e+08	1.57913e+08	1.07017e+08	1.0631e+08	1.11177e+08	1.1628e+08	1.36052e+08	0.1111
296POS		PC(36:4)+H	PC(36:4)+H	PC	(16:0/20:4)	(16:0)	(20:4)	0		782.569	C44 H81 O8 N1 P1	12.4593	0.980771	0.957517	0.297034	1.38494e+08	1.15987e+08	1.12717e+08	1.11506e+08	8.35191e+07	3.96452e+08	1.47989e+08	2.09797e+08	8.31858e+07	1.88965e+08	7.31657e+07	2.7437e+08	1.86476e+08	2.36115e+08	1.76929e+08	2.40027e+08	0.156351
298POS		PC(36:4)+H	PC(36:4)+H	PC	(16:0/20:4)	(16:0)	(20:4)	0		782.569	C44 H81 O8 N1 P1	32.0498	0.797442	0.417818	0.257722	1.37096e+08	1.50017e+08	2.14475e+07	8.31396e+07	1.00011e+08	6.49915e+07	6.24349e+07	5.82555e+07	1.47775e+08	1.27688e+08	1.84819e+08	1.17139e+08	5.92856e+07	1.15463e+08	5.46731e+07	1.04044e+08	0.370427
299POS		PC(36:4)+H	PC(36:4)+H	PC	(16:0/20:4)	(16:0)	(20:4)	0		782.569	C44 H81 O8 N1 P1	30.9325	1.2192	0.547171	0.141545	3.25722e+07	1.22417e+08	1.24144e+08	8.28473e+07	2.71432e+07	9.02274e+07	6.43267e+07	9.65216e+06	1.17704e+08	3.90515e+07	8.10369e+07	8.13964e+07	1.04293e+08	1.08564e+08	8.85483e+07	9.417e+07	0.0926786
29POS		LPE(18:1)+Na	LPE(18:1)+Na	LPE	(18:1)	(18:1)	0	0		502.29	C23 H46 O7 N1 P1 Na1	2.90719	0.393738	0.160475	0.170557	5.97525e+06	3.24309e+06	4.55035e+06	7.52953e+06	3.64452e+06	8.52078e+06	5.07211e+06	3.90057e+07	6.19402e+06	6.68492e+06	6.25363e+06	2.17789e+07	1.21259e+07	2.06853e+07	1.17651e+07	1.16735e+07	0.314283
2POS		AcCa(16:0)+H	AcCa(16:0)+H	AcCa	(16:0)	(16:0)	0	0		400.342	C23 H46 O4 N1	2.66753	2.95399	0.0052622	0.265291	2.3484e+07	2.41931e+07	7.32936e+06	1.6271e+07	9.2818e+06	2.59566e+07	4.76359e+06	5.86086e+06	5.87387e+06	6.82147e+06	7.20399e+06	5.53449e+06	1.23094e+07	1.1866e+07	1.20058e+07	1.18593e+07	0.0175397
300POS		PC(36:4)+H	PC(36:4)+H	PC	(36:4)	(36:4)	0	0		782.569	C44 H81 O8 N1 P1	33.2034	0.754253	0.315632	0.239291	3.76554e+07	4.36401e+07	5.61949e+07	5.45984e+07	3.10081e+07	5.49978e+07	4.07112e+07	3.23533e+07	9.45864e+07	7.14969e+07	1.03984e+08	2.55702e+07	7.97526e+07	4.76726e+07	3.39756e+07	5.25469e+07	0.35886
301POS		PC(36:4)+H	PC(36:4)+H	PC	(36:4)	(36:4)	0	0		782.569	C44 H81 O8 N1 P1	33.8405	1.18866	0.643524	0.205556	9.12179e+06	1.95631e+07	2.89798e+07	1.24825e+07	2.33475e+07	6.7272e+07	1.96018e+07	2.19356e+07	1.79832e+07	1.74944e+07	3.20316e+07	2.6204e+07	2.20726e+07	2.14743e+07	2.02222e+07	2.34269e+07	0.061068
302POS		PC(36:4)+H	PC(36:4)+H	PC	(16:0/20:4)	(16:0)	(20:4)	0		782.569	C44 H81 O8 N1 P1	34.2122	0.654805	0.133368	0.219706	2.55404e+07	3.36772e+07	2.07595e+07	2.03786e+07	1.89841e+07	2.36097e+07	2.76001e+07	2.2158e+07	6.57643e+07	1.95088e+07	5.01715e+07	3.31054e+07	1.5983e+07	2.28744e+07	2.0491e+07	2.79773e+07	0.228814
304POS		PC(36:4)+H	PC(36:4)+H	PC	(36:4)	(36:4)	0	0		782.569	C44 H81 O8 N1 P1	34.5785	0.740845	0.348662	0.136996	2.4559e+07	1.96194e+07	1.79882e+07	2.09832e+07	3.24879e+07	1.45198e+07	1.42023e+07	5.93499e+07	1.83499e+07	4.1512e+07	2.65591e+07	1.57146e+07	1.45925e+07	1.92469e+07	1.9954e+07	2.17618e+07	0.161667
306POS		PC(36:4)+H	PC(36:4)+H	PC	(16:0/20:4)	(16:0)	(20:4)	0		782.569	C44 H81 O8 N1 P1	14.8538	0.911535	0.878572	0.0404665	2.23791e+07	8.29291e+07	2.41725e+07	1.97357e+07	7.1763e+07	2.40608e+07	5.48536e+06	2.50471e+07	4.34305e+07	1.53746e+08	1.25339e+07	2.85783e+07	3.15935e+07	4.0073e+07	3.74958e+07	4.23449e+07	0.122335
307POS		PC(36:4)+H	PC(36:4)+H	PC	(36:4)	(36:4)	0	0		782.569	C44 H81 O8 N1 P1	34.9149	0.853664	0.738701	0.184453	1.24008e+07	2.0938e+07	1.49214e+07	2.6782e+07	7.20511e+06	9.94821e+07	5.94792e+07	2.34633e+07	2.39144e+07	4.05747e+07	3.38261e+07	3.1624e+07	2.34717e+07	2.45767e+07	2.68266e+07	2.89603e+07	0.0939875
308POS		PC(36:4)+H	PC(36:4)+H	PC	(16:0/20:4)	(16:0)	(20:4)	0		782.569	C44 H81 O8 N1 P1	15.5444	1.17627	0.665626	0.259633	3.57646e+07	5.18302e+07	3.72045e+07	2.21387e+07	1.28434e+08	4.95854e+07	6.60916e+07	4.1195e+07	5.87755e+07	7.25283e+07	1.73632e+07	2.03074e+07	2.09185e+07	5.10972e+07	5.16052e+07	5.16613e+07	0.34847
309POS		PC(36:4)+H	PC(36:4)+H	PC	(16:0/20:4)	(16:0)	(20:4)	0		782.569	C44 H81 O8 N1 P1	11.76	0.80438	0.39111	0.449255	4.7468e+08	2.46746e+08	2.83498e+08	2.1741e+08	1.48601e+08	3.69334e+08	2.28281e+08	3.00712e+08	3.89044e+08	6.52238e+08	3.35574e+08	2.57641e+08	4.18408e+08	4.11278e+08	4.12528e+08	5.5671e+08	0.158733
30POS		LPE(18:0)+Na	LPE(18:0)+Na	LPE	(18:0)	(18:0)	0	0		504.306	C23 H48 O7 N1 P1 Na1	4.02854	3.9184	0.000655111	0.730771	8.64628e+07	4.77542e+07	8.43842e+07	7.52294e+07	1.06474e+08	1.46571e+08	1.87122e+07	2.1794e+07	3.9339e+07	2.21964e+07	2.02068e+07	1.73175e+07	6.1951e+07	6.13661e+07	6.19718e+07	5.98955e+07	0.015907
311POS		PC(22:3/14:1)+H	PC(36:4)+H	PC	(22:3/14:1)	(22:3)	(14:1)	0		782.569	C44 H81 O8 N1 P1	13.1812	0.85946	0.582687	0.265169	2.29025e+08	2.24369e+08	3.64201e+07	2.88293e+08	2.23006e+08	1.16609e+08	2.22502e+08	1.9589e+08	1.09256e+08	3.90443e+08	1.75405e+08	2.06994e+08	1.55329e+08	1.65803e+08	1.92957e+08	1.98967e+08	0.117927
312POS		PC(36:4)+H	PC(36:4)+H	PC	(16:0/20:4)	(16:0)	(20:4)	0		782.569	C44 H81 O8 N1 P1	13.3451	0.561603	0.0108434	0.565515	1.00135e+08	1.06423e+08	6.12074e+07	4.49134e+07	4.56677e+07	8.15681e+07	1.29226e+08	1.79192e+08	1.68357e+08	1.05526e+08	1.11805e+08	8.92124e+07	1.02453e+08	7.86039e+07	9.55184e+07	1.0134e+08	0.116551
313POS		PC(36:4)+H	PC(36:4)+H	PC	(16:0/20:4)	(16:0)	(20:4)	0		782.569	C44 H81 O8 N1 P1	14.1231	1.28851	0.56199	0.373876	2.30118e+07	1.02887e+08	2.91597e+07	3.31061e+07	1.99029e+08	1.06488e+08	5.39105e+07	9.4282e+07	8.5641e+07	9.1144e+07	1.79231e+07	4.02404e+07	1.0752e+08	1.12428e+08	8.3006e+07	8.42501e+07	0.158577
314POS		PC(36:4)+H	PC(36:4)+H	PC	(16:0/20:4)	(16:0)	(20:4)	0		782.569	C44 H81 O8 N1 P1	16.4744	0.965741	0.905167	0.0302103	1.88201e+07	3.45062e+07	2.09284e+07	1.99168e+07	1.69259e+07	2.00469e+07	2.36174e+07	1.77679e+07	2.28101e+07	4.92413e+07	1.35743e+07	8.78552e+06	2.78643e+07	1.31563e+07	3.37002e+07	3.59636e+07	0.370802
315POS		PC(36:3)+H	PC(36:3)+H	PC	(36:3)	(36:3)	0	0		784.585	C44 H83 O8 N1 P1	10.6559	1.41406	0.278013	4.04102	6.75704e+09	1.42288e+10	5.38207e+09	5.80389e+09	3.16322e+09	4.32628e+09	6.35641e+09	3.57343e+09	3.36895e+09	3.8179e+09	5.04569e+09	5.88543e+09	6.09409e+09	6.2158e+09	6.23441e+09	5.95878e+09	0.0208202
316POS		PC(34:0)+Na	PC(34:0)+Na	PC	(34:0)	(34:0)	0	0		784.583	C42 H84 O8 N1 P1 Na1	11.9624	0.559493	0.355914	0.515439	1.5105e+08	1.08508e+08	9.68237e+07	1.0185e+08	1.26654e+08	1.4897e+08	1.21625e+08	8.43551e+07	1.22013e+08	1.3328e+08	7.12192e+08	1.38178e+08	1.25689e+08	1.28242e+08	1.26847e+08	1.25358e+08	0.0103175
317POS		PC(36:3)+H	PC(36:3)+H	PC	(36:3)	(36:3)	0	0		784.585	C44 H83 O8 N1 P1	31.669	1.55271	0.448263	0.25498	6.41666e+07	6.74676e+07	2.51561e+08	6.26395e+07	6.10593e+07	1.21554e+07	4.01302e+06	7.75102e+07	6.01673e+07	6.33767e+07	3.65186e+06	1.25567e+08	7.17245e+07	6.04671e+07	7.24815e+07	3.65849e+07	0.277654
318POS		PC(36:3)+H	PC(36:3)+H	PC	(36:3)	(36:3)	0	0		784.585	C44 H83 O8 N1 P1	12.998	0.645252	0.442761	0.245279	1.07654e+08	3.27933e+07	2.83419e+07	7.30245e+07	9.05037e+07	3.64435e+07	6.66271e+07	8.99313e+07	2.31867e+07	2.88305e+08	3.08047e+07	7.2644e+07	6.12924e+07	7.30352e+07	9.11582e+07	5.52447e+07	0.225333
319POS		PC(36:3)+H	PC(36:3)+H	PC	(36:3)	(36:3)	0	0		784.585	C44 H83 O8 N1 P1	10.9824	1.42106	0.35347	0.77989	1.14958e+09	6.19567e+08	3.86838e+08	3.81536e+08	2.17713e+08	1.35262e+09	7.5669e+08	7.32128e+08	2.20729e+08	4.19937e+08	4.43764e+08	3.17451e+08	4.90382e+08	4.92585e+08	4.86807e+08	6.24405e+08	0.128513
31POS		LPE(20:3)+H	LPE(20:3)+H	LPE	(20:3)	(20:3)	0	0		504.308	C25 H47 O7 N1 P1	2.49656	1.62818	0.154496	0.200337	2.82755e+07	2.91716e+07	2.00475e+07	2.31707e+07	1.01759e+07	1.07245e+07	535223	1.62335e+07	1.29343e+07	2.5383e+06	1.80843e+07	2.43377e+07	2.23411e+07	2.23427e+07	2.63884e+07	2.23003e+07	0.0869755
320POS		CerG1(d18:1/22:0)+H	CerG1(d40:1)+H	CerG1	(d18:1/22:0)	(d18:1)	(22:0)	0		784.666	C46 H90 O8 N1	13.3097	0.954063	0.570027	0.0563428	8.20084e+06	8.20911e+06	6.87427e+06	8.29154e+06	6.20025e+06	5.10219e+06	8.36196e+06	7.28513e+06	7.17068e+06	7.57552e+06	7.81929e+06	6.73016e+06	1.1811e+07	1.1817e+07	1.24351e+07	1.18133e+07	0.0259555
321POS		PC(36:2)+H	PC(36:2)+H	PC	(36:2)	(36:2)	0	0		786.601	C44 H85 O8 N1 P1	11.7108	0.816947	0.743448	0.618019	3.32645e+09	6.9115e+08	4.22394e+08	6.69677e+08	5.03871e+08	2.68231e+08	1.83481e+09	3.17912e+09	5.57309e+08	4.78944e+08	6.70495e+08	4.79026e+08	5.94806e+08	6.63084e+08	6.99079e+08	6.97276e+08	0.0734471
322POS		PC(36:2)+H	PC(36:2)+H	PC	(36:2)	(36:2)	0	0		786.601	C44 H85 O8 N1 P1	12.4798	2.29803	0.136174	0.655716	1.08657e+08	9.61789e+07	1.1383e+08	5.52768e+08	1.27851e+08	3.60098e+08	7.68869e+07	8.8065e+07	6.34072e+07	1.84947e+08	8.5687e+07	9.25491e+07	1.28128e+08	1.77504e+08	1.46785e+08	2.17703e+08	0.233729
323POS		PC(36:2)+H	PC(36:2)+H	PC	(18:1/18:1)	(18:1)	(18:1)	0		786.601	C44 H85 O8 N1 P1	11.32	0.986387	0.87179	0.914417	1.82661e+10	2.12091e+10	1.54045e+10	2.09645e+10	1.56446e+10	1.96552e+10	2.06465e+10	2.12226e+10	1.7561e+10	1.57429e+10	1.56852e+10	2.18197e+10	2.09987e+10	2.04542e+10	2.05589e+10	2.04422e+10	0.0127148
324POS		PC(36:2)+H	PC(36:2)+H	PC	(36:2)	(36:2)	0	0		786.601	C44 H85 O8 N1 P1	30.9369	1.50902	0.0852062	0.505501	1.51908e+08	1.72187e+08	1.47923e+08	2.18053e+08	9.996e+07	1.54425e+08	1.43476e+08	4.62957e+07	8.52245e+07	4.00421e+07	1.30511e+08	1.80325e+08	6.97251e+07	1.68016e+08	1.66321e+08	1.77723e+08	0.348789
325POS		PC(36:2)+H	PC(36:2)+H	PC	(36:2)	(36:2)	0	0		786.601	C44 H85 O8 N1 P1	13.086	0.844421	0.727092	0.453752	2.31461e+08	1.52948e+08	3.17518e+07	6.14771e+08	1.00876e+08	6.68688e+07	4.54502e+08	2.82331e+08	7.56999e+07	2.00647e+08	1.51388e+08	2.54957e+08	1.88004e+08	3.79098e+08	2.24324e+08	1.95943e+08	0.362737
326POS		PC(36:2)+H	PC(36:2)+H	PC	(36:2)	(36:2)	0	0		786.601	C44 H85 O8 N1 P1	32.2345	1.01495	0.947616	0.146446	1.39999e+08	1.87246e+08	3.05939e+07	7.81147e+07	9.71419e+07	1.19766e+08	1.14561e+08	7.67059e+07	9.91819e+07	1.30186e+08	8.97485e+07	1.32861e+08	9.62852e+07	9.91098e+07	7.16526e+07	1.20133e+08	0.205103
327POS		PC(36:2)+H	PC(36:2)+H	PC	(36:2)	(36:2)	0	0		786.601	C44 H85 O8 N1 P1	13.414	0.978487	0.949089	0.0816251	2.20084e+08	1.34844e+08	5.52691e+07	1.10082e+08	6.69285e+07	6.73387e+07	6.3079e+07	1.79983e+08	2.03224e+08	5.69033e+07	6.29784e+07	1.02769e+08	8.82854e+07	7.23108e+07	8.81811e+07	8.42013e+07	0.090493
328POS		PC(36:2)+H	PC(36:2)+H	PC	(36:2)	(36:2)	0	0		786.601	C44 H85 O8 N1 P1	31.8674	0.701365	0.36434	0.309298	5.91402e+07	7.48602e+07	5.22005e+07	9.76849e+07	1.98126e+07	1.93101e+08	1.98487e+08	7.64552e+07	6.42129e+07	1.14356e+08	2.05144e+08	4.96772e+07	5.7088e+07	6.31812e+07	5.74745e+07	7.37362e+07	0.123451
329POS		PC(36:2)+H	PC(36:2)+H	PC	(36:2)	(36:2)	0	0		786.601	C44 H85 O8 N1 P1	32.7879	0.805213	0.385395	0.215596	1.98049e+07	4.19829e+07	4.02113e+07	3.42033e+07	5.47774e+07	8.36446e+07	5.36577e+07	4.61419e+07	6.03057e+07	5.29895e+07	3.36358e+07	9.43272e+07	6.32929e+07	6.05356e+07	4.57399e+07	4.93374e+07	0.155382
32POS		LPC(18:1p)+H	LPC(18:1p)+H	LPC	(18:1p)	(18:1p)	0	0		506.361	C26 H53 O6 N1 P1	3.852	1.79007	0.00868185	0.192205	1.04966e+07	8.75638e+06	8.56558e+06	1.77936e+07	1.33803e+07	1.76185e+07	7.38246e+06	7.64577e+06	7.77647e+06	7.27616e+06	6.24187e+06	6.47495e+06	1.17026e+07	1.17014e+07	1.17018e+07	1.1017e+07	0.0296987
330POS		PC(36:2)+H	PC(36:2)+H	PC	(36:2)	(36:2)	0	0		786.601	C44 H85 O8 N1 P1	14.2563	1.2366	0.450833	0.252289	8.3489e+07	2.01317e+08	1.55892e+08	7.02912e+07	1.28756e+08	1.22535e+08	1.30527e+08	1.24666e+08	1.90034e+08	8.53573e+07	2.09168e+07	6.49332e+07	1.65217e+08	1.7909e+08	1.81303e+08	9.8073e+07	0.251517
331POS		PC(36:2)+H	PC(36:2)+H	PC	(36:2)	(36:2)	0	0		786.601	C44 H85 O8 N1 P1	14.9351	1.63472	0.0824985	0.308808	4.48114e+07	7.53571e+07	4.13392e+07	1.01149e+08	6.02468e+07	6.48241e+07	5.79617e+06	5.00724e+07	5.0831e+07	5.08107e+07	1.5698e+07	6.39747e+07	7.42625e+07	8.84973e+07	8.67407e+07	6.42504e+07	0.145146
332POS		PC(36:2)+H	PC(36:2)+H	PC	(36:2)	(36:2)	0	0		786.601	C44 H85 O8 N1 P1	32.5076	1.16439	0.53123	0.137739	5.42499e+07	3.20034e+07	5.75937e+07	6.53704e+07	5.98119e+07	3.4568e+07	6.22173e+07	4.12925e+07	2.35405e+07	3.06471e+07	2.30208e+07	8.00164e+07	4.18493e+07	4.67672e+07	4.40095e+07	5.06941e+07	0.0832759
334POS		PC(36:2)+H	PC(36:2)+H	PC	(36:2)	(36:2)	0	0		786.601	C44 H85 O8 N1 P1	31.6369	1.46528	0.401944	0.430974	9.22269e+07	3.04019e+08	5.49962e+08	1.44722e+08	1.8895e+08	8.81103e+07	1.02378e+08	2.67757e+08	1.73771e+08	1.29041e+08	4.60368e+06	2.56051e+08	1.48965e+08	1.23332e+08	1.55737e+08	7.08324e+07	0.309009
335POS		PC(36:2)+H	PC(36:2)+H	PC	(36:2)	(36:2)	0	0		786.601	C44 H85 O8 N1 P1	34.1245	1.15933	0.447413	0.084031	1.98999e+07	3.52574e+07	1.64793e+07	2.64471e+07	2.06866e+07	2.43547e+07	1.46649e+07	2.08547e+07	2.93597e+07	1.43953e+07	1.36171e+07	3.05628e+07	1.33547e+07	2.16345e+07	1.91324e+07	2.21865e+07	0.211757
336POS		PC(36:2)+H	PC(36:2)+H	PC	(36:2)	(36:2)	0	0		786.601	C44 H85 O8 N1 P1	34.8786	1.23731	0.689883	0.193764	1.26163e+07	1.9429e+07	1.78717e+07	2.50769e+07	8.85385e+06	9.20205e+07	4.47716e+07	2.79046e+07	1.21473e+07	2.27891e+07	1.1634e+07	2.2891e+07	1.84277e+07	2.12568e+07	2.17294e+07	2.1232e+07	0.0729224
337POS		PC(36:2)+H	PC(36:2)+H	PC	(36:2)	(36:2)	0	0		786.601	C44 H85 O8 N1 P1	34.5572	0.804246	0.317992	0.103135	7.72712e+06	2.10659e+07	1.03798e+07	1.30029e+07	1.29547e+07	1.31955e+07	9.99684e+06	2.36984e+07	8.66455e+06	1.58898e+07	1.9845e+07	1.92959e+07	1.04734e+07	1.40084e+07	1.9308e+07	1.99591e+07	0.283196
338POS		PC(36:2)+H	PC(36:2)+H	PC	(36:2)	(36:2)	0	0		786.601	C44 H85 O8 N1 P1	16.318	1.19292	0.419926	0.0884375	2.02604e+07	2.23853e+07	2.39361e+07	2.74727e+07	1.81671e+07	1.1928e+07	2.44618e+07	1.62993e+07	2.38287e+07	2.4276e+07	8.05532e+06	7.1511e+06	1.55372e+07	1.17865e+07	2.19261e+07	1.91035e+07	0.257267
33POS		LPC(17:1)+H	LPC(17:1)+H	LPC	(17:1)	(17:1)	0	0		508.34	C25 H51 O7 N1 P1	2.31144	1.00899	0.968099	0.00928782	6.05174e+06	3.34286e+06	3.02147e+06	3.23143e+06	2.95373e+06	4.29628e+06	3.63528e+06	3.92867e+06	3.62473e+06	2.41398e+06	2.27255e+06	6.81839e+06	4.47064e+06	4.47048e+06	4.46832e+06	4.12011e+06	0.0398992
340POS		PC(36:1)+H	PC(36:1)+H	PC	(36:1)	(36:1)	0	0		788.616	C44 H87 O8 N1 P1	12.7531	1.27949	0.610924	0.211771	1.06149e+08	4.99988e+07	1.8533e+07	2.14672e+08	9.23948e+07	1.77171e+07	9.37404e+07	5.35974e+07	1.84378e+07	1.30485e+08	3.21511e+07	6.19505e+07	5.48099e+07	6.24704e+07	5.49251e+07	5.69137e+07	0.062721
342POS		PC(15:0/20:4)+Na	PC(35:4)+Na	PC	(15:0/20:4)	(15:0)	(20:4)	0		790.536	C43 H78 O8 N1 P1 Na1	9.63812	0.482335	0.000429697	0.56113	3.90103e+07	5.04938e+07	3.73558e+07	4.87298e+07	2.82448e+07	4.40848e+07	7.31831e+07	1.08556e+08	7.50121e+07	1.12087e+08	7.75574e+07	6.76033e+07	6.79913e+07	7.46899e+07	7.46634e+07	7.31831e+07	0.0436844
343POS		PC(36:0)+H	PC(36:0)+H	PC	(36:0)	(36:0)	0	0		790.632	C44 H89 O8 N1 P1	12.9033	2.40265	0.0801636	0.988888	1.801e+08	1.3024e+08	1.39404e+08	1.70965e+08	2.11367e+08	5.81065e+08	9.34592e+07	1.0155e+08	1.0442e+08	1.31895e+08	8.5462e+07	7.1374e+07	1.79314e+08	1.79362e+08	1.79373e+08	1.64082e+08	0.0434882
344POS		PC(37:6)+H	PC(37:6)+H	PC	(37:6)	(37:6)	0	0		792.554	C45 H79 O8 N1 P1	10.6483	0.852723	0.465862	0.259962	1.31631e+08	1.71993e+08	1.85647e+08	1.37372e+08	5.82119e+07	1.69236e+08	1.19916e+08	2.85316e+08	1.27338e+08	1.15985e+08	1.88387e+08	1.64662e+08	1.48941e+08	1.8874e+08	2.00704e+08	1.63432e+08	0.13413
345POS		PC(37:6)+H	PC(37:6)+H	PC	(37:6)	(37:6)	0	0		792.554	C45 H79 O8 N1 P1	11.7612	1.64999	0.190858	0.417238	2.71201e+08	8.90375e+07	1.13261e+08	9.06433e+07	1.03819e+08	6.70889e+07	6.40647e+07	1.5237e+08	7.32698e+07	5.03243e+07	5.67917e+07	4.86678e+07	1.01527e+08	9.68476e+07	1.01529e+08	1.01562e+08	0.0233724
346POS		PC(37:6)+H	PC(37:6)+H	PC	(37:6)	(37:6)	0	0		792.554	C45 H79 O8 N1 P1	9.3362	0.439624	0.00711474	0.66088	5.35003e+07	9.40049e+07	5.42599e+07	5.39463e+07	4.00026e+07	6.32568e+07	2.12831e+08	1.27696e+08	8.99815e+07	1.88583e+08	1.03507e+08	9.39414e+07	1.0709e+08	1.071e+08	1.07121e+08	9.67508e+07	0.0495272
347POS		PC(37:6)+H	PC(37:6)+H	PC	(37:6)	(37:6)	0	0		792.554	C45 H79 O8 N1 P1	11.1586	1.16505	0.0588234	1.38745	1.9759e+09	1.93922e+09	2.15238e+09	1.77221e+09	1.90468e+09	2.28216e+09	1.90099e+09	2.04282e+09	1.85708e+09	1.65574e+09	1.57392e+09	1.29221e+09	1.91886e+09	1.84691e+09	1.91916e+09	1.91125e+09	0.018403
348POS		PC(38:6e)+H	PC(38:6e)+H	PC	(38:6e)	(38:6e)	0	0		792.59	C46 H83 O7 N1 P1	10.5151	0.811272	0.0786372	0.262396	4.57371e+07	4.80807e+07	4.707e+07	7.42933e+07	4.50506e+07	6.5291e+07	5.75051e+07	6.73205e+07	6.8679e+07	8.40765e+07	6.61718e+07	5.74969e+07	6.50361e+07	6.57171e+07	6.57736e+07	6.13154e+07	0.0329404
349POS		PC(37:5)+H	PC(37:5)+H	PC	(37:5)	(37:5)	0	0		794.569	C45 H81 O8 N1 P1	11.4446	0.834693	0.0792279	0.555209	3.59602e+08	3.85089e+08	3.82068e+08	2.76311e+08	2.05351e+08	3.76585e+08	3.96583e+08	4.10301e+08	4.3756e+08	3.99426e+08	4.05302e+08	3.28956e+08	3.9169e+08	3.88456e+08	3.89442e+08	3.69609e+08	0.0265507
34POS		LPE(20:1)+H	LPE(20:1)+H	LPE	(20:1)	(20:1)	0	0		508.34	C25 H51 O7 N1 P1	4.16469	2.79326	0.00399044	0.187728	1.155e+07	5.97123e+06	5.7722e+06	4.71892e+06	7.29925e+06	1.2288e+07	2.32709e+06	1.94386e+06	4.34148e+06	3.69545e+06	2.8694e+06	1.86356e+06	5.51701e+06	5.43558e+06	5.81785e+06	5.43643e+06	0.0326903
350POS		PC(37:5)+H	PC(37:5)+H	PC	(17:1/20:4)	(17:1)	(20:4)	0		794.569	C45 H81 O8 N1 P1	9.74704	0.441317	1.05497e-05	0.747412	6.69572e+07	8.54075e+07	6.98529e+07	4.8155e+07	3.66407e+07	4.56773e+07	1.20702e+08	1.50348e+08	1.21334e+08	1.23873e+08	1.36782e+08	1.46139e+08	1.27716e+08	1.26686e+08	1.25137e+08	1.27713e+08	0.00960595
351POS		PC(37:5)+H	PC(37:5)+H	PC	(37:5)	(37:5)	0	0		794.569	C45 H81 O8 N1 P1	10.0517	0.751797	0.330951	0.163071	2.60409e+07	4.06071e+07	2.90275e+07	2.19591e+07	1.61559e+07	2.36138e+07	2.33568e+07	3.45639e+07	2.74057e+07	7.28957e+07	2.36919e+07	2.74568e+07	5.07638e+07	5.0516e+07	5.1322e+07	5.09773e+07	0.00671062
353POS		PC(37:5)+H	PC(37:5)+H	PC	(37:5)	(37:5)	0	0		794.569	C45 H81 O8 N1 P1	10.815	1.51554	0.562053	0.288406	2.85103e+08	4.22898e+07	1.32174e+07	1.61373e+07	2.27233e+08	2.26731e+07	3.41151e+07	3.94931e+07	4.01277e+07	2.07922e+08	2.49619e+07	5.36685e+07	3.26296e+07	3.55034e+07	3.35006e+07	3.22676e+07	0.0432466
354POS		PC(38:4p)+H	PC(38:4p)+H	PC	(38:4p)	(38:4p)	0	0		794.606	C46 H85 O7 N1 P1	11.5783	1.34256	0.0936862	0.315896	4.42973e+07	7.82465e+07	6.26945e+07	1.06145e+08	8.42569e+07	1.04102e+08	4.47006e+07	5.37807e+07	6.72721e+07	8.0389e+07	5.51328e+07	5.60582e+07	7.55974e+07	8.3326e+07	7.83496e+07	8.07042e+07	0.0414949
355POS		PC(38:4p)+H	PC(38:4p)+H	PC	(38:4p)	(38:4p)	0	0		794.606	C46 H85 O7 N1 P1	10.8295	1.20332	0.00835201	0.546575	3.15872e+08	3.53679e+08	3.04142e+08	2.90104e+08	3.20197e+08	3.25756e+08	2.3737e+08	2.38645e+08	3.27796e+08	2.5372e+08	2.53626e+08	2.75906e+08	3.49217e+08	3.48996e+08	3.38377e+08	3.10024e+08	0.0548327
356POS		Co(Q9)+H	Co(Q9)+H	Co	(Q9)	(Q9)	0	0		795.629	C54 H83 O4	15.662	1.22687	0.107042	0.100373	1.44704e+07	1.3381e+07	1.08023e+07	1.43835e+07	1.11349e+07	1.6538e+07	1.05566e+07	7.35762e+06	1.41367e+07	8.85214e+06	1.11529e+07	1.37297e+07	1.31719e+07	1.35805e+07	1.3577e+07	1.30968e+07	0.0193483
357POS		Co(Q9)+H	Co(Q9)+H	Co	(Q9)	(Q9)	0	0		795.629	C54 H83 O4	15.973	0.828921	0.166591	0.945476	1.23756e+09	9.57345e+08	1.06315e+09	1.25923e+09	7.64382e+08	1.32594e+09	1.32791e+09	1.60664e+09	1.62892e+09	1.30474e+09	7.82208e+08	1.32093e+09	1.63018e+09	1.60032e+09	1.58558e+09	1.61863e+09	0.0122495
359POS		PC(37:4)+H	PC(37:4)+H	PC	(37:4)	(37:4)	0	0		796.585	C45 H83 O8 N1 P1	12.051	1.01961	0.714443	0.0715073	2.58686e+08	2.45739e+08	2.29751e+08	2.27047e+08	2.00812e+08	2.2584e+08	1.99819e+08	2.37489e+08	2.51194e+08	2.42328e+08	2.27473e+08	2.02881e+08	2.50351e+08	2.50251e+08	2.50188e+08	2.37033e+08	0.0267884
35POS		LPC(17:0)+H	LPC(17:0)+H	LPC	(17:0)	(17:0)	0	0		510.355	C25 H53 O7 N1 P1	3.18828	1.11568	0.614859	0.222024	5.26235e+07	3.62283e+07	3.75052e+07	3.06176e+07	3.10849e+07	8.50682e+07	3.39087e+07	4.60876e+07	5.12531e+07	4.47315e+07	3.36469e+07	3.51803e+07	4.855e+07	5.12213e+07	4.85162e+07	4.90095e+07	0.0260433
360POS		PC(38:4e)+H	PC(38:4e)+H	PC	(38:4e)	(38:4e)	0	0		796.621	C46 H87 O7 N1 P1	11.7429	1.29246	0.0112572	0.40295	8.92963e+07	1.33176e+08	1.09548e+08	1.42614e+08	1.39182e+08	1.28183e+08	1.0576e+08	1.00502e+08	1.02882e+08	9.13473e+07	8.61687e+07	8.74385e+07	1.3968e+08	1.48733e+08	1.3993e+08	1.39778e+08	0.0314716
361POS		PC(37:3)+H	PC(37:3)+H	PC	(37:3)	(37:3)	0	0		798.601	C45 H85 O8 N1 P1	11.202	0.537318	0.171603	0.413185	9.07887e+07	8.32611e+07	4.99064e+07	4.50307e+07	2.22953e+07	3.68783e+07	2.46601e+08	8.81074e+07	5.13281e+07	1.00986e+08	5.22234e+07	7.14907e+07	7.17098e+07	7.32697e+07	7.33424e+07	7.17062e+07	0.0127313
362POS		CerG1(d18:1/23:0)+H	CerG1(d41:1)+H	CerG1	(d18:1/23:0)	(d18:1)	(23:0)	0		798.682	C47 H92 O8 N1	13.8436	0.569897	9.9203e-05	0.168912	6.43081e+06	6.66083e+06	5.01578e+06	5.49386e+06	3.45666e+06	3.81964e+06	1.01304e+07	8.57834e+06	9.76816e+06	8.69123e+06	8.94709e+06	8.06577e+06	8.15715e+06	8.40152e+06	8.37175e+06	8.13392e+06	0.0169426
363POS		PC(14:0/22:6)+Na	PC(36:6)+Na	PC	(14:0/22:6)	(14:0)	(22:6)	0		800.52	C44 H76 O8 N1 P1 Na1	8.76532	0.596263	0.131163	0.110782	3.80052e+06	7.01741e+06	3.97614e+06	5.59852e+06	3.52184e+06	4.34791e+06	1.45713e+07	5.12583e+06	3.33918e+06	1.18892e+07	4.06698e+06	8.40657e+06	7.55656e+06	7.82868e+06	7.35333e+06	7.35827e+06	0.0297665
364POS		PC(37:2)+H	PC(37:2)+H	PC	(19:0/18:2)	(19:0)	(18:2)	0		800.616	C45 H87 O8 N1 P1	11.6273	0.641073	0.0121687	0.985815	3.62026e+08	4.3236e+08	2.21141e+08	2.94471e+08	1.83415e+08	2.57506e+08	5.0832e+08	4.49266e+08	4.4359e+08	4.67062e+08	2.91861e+08	5.71135e+08	4.32819e+08	4.524e+08	4.51095e+08	4.39666e+08	0.0211558
365POS		PC(38:8)+H	PC(38:8)+H	PC	(38:8)	(38:8)	0	0		802.538	C46 H77 O8 N1 P1	9.21889	0.486456	2.72381e-05	0.929446	1.4012e+08	1.18827e+08	1.22048e+08	1.01707e+08	1.36031e+08	9.8104e+07	3.08079e+08	2.01362e+08	2.29046e+08	2.72851e+08	2.42883e+08	2.1937e+08	2.17858e+08	2.09449e+08	2.13855e+08	2.09441e+08	0.0190284
366POS		PC(38:8)+H	PC(38:8)+H	PC	(38:8)	(38:8)	0	0		802.538	C46 H77 O8 N1 P1	8.8448	0.462581	0.00112437	0.195076	6.25515e+06	5.12818e+06	4.66054e+06	5.98026e+06	4.72928e+06	4.53645e+06	8.26578e+06	9.04896e+06	1.10554e+07	9.35709e+06	1.31422e+07	1.67724e+07	1.23936e+07	1.25558e+07	1.12004e+07	1.26104e+07	0.0546458
367POS		PC(38:8)+H	PC(38:8)+H	PC	(38:8)	(38:8)	0	0		802.538	C46 H77 O8 N1 P1	9.49	0.610785	6.7659e-05	0.589296	8.34939e+07	8.55197e+07	8.00822e+07	7.71023e+07	5.09718e+07	6.37554e+07	1.18546e+08	1.40872e+08	1.23233e+08	1.08159e+08	1.18656e+08	1.12434e+08	1.09698e+08	1.11111e+08	1.07511e+08	1.08683e+08	0.0139921
368POS		PC(16:0/21:1)+H	PC(37:1)+H	PC	(16:0/21:1)	(16:0)	(21:1)	0		802.632	C45 H89 O8 N1 P1	12.3304	1.51348	0.0815399	0.37177	1.34421e+08	7.79456e+07	6.55733e+07	1.00201e+08	4.0687e+07	5.95546e+07	6.03366e+07	4.87735e+07	5.17239e+07	6.04663e+07	3.97567e+07	5.50242e+07	8.54522e+07	1.03812e+08	8.54116e+07	8.45465e+07	0.104081
369POS		PC(37:1)+H	PC(37:1)+H	PC	(37:1)	(37:1)	0	0		802.632	C45 H89 O8 N1 P1	14.2977	1.17617	0.432732	0.0374404	5.00772e+06	5.05108e+06	2.69004e+06	5.33809e+06	2.033e+06	3.79512e+06	4.17783e+06	3.35309e+06	5.16457e+06	3.04695e+06	2.59549e+06	1.99511e+06	4.55458e+06	4.79979e+06	4.39928e+06	4.38615e+06	0.0424303
36POS		LPC(18:0e)+H	LPC(18:0e)+H	LPC	(18:0e)	(18:0e)	0	0		510.392	C26 H57 O6 N1 P1	4.60492	2.43655	0.0541541	0.128994	3.45936e+06	3.60669e+06	2.66116e+06	2.49586e+06	3.58155e+06	9.79504e+06	1.89095e+06	1.58357e+06	2.56577e+06	1.1181e+06	984217	2.36393e+06	3.6248e+06	3.8676e+06	3.82475e+06	3.86698e+06	0.030533
370POS		PC(38:7)+H	PC(38:7)+H	PC	(38:7)	(38:7)	0	0		804.554	C46 H79 O8 N1 P1	10.2197	1.30823	0.0189889	0.655654	3.39263e+08	3.361e+08	3.26559e+08	3.5842e+08	4.12081e+08	3.98807e+08	2.69241e+08	2.24977e+08	2.40708e+08	2.17672e+08	3.87433e+08	3.19639e+08	2.80876e+08	2.67913e+08	2.80892e+08	2.80921e+08	0.0233815
371POS		PC(38:7)+H	PC(38:7)+H	PC	(38:7)	(38:7)	0	0		804.554	C46 H79 O8 N1 P1	10.6422	0.512632	0.137042	0.432606	2.39629e+07	4.10545e+07	6.02223e+07	6.38508e+07	4.50074e+07	5.95211e+07	9.17725e+07	4.06686e+07	9.1836e+07	7.9078e+07	2.27732e+08	4.16805e+07	4.42275e+07	4.43733e+07	3.71529e+07	4.44e+07	0.0844211
373POS		PC(36:3)+Na	PC(36:3)+Na	PC	(36:3)	(36:3)	0	0		806.567	C44 H82 O8 N1 P1 Na1	9.88054	0.859393	0.193373	2.50608	7.95381e+09	1.13257e+10	1.20714e+10	9.80597e+09	9.07677e+09	1.22937e+10	1.32432e+10	1.36677e+10	9.93103e+09	1.52509e+10	1.18954e+10	8.76939e+09	1.21718e+10	1.30871e+10	1.31974e+10	1.32219e+10	0.0388505
375POS		PC(38:6)+H	PC(38:6)+H	PC	(38:6)	(38:6)	0	0		806.569	C46 H81 O8 N1 P1	31.9571	0.279993	0.0543122	0.603893	2.28917e+07	4.30196e+07	2.49885e+07	3.44987e+07	6.92914e+06	6.34635e+07	2.59331e+08	1.13879e+08	1.19809e+07	1.23533e+08	1.67109e+08	2.34367e+07	3.01783e+07	3.80002e+07	3.36969e+07	3.08324e+07	0.107306
376POS		PC(38:6)+H	PC(38:6)+H	PC	(38:6)	(38:6)	0	0		806.569	C46 H81 O8 N1 P1	32.9437	0.603072	0.178109	0.158476	7.36088e+06	1.5266e+07	1.48e+07	1.2966e+07	7.85095e+06	1.45023e+07	4.51675e+07	8.43477e+06	1.39763e+07	1.73155e+07	2.15083e+07	1.42236e+07	1.29551e+07	1.00957e+07	9.93929e+06	1.3957e+07	0.172786
377POS		PC(38:6)+H	PC(38:6)+H	PC	(38:6)	(38:6)	0	0		806.569	C46 H81 O8 N1 P1	32.2522	0.581702	0.133455	0.304844	1.48864e+07	1.15856e+07	1.12262e+07	2.92562e+07	1.71566e+07	5.85398e+07	5.6535e+07	4.37646e+07	4.53016e+07	3.4477e+07	5.67388e+07	8.41309e+06	4.11046e+07	4.0438e+07	2.98999e+07	3.26603e+07	0.155474
378POS		PC(38:6)+H	PC(38:6)+H	PC	(38:6)	(38:6)	0	0		806.569	C46 H81 O8 N1 P1	30.9551	0.866955	0.738839	0.0957577	8.70415e+06	2.54587e+07	2.98691e+07	9.10893e+06	4.08464e+06	2.09355e+07	3.44024e+07	2.13628e+06	1.27251e+07	5.49866e+06	2.18649e+07	3.65976e+07	2.6078e+07	2.54514e+07	1.5402e+07	2.17848e+07	0.220873
379POS		PC(18:2/20:4)+H	PC(38:6)+H	PC	(18:2/20:4)	(18:2)	(20:4)	0		806.569	C46 H81 O8 N1 P1	11.6691	0.542606	0.177497	0.420768	7.64607e+07	5.24705e+07	3.38933e+07	8.19614e+07	3.1091e+07	6.75285e+07	4.72023e+07	1.97889e+08	6.04855e+07	2.14953e+08	6.04466e+07	5.19046e+07	7.39029e+07	5.90212e+07	6.68427e+07	7.00982e+07	0.0937692
37POS		AcCa(24:0)+H	AcCa(24:0)+H	AcCa	(24:0)	(24:0)	0	0		512.467	C31 H62 O4 N1	8.44704	2.11964	0.000531306	0.110842	3.24074e+06	2.2876e+06	2.08841e+06	3.54038e+06	3.60361e+06	4.11135e+06	1.39731e+06	1.58326e+06	1.70054e+06	1.60152e+06	1.27272e+06	1.34808e+06	2.60632e+06	2.66543e+06	2.65889e+06	2.64394e+06	0.0100084
380POS		PC(38:6)+H	PC(38:6)+H	PC	(38:6)	(38:6)	0	0		806.569	C46 H81 O8 N1 P1	33.5025	0.809652	0.550179	0.110753	3.77175e+06	3.83693e+06	5.13556e+06	5.49337e+06	4.29727e+06	1.48157e+07	4.44204e+06	7.76491e+06	8.52911e+06	1.49909e+07	5.48836e+06	4.91629e+06	6.09238e+06	7.85034e+06	4.48642e+06	7.2189e+06	0.230091
382POS		PC(38:6)+H	PC(38:6)+H	PC	(38:6)	(38:6)	0	0		806.569	C46 H81 O8 N1 P1	34.3987	0.720078	0.222467	0.0828356	5.20541e+06	8.70344e+06	5.72065e+06	2.93495e+06	3.1519e+06	4.88173e+06	4.92953e+06	1.10803e+07	5.39652e+06	1.05534e+07	3.58531e+06	6.94765e+06	4.04225e+06	6.19087e+06	5.12914e+06	7.09303e+06	0.235102
383POS		PC(18:1/20:5)+H	PC(38:6)+H	PC	(18:1/20:5)	(18:1)	(20:5)	0		806.569	C46 H81 O8 N1 P1	10.52	1.41315	0.487213	0.892567	1.9684e+08	1.12536e+09	2.14556e+08	2.91057e+08	2.20316e+08	2.26354e+08	3.72098e+08	2.35178e+08	1.82226e+08	3.72734e+08	2.38959e+08	2.08319e+08	2.32538e+08	2.3775e+08	2.29812e+08	2.22362e+08	0.0278062
384POS		PC(38:5)+H	PC(38:5)+H	PC	(18:0/20:5)	(18:0)	(20:5)	0		808.585	C46 H83 O8 N1 P1	10.5503	0.810744	0.178125	1.70305	3.66974e+09	2.79272e+09	3.29876e+09	2.49593e+09	1.6171e+09	2.11448e+09	3.78363e+09	3.2094e+09	2.6435e+09	3.12806e+09	4.45576e+09	2.50069e+09	3.13125e+09	3.24943e+09	3.37164e+09	3.13578e+09	0.0353015
385POS		PC(38:5)+H	PC(38:5)+H	PC	(38:5)	(38:5)	0	0		808.585	C46 H83 O8 N1 P1	11.8952	0.811997	0.597807	0.171024	3.25673e+08	6.35661e+07	4.98574e+07	7.63961e+07	1.17105e+08	4.68292e+07	1.0555e+08	2.2359e+08	1.23185e+08	1.32844e+08	8.60099e+07	1.65556e+08	8.528e+07	8.33146e+07	9.7403e+07	1.64858e+08	0.358378
386POS		PC(38:5)+H	PC(38:5)+H	PC	(38:5)	(38:5)	0	0		808.585	C46 H83 O8 N1 P1	32.3514	0.947758	0.853018	0.0340639	5.04796e+07	6.199e+07	6.32163e+06	2.05372e+07	4.84124e+07	5.18804e+07	3.59399e+07	2.0261e+07	3.35743e+07	7.02116e+07	5.84331e+07	3.44094e+07	6.38685e+07	5.24741e+07	5.3704e+07	6.17537e+07	0.0983807
387POS		PC(38:5)+H	PC(38:5)+H	PC	(18:1/20:4)	(18:1)	(20:4)	0		808.585	C46 H83 O8 N1 P1	10.8582	0.456874	0.0083239	0.991859	1.22475e+08	2.50668e+08	1.56152e+08	1.06557e+08	7.39428e+07	9.79788e+07	1.81577e+08	4.4828e+08	3.56589e+08	3.05015e+08	2.88096e+08	1.88488e+08	1.5139e+08	1.60817e+08	1.57833e+08	1.47718e+08	0.0386113
388POS		PC(38:5)+H	PC(38:5)+H	PC	(38:5)	(38:5)	0	0		808.585	C46 H83 O8 N1 P1	32.7202	0.669499	0.0182668	0.188584	6.50776e+06	1.96106e+07	1.67404e+07	1.38344e+07	1.77263e+07	1.52421e+07	2.71529e+07	1.419e+07	2.498e+07	2.20264e+07	2.41109e+07	2.14633e+07	1.58513e+07	1.03597e+07	1.25071e+07	1.69103e+07	0.217086
389POS		PC(38:5)+H	PC(38:5)+H	PC	(38:5)	(38:5)	0	0		808.585	C46 H83 O8 N1 P1	30.9385	0.623533	0.349168	0.253774	1.93092e+07	4.20542e+07	5.85971e+07	5.41387e+07	1.05308e+07	6.546e+07	1.17684e+08	4.31338e+06	1.56004e+08	2.03075e+07	4.33509e+07	5.94256e+07	2.50786e+07	4.25683e+07	3.07546e+07	4.14629e+07	0.242391
38POS		LPC(16:1)+Na	LPC(16:1)+Na	LPC	(16:1)	(16:1)	0	0		516.306	C24 H48 O7 N1 P1 Na1	2.15325	0.891516	0.4856	0.0454837	2.11866e+07	1.17157e+07	1.29447e+07	7.47454e+06	9.67342e+06	1.43101e+07	1.63864e+07	1.19599e+07	1.28024e+07	1.3004e+07	1.4371e+07	1.81882e+07	1.76071e+07	1.29633e+07	1.68391e+07	1.76575e+07	0.13733
390POS		PC(38:5)+H	PC(38:5)+H	PC	(38:5)	(38:5)	0	0		808.585	C46 H83 O8 N1 P1	33.8783	1.06655	0.846151	0.090492	3.22957e+06	7.43032e+06	9.5273e+06	3.49751e+06	5.59602e+06	1.95795e+07	9.396e+06	6.88175e+06	7.02675e+06	5.63671e+06	8.97189e+06	7.8985e+06	7.09872e+06	7.14155e+06	4.51091e+06	6.83819e+06	0.197699
391POS		PC(38:5)+H	PC(38:5)+H	PC	(38:5)	(38:5)	0	0		808.585	C46 H83 O8 N1 P1	34.3188	0.990629	0.954992	0.0671728	9.57834e+06	8.917e+06	7.43677e+06	5.98315e+06	3.83571e+06	6.16118e+06	6.40747e+06	6.05662e+06	4.64934e+06	8.06537e+06	7.13809e+06	9.99176e+06	4.4218e+06	7.42322e+06	6.73337e+06	7.92789e+06	0.233793
393POS		PC(36:2)+Na	PC(36:2)+Na	PC	(36:2)	(36:2)	0	0		808.583	C44 H84 O8 N1 P1 Na1	12.7672	0.458155	0.293676	0.484766	4.26212e+07	5.81635e+07	5.77468e+07	1.05192e+08	6.62199e+07	7.80415e+07	3.69369e+07	1.20846e+08	5.15084e+07	5.03035e+08	7.80677e+07	1.00103e+08	4.63287e+07	1.38401e+08	1.37807e+08	1.37755e+08	0.398273
395POS		PC(18:0/20:4)+H	PC(38:4)+H	PC	(18:0/20:4)	(18:0)	(20:4)	0		810.601	C46 H85 O8 N1 P1	10.6663	0.534811	0.124201	1.61787	5.10056e+08	1.73261e+09	9.79018e+08	7.47741e+08	5.53198e+08	5.72846e+08	3.22468e+09	1.80644e+09	2.02343e+09	7.55803e+08	6.97276e+08	1.01997e+09	1.07654e+09	1.28234e+09	1.93731e+09	1.09695e+09	0.299231
396POS		PC(38:4)+H	PC(38:4)+H	PC	(18:0/20:4)	(18:0)	(20:4)	0		810.601	C46 H85 O8 N1 P1	11.1566	1.02486	0.458654	2.13475	3.26846e+10	3.17398e+10	3.20824e+10	3.29097e+10	3.1109e+10	3.31203e+10	3.13346e+10	3.39331e+10	3.26537e+10	2.84063e+10	3.36621e+10	2.89586e+10	3.24096e+10	3.21623e+10	3.24113e+10	3.21775e+10	0.00430589
397POS		PC(36:1)+Na	PC(36:1)+Na	PC	(36:1)	(36:1)	0	0		810.598	C44 H86 O8 N1 P1 Na1	11.695	0.921746	0.717379	0.408587	2.33934e+09	8.41148e+08	9.5565e+08	1.20038e+09	2.23229e+09	1.22016e+09	1.16554e+09	1.19561e+09	1.40019e+09	1.48949e+09	1.80862e+09	2.47569e+09	1.37697e+09	1.87726e+09	1.35075e+09	1.38623e+09	0.169193
398POS		PC(38:4)+H	PC(38:4)+H	PC	(18:0/20:4)	(18:0)	(20:4)	0		810.601	C46 H85 O8 N1 P1	32.0038	1.06012	0.814347	0.196814	2.36603e+08	2.73447e+08	1.06688e+08	1.20734e+08	2.6033e+08	2.82843e+08	3.62473e+08	9.06755e+07	1.83538e+08	2.31118e+08	2.09513e+08	1.307e+08	2.81661e+08	2.63659e+08	2.73811e+08	3.32758e+08	0.106792
399POS		PC(38:4)+H	PC(38:4)+H	PC	(18:0/20:4)	(18:0)	(20:4)	0		810.601	C46 H85 O8 N1 P1	30.9866	1.47265	0.263741	0.467262	1.25519e+08	2.59138e+08	4.20076e+08	5.81215e+08	1.37191e+08	4.08335e+08	2.38126e+08	6.08307e+07	3.38187e+08	8.93009e+07	3.02024e+08	2.83098e+08	2.78969e+08	3.73324e+08	3.22986e+08	4.01628e+08	0.157797
3POS		AcCa(18:0)+H	AcCa(18:0)+H	AcCa	(18:0)	(18:0)	0	0		428.373	C25 H50 O4 N1	3.768	2.46122	0.00795333	0.241487	1.12312e+07	2.05577e+07	7.76581e+06	2.48865e+07	1.33064e+07	2.54757e+07	6.00169e+06	7.9524e+06	8.60591e+06	7.77107e+06	5.95888e+06	5.65001e+06	1.2204e+07	1.31274e+07	9.35309e+06	1.14914e+07	0.139192
400POS		PC(38:4)+H	PC(38:4)+H	PC	(18:0/20:4)	(18:0)	(20:4)	0		810.601	C46 H85 O8 N1 P1	12.2167	1.90399	0.115286	0.910795	4.12701e+08	1.50416e+08	2.49204e+08	4.97328e+08	1.99312e+08	7.09611e+08	1.01158e+08	4.43753e+08	1.14431e+08	1.49396e+08	2.3159e+08	1.24894e+08	3.54544e+08	3.48218e+08	3.41636e+08	4.35975e+08	0.119527
401POS		PC(38:4)+H	PC(38:4)+H	PC	(38:4)	(38:4)	0	0		810.601	C46 H85 O8 N1 P1	33.4363	0.783207	0.378111	0.235231	6.95717e+07	4.17232e+07	7.79959e+07	8.53378e+07	8.26573e+07	7.31967e+07	7.1344e+07	9.35862e+07	6.83277e+07	6.59934e+07	1.91495e+08	5.88944e+07	7.69646e+07	8.93557e+07	7.45744e+07	8.03794e+07	0.0806615
402POS		PC(38:4)+H	PC(38:4)+H	PC	(18:0/20:4)	(18:0)	(20:4)	0		810.601	C46 H85 O8 N1 P1	13.3924	0.894888	0.752868	0.235404	5.94115e+08	3.09558e+08	1.95808e+08	3.00948e+08	2.18313e+08	2.39738e+08	1.90639e+08	5.20953e+08	7.44261e+08	2.2004e+08	2.12748e+08	1.88133e+08	2.36312e+08	1.93515e+08	2.36327e+08	2.36268e+08	0.094827
403POS		PC(38:4)+H	PC(38:4)+H	PC	(18:0/20:4)	(18:0)	(20:4)	0		810.601	C46 H85 O8 N1 P1	33.0402	1.13682	0.437255	0.195164	3.42671e+07	1.0905e+08	1.15536e+08	7.63615e+07	8.82037e+07	1.11937e+08	8.85946e+07	7.1771e+07	9.22666e+07	7.84361e+07	6.74381e+07	7.24166e+07	9.11272e+07	7.26188e+07	7.06556e+07	9.84866e+07	0.165024
404POS		PC(38:4)+H	PC(38:4)+H	PC	(18:0/20:4)	(18:0)	(20:4)	0		810.601	C46 H85 O8 N1 P1	12.6479	0.546365	0.436615	0.717754	5.20086e+08	1.25692e+08	3.98595e+08	4.83271e+07	5.4314e+08	2.1567e+08	2.45349e+08	6.83442e+08	1.13948e+08	2.01963e+09	5.59285e+07	2.70474e+08	5.22843e+08	3.42884e+08	2.49364e+08	3.86522e+08	0.302962
405POS		PC(38:4)+H	PC(38:4)+H	PC	(18:0/20:4)	(18:0)	(20:4)	0		810.601	C46 H85 O8 N1 P1	14.955	1.3004	0.382526	0.34986	1.25054e+08	1.06749e+08	1.17278e+08	8.53283e+07	1.98076e+08	1.02252e+08	1.08948e+07	8.57639e+07	1.46705e+08	1.78965e+08	3.26659e+07	1.10013e+08	1.70684e+08	2.03138e+08	2.00921e+08	1.63256e+08	0.111043
407POS		PC(38:4)+H	PC(38:4)+H	PC	(38:4)	(38:4)	0	0		810.601	C46 H85 O8 N1 P1	34.1608	0.890686	0.700792	0.290011	2.43194e+07	4.46399e+07	5.32384e+07	3.38489e+07	5.08876e+07	9.99721e+07	5.78501e+07	4.51911e+07	1.10481e+08	3.11017e+07	6.30301e+07	3.69188e+07	3.21689e+07	5.65494e+07	3.32645e+07	5.21729e+07	0.290119
409POS		PC(38:4)+H	PC(38:4)+H	PC	(18:0/20:4)	(18:0)	(20:4)	0		810.601	C46 H85 O8 N1 P1	31.3031	1.73744	0.313147	1.0003	4.87714e+08	8.86046e+08	2.77881e+09	5.64638e+08	7.38836e+08	4.14468e+08	3.14539e+08	8.79394e+08	8.36193e+08	6.13167e+08	2.61231e+07	7.09407e+08	5.78343e+08	7.15294e+08	7.17717e+08	2.97974e+08	0.341747
40POS		LPC(18:3)+H	LPC(18:3)+H	LPC	(18:3)	(18:3)	0	0		518.324	C26 H49 O7 N1 P1	1.94626	0.518926	0.000312342	0.310702	2.39389e+07	1.01696e+07	1.18209e+07	2.0398e+07	9.03598e+06	1.53943e+07	2.71366e+07	2.84616e+07	3.36631e+07	2.85086e+07	2.83481e+07	2.87773e+07	2.38519e+07	2.63045e+07	2.48284e+07	2.38202e+07	0.0472364
410POS		PC(38:4)+H	PC(38:4)+H	PC	(18:0/20:4)	(18:0)	(20:4)	0		810.601	C46 H85 O8 N1 P1	16.3872	1.363	0.120202	0.264672	7.75919e+07	6.21316e+07	7.324e+07	4.63399e+07	6.3412e+07	4.94895e+07	5.28545e+07	4.53906e+07	7.71845e+07	5.00189e+07	2.85717e+07	1.90584e+07	5.44719e+07	3.03446e+07	5.44749e+07	5.46581e+07	0.249457
411POS		PC(38:4)+H	PC(38:4)+H	PC	(18:0/20:4)	(18:0)	(20:4)	0		810.601	C46 H85 O8 N1 P1	15.6081	1.5671	0.191486	0.651422	1.27508e+08	1.74519e+08	1.81323e+08	1.16243e+08	3.98441e+08	2.02473e+08	1.96347e+08	1.46347e+08	1.26447e+08	2.14285e+08	4.18447e+07	4.08004e+07	6.63008e+07	1.84709e+08	1.30762e+08	1.766e+08	0.389191
413POS		PC(39:2p)+H	PC(39:2p)+H	PC	(39:2p)	(39:2p)	0	0		812.653	C47 H91 O7 N1 P1	15.973	0.813643	0.138205	0.85616	9.30583e+08	6.9022e+08	7.85743e+08	8.61421e+08	5.41465e+08	9.12008e+08	9.34416e+08	1.16617e+09	1.23924e+09	9.52394e+08	5.83171e+08	9.27452e+08	1.19113e+09	1.19781e+09	1.18686e+09	1.19154e+09	0.00378353
414POS		Co(Q9)+NH4	Co(Q9)+NH4	Co	(Q9)	(Q9)	0	0		812.655	C54 H86 O4 N1	15.662	1.39199	0.120034	0.336703	9.05201e+07	8.03451e+07	6.72273e+07	8.22538e+07	5.82961e+07	1.23547e+08	5.67159e+07	4.82354e+07	1.09247e+08	3.97454e+07	4.52451e+07	6.15814e+07	9.24156e+07	9.00884e+07	9.00425e+07	9.00441e+07	0.0130047
415POS		CerG1(d18:1/24:0)+H	CerG1(d42:1)+H	CerG1	(d18:1/24:0)	(d18:1)	(24:0)	0		812.697	C48 H94 O8 N1	14.2104	0.779436	0.0617458	0.251754	5.22908e+07	3.89889e+07	5.79655e+07	4.70879e+07	2.78964e+07	2.9444e+07	4.70344e+07	5.51172e+07	5.26183e+07	5.46078e+07	6.62437e+07	4.98365e+07	6.74526e+07	5.96978e+07	5.89709e+07	5.86876e+07	0.0684387
416POS		PC(37:6)+Na	PC(37:6)+Na	PC	(37:6)	(37:6)	0	0		814.536	C45 H78 O8 N1 P1 Na1	9.3362	0.619287	0.0972805	0.145919	7.64203e+06	9.71254e+06	1.80598e+07	6.43173e+06	9.70337e+06	8.56684e+06	2.61026e+07	1.68398e+07	1.0256e+07	2.33182e+07	1.01296e+07	1.04274e+07	1.36864e+07	1.3691e+07	1.11537e+07	1.33136e+07	0.0939628
417POS		PC(38:2)+H	PC(38:2)+H	PC	(38:2)	(38:2)	0	0		814.632	C46 H89 O8 N1 P1	12.5603	1.69111	0.346161	0.133964	4.77605e+06	2.1986e+07	2.55794e+07	3.85929e+06	5.36293e+06	3.28454e+06	4.05616e+06	9.54348e+06	1.89671e+06	5.92962e+06	1.29546e+07	3.9659e+06	1.00714e+07	1.4774e+07	8.50807e+06	1.01446e+07	0.248932
418POS		PC(38:2)+H	PC(38:2)+H	PC	(38:2)	(38:2)	0	0		814.632	C46 H89 O8 N1 P1	12.1305	1.36283	0.230148	1.1903	7.00507e+08	1.40378e+09	6.39869e+08	6.11247e+08	4.63551e+08	5.71852e+08	7.80528e+08	5.39024e+08	3.37416e+08	6.14701e+08	3.99576e+08	5.50586e+08	6.64066e+08	7.2598e+08	6.42661e+08	6.30345e+08	0.0638265
420POS		PC(17:1/20:4)+Na	PC(37:5)+Na	PC	(17:1/20:4)	(17:1)	(20:4)	0		816.551	C45 H80 O8 N1 P1 Na1	9.74704	0.499613	0.000374827	0.262839	1.18495e+07	1.35016e+07	1.12531e+07	8.12906e+06	5.09279e+06	8.90788e+06	1.86863e+07	2.59106e+07	1.65642e+07	1.71181e+07	1.8429e+07	2.08508e+07	1.61361e+07	1.67009e+07	1.6844e+07	1.68487e+07	0.0203163
421POS		PC(38:1)+H	PC(38:1)+H	PC	(38:1)	(38:1)	0	0		816.648	C46 H91 O8 N1 P1	12.9034	1.2979	0.0509987	0.399285	1.36281e+08	1.28598e+08	1.17822e+08	1.68811e+08	1.07707e+08	1.13274e+08	1.28599e+08	1.08975e+08	6.45289e+07	1.17685e+08	9.48074e+07	8.05908e+07	1.25527e+08	1.31471e+08	1.31583e+08	1.15282e+08	0.0608375
422POS		PC(39:7)+H	PC(39:7)+H	PC	(39:7)	(39:7)	0	0		818.569	C47 H81 O8 N1 P1	10.541	0.676109	0.00272438	0.516445	8.21566e+07	9.21308e+07	8.38714e+07	8.85136e+07	8.04428e+07	8.5559e+07	1.01342e+08	1.66931e+08	1.33832e+08	1.39114e+08	1.09011e+08	1.08041e+08	1.07877e+08	1.0784e+08	1.07814e+08	1.03156e+08	0.0219727
423POS		PC(39:7)+H	PC(39:7)+H	PC	(39:7)	(39:7)	0	0		818.569	C47 H81 O8 N1 P1	9.45571	0.533733	0.0128118	0.220535	1.16018e+07	1.40373e+07	9.10037e+06	9.42396e+06	9.62441e+06	8.29646e+06	2.95667e+07	1.92619e+07	1.29167e+07	2.59913e+07	1.58308e+07	1.27535e+07	1.78948e+07	1.90425e+07	1.90437e+07	1.90385e+07	0.0305726
424POS		PC(38:4e)+Na	PC(38:4e)+Na	PC	(38:4e)	(38:4e)	0	0		818.603	C46 H86 O7 N1 P1 Na1	11.7429	1.13362	0.258373	0.106259	9.19454e+06	1.29907e+07	1.21038e+07	1.56088e+07	1.68117e+07	1.67886e+07	1.29608e+07	1.31322e+07	1.27398e+07	1.30099e+07	9.39733e+06	1.24163e+07	1.39065e+07	1.44766e+07	1.43638e+07	1.38756e+07	0.0218425
425POS		PC(40:6p)+H	PC(40:6p)+H	PC	(40:6p)	(40:6p)	0	0		818.606	C48 H85 O7 N1 P1	10.5462	0.91779	0.521047	0.0881228	1.88716e+07	2.06873e+07	1.76941e+07	2.38613e+07	2.73366e+07	2.59295e+07	2.32289e+07	2.21047e+07	1.97912e+07	3.69555e+07	2.14617e+07	2.28753e+07	2.90574e+07	2.82448e+07	2.90472e+07	2.62451e+07	0.0470671
426POS		PC(39:6)+H	PC(39:6)+H	PC	(39:6)	(39:6)	0	0		820.585	C47 H83 O8 N1 P1	11.456	0.864504	0.429236	0.0748095	1.28669e+07	1.32136e+07	9.57805e+06	5.5569e+06	5.76848e+06	6.11466e+06	1.28834e+07	1.03166e+07	1.19269e+07	9.82318e+06	9.55029e+06	6.92042e+06	1.11708e+07	1.29351e+07	1.16251e+07	1.20343e+07	0.0628536
427POS		PC(39:6)+H	PC(39:6)+H	PC	(39:6)	(39:6)	0	0		820.585	C47 H83 O8 N1 P1	10.2463	0.631849	0.0130574	0.647121	1.22988e+08	1.26178e+08	1.41192e+08	1.29211e+08	1.05533e+08	1.39937e+08	2.34662e+08	2.90714e+08	1.52132e+08	2.18569e+08	1.86596e+08	1.28121e+08	1.98333e+08	1.96127e+08	1.9316e+08	1.98315e+08	0.0124484
428POS		CerG1(d42:5)+NH4	CerG1(d42:5)+NH4	CerG1	(d42:5)	(d42:5)	0	0		821.661	C48 H89 O8 N2	17.07	6.43872	0.00150614	0.512932	8.73876e+07	2.90516e+07	6.35315e+07	3.09505e+07	4.69125e+07	3.32331e+07	5.40314e+06	4.95475e+06	8.20273e+06	5.47728e+06	9.8714e+06	1.12964e+07	3.78825e+07	3.74447e+07	3.744e+07	3.73825e+07	0.00617547
429POS		PC(39:5)+H	PC(39:5)+H	PC	(19:1/20:4)	(19:1)	(20:4)	0		822.601	C47 H85 O8 N1 P1	10.709	0.670127	0.0217335	0.795016	2.70307e+08	2.87665e+08	1.83078e+08	1.75523e+08	8.39188e+07	1.44712e+08	3.03692e+08	2.85736e+08	2.62947e+08	3.46131e+08	2.58815e+08	2.51615e+08	2.57845e+08	2.58993e+08	2.58806e+08	2.44387e+08	0.0278351
42POS		LPC(18:1)+H	LPC(18:1)+H	LPC	(18:1)	(18:1)	0	0		522.355	C26 H53 O7 N1 P1	2.75541	1.02418	0.901222	0.6447	7.64234e+08	4.34651e+08	3.77594e+08	3.66333e+08	4.61954e+08	8.88154e+08	4.96125e+08	4.81943e+08	7.01435e+08	5.41288e+08	6.21787e+08	3.72607e+08	7.78801e+08	6.9146e+08	6.71803e+08	6.68863e+08	0.0735639
430POS		PC(39:5)+H	PC(39:5)+H	PC	(39:5)	(39:5)	0	0		822.601	C47 H85 O8 N1 P1	11.0362	1.25241	0.249592	0.217854	6.42745e+07	6.82682e+07	6.12634e+07	3.66235e+07	3.67312e+07	6.97985e+07	6.89575e+07	4.56842e+07	1.92775e+07	3.62532e+07	4.51637e+07	5.37129e+07	5.2808e+07	4.86175e+07	6.17946e+07	4.54178e+07	0.136131
431POS		PC(39:5)+H	PC(39:5)+H	PC	(39:5)	(39:5)	0	0		822.601	C47 H85 O8 N1 P1	11.7454	0.613441	0.0426528	0.35007	2.4299e+07	6.79064e+07	1.68336e+07	2.90328e+07	2.44096e+07	2.28126e+07	4.8372e+07	5.40725e+07	3.77229e+07	4.3939e+07	5.59097e+07	6.2041e+07	4.43073e+07	5.4435e+07	4.4327e+07	4.40427e+07	0.10916
432POS		PC(39:5)+H	PC(39:5)+H	PC	(39:5)	(39:5)	0	0		822.601	C47 H85 O8 N1 P1	12.309	1.12487	0.506513	0.06521	1.11853e+07	1.3491e+07	1.06477e+07	1.37636e+07	8.18537e+06	1.08335e+07	7.58707e+06	9.16793e+06	9.58672e+06	9.18288e+06	7.0691e+06	1.79524e+07	1.2785e+07	1.27869e+07	1.29201e+07	1.33145e+07	0.0193078
433POS		PC(40:5e)+H	PC(40:5e)+H	PC	(40:5e)	(40:5e)	0	0		822.637	C48 H89 O7 N1 P1	11.5706	0.739109	0.190695	0.126703	1.48993e+07	1.66022e+07	1.14947e+07	1.34455e+07	1.56025e+07	1.9429e+07	1.64279e+07	1.41793e+07	1.59689e+07	3.49341e+07	1.34467e+07	2.88045e+07	1.8345e+07	2.29196e+07	1.71325e+07	1.71855e+07	0.145026
435POS		PC(40:3p)+H	PC(40:3p)+H	PC	(40:3p)	(40:3p)	0	0		824.653	C48 H91 O7 N1 P1	12.362	0.902415	0.586618	0.0251795	4.29679e+06	6.3931e+06	4.32831e+06	5.57999e+06	3.64151e+06	7.59245e+06	9.60143e+06	5.27509e+06	6.12152e+06	5.43323e+06	3.6068e+06	5.23631e+06	7.28146e+06	7.54463e+06	7.50797e+06	6.54695e+06	0.0642232
436POS		PC(40:3p)+H	PC(40:3p)+H	PC	(40:3p)	(40:3p)	0	0		824.653	C48 H91 O7 N1 P1	12.6837	1.23139	0.217146	0.0565805	5.84626e+06	7.7836e+06	7.02329e+06	1.02238e+07	6.57907e+06	6.06051e+06	4.72316e+06	3.94551e+06	6.946e+06	4.78919e+06	9.29134e+06	5.64421e+06	8.96101e+06	8.38844e+06	9.61726e+06	8.799e+06	0.0571442
437POS		PC(40:10)+H	PC(40:10)+H	PC	(40:10)	(40:10)	0	0		826.538	C48 H77 O8 N1 P1	9.24607	0.736073	0.21159	0.0929038	7.78896e+06	1.09196e+07	8.19048e+06	8.99188e+06	8.18254e+06	9.48783e+06	2.12251e+07	1.10795e+07	7.05135e+06	1.7096e+07	8.27118e+06	8.04295e+06	1.23384e+07	1.23374e+07	1.28688e+07	1.23385e+07	0.0212769
438POS		PC(40:10)+H	PC(40:10)+H	PC	(40:10)	(40:10)	0	0		826.538	C48 H77 O8 N1 P1	8.89605	0.2855	0.0133126	0.434844	2.06475e+07	1.89578e+07	1.45944e+07	1.18497e+07	9.41026e+06	1.11344e+07	1.06327e+08	3.46618e+07	2.21513e+07	4.46832e+07	4.43895e+07	5.10937e+07	3.22431e+07	1.38257e+07	3.15396e+07	3.24802e+07	0.332085
439POS		PC(39:3)+H	PC(39:3)+H	PC	(39:3)	(39:3)	0	0		826.632	C47 H89 O8 N1 P1	11.8475	1.30509	0.338765	0.298473	1.26072e+08	8.35237e+07	1.16682e+08	4.85337e+07	3.62049e+07	4.49891e+07	8.54762e+07	5.27557e+07	4.81799e+07	2.95214e+07	6.34316e+07	7.00405e+07	1.39057e+08	1.06682e+08	1.07856e+08	1.11462e+08	0.13186
43POS		LPE(20:4)+Na	LPE(20:4)+Na	LPE	(20:4)	(20:4)	0	0		524.275	C25 H44 O7 N1 P1 Na1	2.2122	0.788054	0.0364786	0.277859	4.78791e+07	4.91548e+07	4.49271e+07	7.00085e+07	3.76544e+07	3.69553e+07	5.41534e+07	5.63891e+07	5.85935e+07	6.55791e+07	6.64855e+07	6.24537e+07	5.90399e+07	5.84672e+07	5.84745e+07	6.04911e+07	0.0161339
440POS		PC(40:2p)+H	PC(40:2p)+H	PC	(40:2p)	(40:2p)	0	0		826.668	C48 H93 O7 N1 P1	15.9611	0.852383	0.242738	0.0942794	1.8314e+07	1.6154e+07	1.72643e+07	1.85592e+07	8.75374e+06	1.97184e+07	2.01927e+07	2.3294e+07	2.03063e+07	2.07453e+07	1.15848e+07	1.97445e+07	2.09432e+07	2.0749e+07	2.05345e+07	2.06338e+07	0.00847201
442POS		PC(40:8)+H	PC(40:8)+H	PC	(40:8)	(40:8)	0	0		830.569	C48 H81 O8 N1 P1	10.2599	1.11573	0.16717	0.234213	1.58597e+08	1.27064e+08	1.41999e+08	1.18739e+08	1.35949e+08	1.41064e+08	1.37207e+08	1.1714e+08	1.01534e+08	1.02397e+08	1.32486e+08	1.47235e+08	1.17555e+08	1.13189e+08	1.15149e+08	1.1715e+08	0.0173742
443POS		PC(40:8)+H	PC(40:8)+H	PC	(20:4/20:4)	(20:4)	(20:4)	0		830.569	C48 H81 O8 N1 P1	9.75169	1.63544	0.276039	0.245929	7.08104e+07	1.01781e+07	2.54698e+07	1.46768e+08	6.76687e+07	6.40658e+07	3.82451e+07	2.21414e+07	1.64471e+07	2.2994e+07	7.25763e+07	6.2983e+07	6.7015e+07	7.84158e+07	6.57446e+07	9.79319e+07	0.192842
445POS		PC(40:8)+H	PC(40:8)+H	PC	(40:8)	(40:8)	0	0		830.569	C48 H81 O8 N1 P1	10.5547	1.20172	0.0528084	0.260211	7.08484e+07	5.64303e+07	6.17211e+07	6.74032e+07	7.60962e+07	7.79613e+07	7.18446e+07	5.67731e+07	4.11804e+07	5.59436e+07	5.87742e+07	5.70448e+07	5.38457e+07	5.2757e+07	5.76836e+07	5.27753e+07	0.0430281
446POS		CerG1(d18:0+pO/24:0)+H	CerG1(d42:0+pO)+H	CerG1	(d18:0+pO/24:0)	(d18:0+pO)	(24:0)	0		830.708	C48 H96 O9 N1	13.8236	0.990984	0.93891	0.0289647	5.56418e+06	5.51917e+06	5.95876e+06	6.05654e+06	3.32064e+06	3.70513e+06	5.13279e+06	4.69508e+06	6.49376e+06	5.11056e+06	4.20509e+06	4.7612e+06	6.93761e+06	6.89874e+06	6.96722e+06	6.54145e+06	0.0290404
447POS		PC(40:7)+H	PC(40:7)+H	PC	(40:7)	(40:7)	0	0		832.585	C48 H83 O8 N1 P1	11.2108	0.88669	0.336324	0.38499	4.53183e+08	4.41538e+08	4.77944e+08	2.93017e+08	3.3409e+08	3.46611e+08	3.73224e+08	4.48657e+08	3.74469e+08	4.17112e+08	6.25119e+08	4.07648e+08	3.84359e+08	4.02072e+08	3.85438e+08	1.90424e+08	0.294878
448POS		PC(40:7)+H	PC(40:7)+H	PC	(40:7)	(40:7)	0	0		832.585	C48 H83 O8 N1 P1	9.95792	0.673966	0.10856	1.62551	1.12064e+09	1.88136e+09	1.35607e+09	1.24057e+09	9.52179e+08	1.44671e+09	2.90019e+09	1.50705e+09	1.12784e+09	3.0917e+09	1.94618e+09	1.2934e+09	1.84881e+09	1.88004e+09	1.88019e+09	1.78154e+09	0.0251547
449POS		PC(18:0/20:4)+Na	PC(38:4)+Na	PC	(18:0/20:4)	(18:0)	(20:4)	0		832.583	C46 H84 O8 N1 P1 Na1	11.7174	1.1447	0.491841	0.238974	3.04824e+08	1.56057e+08	1.37906e+08	1.77312e+08	1.58264e+08	1.95932e+08	1.08473e+08	1.34739e+08	2.50266e+08	1.91015e+08	1.88557e+08	1.14371e+08	1.43055e+08	1.56144e+08	1.41925e+08	1.56592e+08	0.0537239
450POS		PC(40:7)+H	PC(40:7)+H	PC	(20:3/20:4)	(20:3)	(20:4)	0		832.585	C48 H83 O8 N1 P1	9.59591	0.66483	0.0332001	0.783962	3.33962e+08	2.29266e+08	2.33997e+08	2.15841e+08	1.3198e+08	1.88486e+08	4.66451e+08	3.50629e+08	2.09699e+08	2.61841e+08	3.66862e+08	3.50342e+08	2.21135e+08	3.48431e+08	3.48082e+08	3.48623e+08	0.200975
451POS		PC(40:7)+H	PC(40:7)+H	PC	(40:7)	(40:7)	0	0		832.585	C48 H83 O8 N1 P1	12.985	1.13358	0.519422	0.151407	6.1001e+07	7.2975e+07	1.01168e+08	1.03506e+08	7.29694e+07	5.47922e+07	1.07619e+08	7.90148e+07	4.30389e+07	8.63288e+07	5.51721e+07	4.0276e+07	4.8782e+07	7.64095e+07	6.14053e+07	5.45152e+07	0.197891
452POS		PC(18:0/20:4)+Na	PC(38:4)+Na	PC	(18:0/20:4)	(18:0)	(20:4)	0		832.583	C46 H84 O8 N1 P1 Na1	13.3924	0.617343	0.11348	0.263054	2.2487e+07	1.529e+07	1.8348e+07	2.84102e+07	1.74846e+07	3.04297e+07	1.56498e+07	5.55547e+07	6.11147e+07	2.54736e+07	2.50731e+07	3.16817e+07	2.91038e+07	2.20758e+07	2.90876e+07	2.74979e+07	0.123601
454POS		PC(18:0/22:6)+H	PC(40:6)+H	PC	(18:0/22:6)	(18:0)	(22:6)	0		834.601	C48 H85 O8 N1 P1	11.6228	1.45436	0.0204231	0.692049	3.59117e+08	2.51603e+08	2.74354e+08	2.47687e+08	1.97318e+08	2.0921e+08	2.2308e+08	2.28538e+08	1.47361e+08	1.25085e+08	1.77656e+08	1.56675e+08	2.78865e+08	2.76187e+08	3.03234e+08	3.46072e+08	0.107486
455POS		PC(40:6)+H	PC(40:6)+H	PC	(18:0/22:6)	(18:0)	(22:6)	0		834.601	C48 H85 O8 N1 P1	10.8818	1.16431	0.0913736	2.78219	1.2458e+10	1.24204e+10	1.31047e+10	1.35077e+10	1.28347e+10	1.26788e+10	1.24642e+10	1.16333e+10	9.16363e+09	1.31396e+10	1.25421e+10	7.19455e+09	1.26166e+10	1.29636e+10	1.29702e+10	1.23636e+10	0.0231007
456POS		PC(40:6)+H	PC(40:6)+H	PC	(40:6)	(40:6)	0	0		834.601	C48 H85 O8 N1 P1	32.1613	1.00071	0.998134	0.114981	2.7766e+07	2.42973e+07	2.60725e+07	1.71732e+07	3.71292e+07	5.16039e+07	6.76218e+07	1.99104e+07	1.78773e+07	3.19025e+07	2.33707e+07	2.32284e+07	1.26117e+07	2.58464e+07	3.20617e+07	3.28778e+07	0.362373
457POS		PC(40:6)+H	PC(40:6)+H	PC	(40:6)	(40:6)	0	0		834.601	C48 H85 O8 N1 P1	33.0013	1.10915	0.601405	0.0376611	9.54857e+06	1.50797e+07	1.03732e+07	1.95028e+07	1.21458e+07	1.33689e+07	1.43314e+07	7.77698e+06	1.07366e+07	1.05391e+07	2.04488e+07	8.31152e+06	1.32182e+07	1.36306e+07	8.13064e+06	1.35704e+07	0.220589
458POS		PC(18:0/22:6)+H	PC(40:6)+H	PC	(18:0/22:6)	(18:0)	(22:6)	0		834.601	C48 H85 O8 N1 P1	10.395	0.806879	0.235888	0.640123	5.56639e+08	6.67254e+08	5.35624e+08	3.42734e+08	1.98958e+08	6.13458e+08	8.64924e+08	6.37199e+08	4.91925e+08	5.62512e+08	5.43327e+08	5.12384e+08	5.0436e+08	5.01731e+08	5.04752e+08	4.68472e+08	0.0356126
459POS		PC(18:0/20:3)+Na	PC(38:3)+Na	PC	(18:0/20:3)	(18:0)	(20:3)	0		834.598	C46 H86 O8 N1 P1 Na1	11.5516	1.17126	0.700248	1.50798	2.25305e+08	6.98838e+08	1.36957e+09	3.35129e+08	1.54021e+09	2.03229e+09	9.347e+08	1.82753e+09	7.83054e+08	1.16412e+09	4.69759e+08	1.15418e+08	1.08513e+09	9.98667e+08	4.30995e+08	9.37508e+08	0.341048
45POS		LPC(18:0)+H	LPC(18:0)+H	LPC	(18:0)	(18:0)	0	0		524.371	C26 H55 O7 N1 P1	4.76111	2.57047	0.00704374	0.461355	7.04518e+07	3.50319e+07	2.56055e+07	5.22779e+07	4.88507e+07	8.22082e+07	1.06091e+07	2.57227e+07	3.51634e+07	1.30897e+07	2.3896e+07	1.38416e+07	5.75335e+07	5.97262e+07	6.66422e+07	7.13278e+07	0.0993711
462POS		PC(40:4)+H	PC(40:4)+H	PC	(20:0/20:4)	(20:0)	(20:4)	0		838.632	C48 H89 O8 N1 P1	12.0684	0.930771	0.145648	0.32837	2.64318e+08	2.99902e+08	2.77584e+08	2.86921e+08	2.42351e+08	2.42333e+08	2.87023e+08	2.91275e+08	2.50648e+08	3.08729e+08	2.97695e+08	2.9804e+08	2.95779e+08	2.95633e+08	2.95505e+08	2.63171e+08	0.0564639
463POS		PC(40:4)+H	PC(40:4)+H	PC	(18:0/22:4)	(18:0)	(22:4)	0		838.632	C48 H89 O8 N1 P1	11.7988	1.35816	0.0581251	1.13125	7.47946e+08	9.12469e+08	8.48847e+08	7.78911e+08	5.45288e+08	5.27849e+08	7.28625e+08	5.05957e+08	3.45221e+08	4.01604e+08	6.88835e+08	5.40957e+08	8.51229e+08	8.78933e+08	8.80099e+08	7.72077e+08	0.0600637
464POS		PC(41:3p)+H	PC(41:3p)+H	PC	(41:3p)	(41:3p)	0	0		838.668	C49 H93 O7 N1 P1	15.9796	0.757955	0.13656	0.115399	1.31791e+07	1.09004e+07	1.11893e+07	1.37748e+07	6.02908e+06	1.43423e+07	1.64776e+07	1.61146e+07	1.85874e+07	1.82179e+07	5.94182e+06	1.62427e+07	1.56948e+07	1.64814e+07	1.62854e+07	1.47697e+07	0.0486234
465POS		CerG1(d43:3)+NH4	CerG1(d43:3)+NH4	CerG1	(d43:3)	(d43:3)	0	0		839.708	C49 H95 O8 N2	19.9073	4.72271	0.0586739	0.693468	3.30062e+08	5.69041e+07	2.25599e+08	7.66491e+07	5.50806e+07	4.4224e+07	2.9616e+07	1.84645e+07	2.06094e+07	2.13231e+07	3.6993e+07	3.99572e+07	8.97163e+07	1.02188e+08	7.8627e+07	9.63096e+07	0.110139
466POS		PC(40:3)+H	PC(40:3)+H	PC	(40:3)	(40:3)	0	0		840.648	C48 H91 O8 N1 P1	12.1457	0.859707	0.128067	0.203338	3.63282e+07	4.22975e+07	3.98675e+07	4.40509e+07	2.76334e+07	2.88592e+07	4.78814e+07	4.28952e+07	3.27903e+07	4.5233e+07	4.58556e+07	4.0125e+07	4.95779e+07	4.8889e+07	6.27125e+07	4.88986e+07	0.129532
467POS		PC(41:2p)+H	PC(41:2p)+H	PC	(41:2p)	(41:2p)	0	0		840.684	C49 H95 O7 N1 P1	15.9806	1.06276	0.677626	0.224824	4.79265e+08	2.56079e+08	3.90999e+08	4.99889e+08	2.30876e+08	4.52265e+08	3.91772e+08	3.65052e+08	4.63358e+08	3.0221e+08	3.18167e+08	3.32431e+08	4.9394e+08	4.41074e+08	4.79971e+08	4.92297e+08	0.0516615
468POS		PC(41:2p)+H	PC(41:2p)+H	PC	(41:2p)	(41:2p)	0	0		840.684	C49 H95 O7 N1 P1	15.6767	1.21458	0.426692	0.0429138	1.11209e+07	5.84497e+06	6.02561e+06	6.76496e+06	2.47639e+06	8.0623e+06	4.53171e+06	3.5274e+06	8.85577e+06	3.60135e+06	6.44119e+06	6.21874e+06	7.99055e+06	7.10403e+06	8.41483e+06	8.28278e+06	0.0742248
469POS		PC(40:2)+H	PC(40:2)+H	PC	(40:2)	(40:2)	0	0		842.663	C48 H93 O8 N1 P1	13.0412	1.09381	0.620358	0.0491364	1.50146e+07	1.30429e+07	9.82333e+06	1.81708e+07	5.69296e+06	1.42494e+07	1.49992e+07	1.12738e+07	1.10625e+07	1.44979e+07	7.31613e+06	1.03272e+07	1.48666e+07	1.48653e+07	1.48596e+07	1.05557e+07	0.156242
46POS		LPC(18:0)+H	LPC(18:0)+H	LPC	(18:0)	(18:0)	0	0		524.371	C26 H55 O7 N1 P1	4.41583	2.60172	0.0772108	0.87792	3.81339e+08	5.57886e+08	9.88673e+07	6.71454e+07	3.65078e+08	1.49619e+08	4.97452e+07	6.37788e+07	2.32393e+08	1.34936e+08	8.18981e+07	5.98878e+07	2.10556e+08	1.72494e+08	1.80198e+08	1.72891e+08	0.0979818
470POS		PC(19:1/20:4)+Na	PC(39:5)+Na	PC	(19:1/20:4)	(19:1)	(20:4)	0		844.583	C47 H84 O8 N1 P1 Na1	10.709	0.775115	0.0288662	0.153264	1.78855e+07	1.75417e+07	1.48856e+07	1.12563e+07	9.29936e+06	1.14718e+07	1.81883e+07	1.85731e+07	1.81638e+07	1.88164e+07	1.51354e+07	1.73526e+07	1.4089e+07	1.46668e+07	1.49479e+07	1.48237e+07	0.0259517
471POS		PC(19:0/20:4)+Na	PC(39:4)+Na	PC	(19:0/20:4)	(19:0)	(20:4)	0		846.598	C47 H86 O8 N1 P1 Na1	11.4675	0.669285	0.00867296	0.3397	3.05348e+07	5.5574e+07	3.53757e+07	3.84652e+07	3.49344e+07	3.98481e+07	5.18957e+07	7.2439e+07	5.59589e+07	7.33275e+07	4.53757e+07	5.17242e+07	5.11573e+07	4.84325e+07	4.98759e+07	4.67089e+07	0.0390166
472POS		PC(41:7)+H	PC(41:7)+H	PC	(41:7)	(41:7)	0	0		846.601	C49 H85 O8 N1 P1	10.4278	0.734275	0.223202	0.147434	2.21207e+07	2.06723e+07	1.67231e+07	1.21678e+07	7.87957e+06	1.34485e+07	3.49063e+07	2.42206e+07	1.11175e+07	2.62312e+07	1.79235e+07	1.22726e+07	1.92729e+07	1.87003e+07	1.92859e+07	1.66106e+07	0.0686433
473POS		PC(41:6)+H	PC(41:6)+H	PC	(41:6)	(41:6)	0	0		848.616	C49 H87 O8 N1 P1	11.1998	0.704838	0.0959501	0.271549	3.96927e+07	4.12633e+07	7.71379e+07	3.59564e+07	3.12876e+07	4.03173e+07	7.67295e+07	7.64275e+07	4.36126e+07	7.8177e+07	6.55761e+07	3.63798e+07	5.57102e+07	5.66446e+07	5.57137e+07	5.60579e+07	0.00785273
474POS		PC(40:9)+Na	PC(40:9)+Na	PC	(40:9)	(40:9)	0	0		850.536	C48 H78 O8 N1 P1 Na1	8.43446	0.364357	0.000614361	0.090463	908182	619645	556368	848974	777610	650821	1.95527e+06	1.89255e+06	1.5764e+06	1.18382e+06	2.92385e+06	2.43878e+06	1.67286e+06	1.80731e+06	1.84143e+06	1.84227e+06	0.0448944
475POS		PC(41:5)+H	PC(41:5)+H	PC	(41:5)	(41:5)	0	0		850.632	C49 H89 O8 N1 P1	11.7902	1.10862	0.566923	0.0988303	1.83383e+07	3.40938e+07	2.42428e+07	1.15773e+07	1.59273e+07	1.7637e+07	1.94865e+07	2.19503e+07	1.70377e+07	1.89502e+07	1.54235e+07	1.70333e+07	1.45918e+07	1.20336e+07	1.45675e+07	1.39356e+07	0.0874038
476POS		PC(42:4p)+H	PC(42:4p)+H	PC	(42:4p)	(42:4p)	0	0		850.668	C50 H93 O7 N1 P1	12.6297	1.2697	0.225591	0.0669254	5.11821e+06	6.92193e+06	8.7988e+06	5.35374e+06	3.56991e+06	3.25554e+06	3.69566e+06	4.11398e+06	5.57036e+06	3.52843e+06	4.6393e+06	4.45701e+06	6.13539e+06	5.99455e+06	6.13812e+06	5.65974e+06	0.0376177
477POS		PC(40:8)+Na	PC(40:8)+Na	PC	(40:8)	(40:8)	0	0		852.551	C48 H80 O8 N1 P1 Na1	9.17893	0.615028	0.000404563	0.815171	1.4601e+08	1.34704e+08	1.46794e+08	1.74534e+08	1.34521e+08	1.8065e+08	2.86749e+08	2.60623e+08	2.07644e+08	2.72824e+08	2.75088e+08	1.88409e+08	2.48048e+08	2.35489e+08	2.37792e+08	2.35702e+08	0.0248762
478POS		PC(42:11)+H	PC(42:11)+H	PC	(42:11)	(42:11)	0	0		852.554	C50 H79 O8 N1 P1	8.11227	0.584227	0.00544311	0.0697375	1.4306e+06	886005	868841	1.38469e+06	1.10953e+06	1.57488e+06	2.61601e+06	2.13744e+06	1.47638e+06	1.4835e+06	2.65223e+06	2.05177e+06	2.20403e+06	2.14185e+06	2.21804e+06	2.17878e+06	0.0152948
479POS		PC(42:3p)+H	PC(42:3p)+H	PC	(42:3p)	(42:3p)	0	0		852.684	C50 H95 O7 N1 P1	13.6833	0.912554	0.499755	0.0453972	1.3073e+07	1.0668e+07	1.34367e+07	1.20582e+07	7.43348e+06	9.49889e+06	1.21227e+07	1.08668e+07	1.78458e+07	1.09014e+07	1.05431e+07	1.02289e+07	1.31916e+07	1.31924e+07	1.32047e+07	1.22213e+07	0.037636
47POS		LPC(18:0)+H	LPC(18:0)+H	LPC	(18:0)	(18:0)	0	0		524.371	C26 H55 O7 N1 P1	6.36286	1.70677	0.221154	0.200504	6.76322e+06	4.05828e+06	4.13367e+06	1.42713e+07	1.81512e+07	2.04366e+07	6.68141e+06	5.164e+06	1.56947e+07	7.4932e+06	2.89609e+06	1.80306e+06	4.60346e+06	4.82069e+06	6.24265e+06	6.27017e+06	0.163394
480POS		PC(42:10)+H	PC(42:10)+H	PC	(42:10)	(42:10)	0	0		854.569	C50 H81 O8 N1 P1	8.88431	1.12139	0.454071	0.243007	1.17157e+08	1.00604e+08	1.01447e+08	1.4073e+08	1.38467e+08	1.76797e+08	1.33561e+08	1.04519e+08	8.06018e+07	9.22513e+07	1.72058e+08	1.08294e+08	1.63902e+08	1.71015e+08	1.6349e+08	1.6531e+08	0.020967
481POS		PC(40:7)+Na	PC(40:7)+Na	PC	(40:7)	(40:7)	0	0		854.567	C48 H82 O8 N1 P1 Na1	9.95792	0.898733	0.571309	0.260609	8.48784e+07	1.36245e+08	6.08041e+07	5.69193e+07	5.70116e+07	6.41725e+07	1.08512e+08	8.63525e+07	5.78143e+07	9.77648e+07	9.17078e+07	6.97146e+07	8.26357e+07	8.29761e+07	8.2773e+07	1.00585e+08	0.101973
482POS		PC(18:0/22:6)+Na	PC(40:6)+Na	PC	(18:0/22:6)	(18:0)	(22:6)	0		856.583	C48 H84 O8 N1 P1 Na1	10.8818	1.23286	0.000412215	0.920217	5.64736e+08	5.64064e+08	5.97396e+08	5.86293e+08	6.0643e+08	6.6622e+08	5.17613e+08	5.06624e+08	4.54144e+08	5.18855e+08	4.84782e+08	4.25968e+08	5.14645e+08	5.14638e+08	5.11513e+08	5.00873e+08	0.0127965
483POS		PC(42:9)+H	PC(42:9)+H	PC	(42:9)	(42:9)	0	0		856.585	C50 H83 O8 N1 P1	9.62434	1.44277	0.100425	0.201288	3.34118e+07	3.43825e+07	2.33514e+07	1.82441e+07	2.25292e+07	4.12035e+07	3.1764e+07	2.02807e+07	1.1346e+07	1.52295e+07	2.75549e+07	1.38184e+07	3.14124e+07	3.48679e+07	3.2872e+07	3.70498e+07	0.0719616
484POS		PC(22:5/20:4)+H	PC(42:9)+H	PC	(22:5/20:4)	(22:5)	(20:4)	0		856.585	C50 H83 O8 N1 P1	9.2788	0.692446	0.220853	0.208012	1.6253e+07	1.33563e+07	8.07216e+07	2.94914e+07	2.02132e+07	2.86663e+07	4.00288e+07	3.5489e+07	4.7429e+07	4.27654e+07	4.8766e+07	5.80369e+07	5.21794e+07	4.44656e+07	5.67729e+07	5.6775e+07	0.110516
485POS		PC(40:5)+Na	PC(40:5)+Na	PC	(40:5)	(40:5)	0	0		858.598	C48 H86 O8 N1 P1 Na1	11.514	1.58501	0.0492063	0.270237	3.09513e+07	4.50257e+07	5.77473e+07	3.07487e+07	3.22398e+07	3.76254e+07	4.51721e+07	2.49332e+07	1.33226e+07	2.87214e+07	2.08715e+07	1.48257e+07	3.0976e+07	3.05759e+07	3.00951e+07	3.00946e+07	0.0139913
486POS		PC(42:8)+H	PC(42:8)+H	PC	(42:8)	(42:8)	0	0		858.601	C50 H85 O8 N1 P1	10.0424	0.697224	0.0784362	0.442953	1.37643e+08	1.11432e+08	1.07805e+08	6.60685e+07	4.29284e+07	7.55109e+07	1.75148e+08	1.15881e+08	9.12701e+07	1.6956e+08	1.09178e+08	1.15453e+08	1.12458e+08	1.21265e+08	1.15983e+08	1.12187e+08	0.0366405
487POS		PC(20:0/20:4)+Na	PC(40:4)+Na	PC	(20:0/20:4)	(20:0)	(20:4)	0		860.614	C48 H88 O8 N1 P1 Na1	12.0684	0.64759	0.000832767	0.292535	2.18568e+07	2.84157e+07	2.39038e+07	2.31656e+07	2.39945e+07	2.07619e+07	3.38991e+07	3.63883e+07	3.11639e+07	4.745e+07	3.92656e+07	3.12596e+07	2.71527e+07	2.7187e+07	2.60325e+07	2.24277e+07	0.0874125
488POS		PC(18:0/22:4)+Na	PC(40:4)+Na	PC	(18:0/22:4)	(18:0)	(22:4)	0		860.614	C48 H88 O8 N1 P1 Na1	11.7988	0.956134	0.703733	0.164691	6.68841e+07	8.36406e+07	7.32333e+07	7.9389e+07	6.29829e+07	6.17393e+07	9.40164e+07	7.37096e+07	4.79401e+07	5.78174e+07	8.99091e+07	8.41068e+07	7.67152e+07	8.04498e+07	7.45649e+07	7.44613e+07	0.0365929
489POS		PC(42:6)+H	PC(42:6)+H	PC	(42:6)	(42:6)	0	0		862.632	C50 H89 O8 N1 P1	11.4486	0.738658	0.246914	0.229154	3.86281e+07	5.42259e+07	4.66459e+07	2.80221e+07	1.48111e+07	2.86064e+07	8.54297e+07	4.90694e+07	3.52941e+07	4.35592e+07	4.58157e+07	2.64033e+07	4.53171e+07	4.53309e+07	4.46511e+07	4.43731e+07	0.0107381
48POS		LPC(18:0)+H	LPC(18:0)+H	LPC	(18:0)	(18:0)	0	0		524.371	C26 H55 O7 N1 P1	5.33513	1.4352	0.196143	0.123702	1.62098e+07	1.50874e+07	1.27959e+07	2.0255e+07	1.51121e+07	1.33543e+07	5.70552e+06	5.51692e+06	1.04933e+07	1.14013e+07	5.65514e+06	2.58979e+07	1.37152e+07	1.80367e+07	1.34287e+07	1.38838e+07	0.148209
490POS		Co(Q10)+H	Co(Q10)+H	Co	(Q10)	(Q10)	0	0		863.691	C59 H91 O4	17.8161	1.03806	0.719301	0.211097	7.63101e+07	6.5311e+07	6.7607e+07	6.88965e+07	6.7478e+07	9.39136e+07	7.5286e+07	6.08056e+07	9.42485e+07	7.59005e+07	6.02452e+07	5.69154e+07	9.63681e+07	9.75594e+07	9.49486e+07	9.49458e+07	0.0131494
491POS		PC(42:5)+H	PC(42:5)+H	PC	(42:5)	(42:5)	0	0		864.648	C50 H91 O8 N1 P1	11.8531	0.836947	0.365136	0.172437	2.5249e+07	2.78554e+07	2.48824e+07	2.02742e+07	1.3474e+07	1.14522e+07	3.26541e+07	1.65644e+07	1.42107e+07	2.91867e+07	3.1368e+07	2.32025e+07	3.3167e+07	3.33206e+07	6.40152e+07	3.25564e+07	0.380323
492POS		PC(42:4)+H	PC(42:4)+H	PC	(42:4)	(42:4)	0	0		866.663	C50 H93 O8 N1 P1	13.005	0.88481	0.24079	0.0983567	1.90586e+07	1.58014e+07	1.64961e+07	2.00509e+07	9.84056e+06	1.56932e+07	1.78805e+07	1.63375e+07	1.75359e+07	2.07095e+07	2.08812e+07	1.62166e+07	1.94208e+07	1.77234e+07	2.03709e+07	1.85072e+07	0.0602119
493POS		PC(42:4)+H	PC(42:4)+H	PC	(42:4)	(42:4)	0	0		866.663	C50 H93 O8 N1 P1	12.5141	1.18096	0.122378	0.0837535	1.37203e+07	1.17382e+07	1.25364e+07	1.71017e+07	8.71773e+06	1.2462e+07	1.01712e+07	1.16835e+07	1.03676e+07	1.13859e+07	1.11225e+07	9.85741e+06	1.82799e+07	1.67943e+07	1.60071e+07	1.59155e+07	0.0653189
494POS		PC(43:2p)+H	PC(43:2p)+H	PC	(43:2p)	(43:2p)	0	0		868.715	C51 H99 O7 N1 P1	15.9746	1.82448	0.022605	0.299088	5.52348e+07	3.73511e+07	4.27176e+07	3.06325e+07	1.76879e+07	2.28593e+07	1.82016e+07	2.19622e+07	2.2231e+07	1.76182e+07	1.27816e+07	2.03791e+07	3.527e+07	3.52737e+07	3.42179e+07	3.48696e+07	0.0142514
495POS		Cer(d58:4)+H	Cer(d58:4)+H	Cer	(d58:4)	(d58:4)	0	0		868.848	C58 H110 O3 N1	24.3672	8.1419	6.11219e-07	0.192836	6.41064e+06	5.5496e+06	6.02994e+06	7.10584e+06	4.53346e+06	4.49604e+06	671351	158330	625400	535452	1.13136e+06	1.06945e+06	4.72874e+06	4.64441e+06	4.64204e+06	4.64714e+06	0.00903555
496POS		DG(52:1)+Na	DG(52:1)+Na	DG	(52:1)	(52:1)	0	0		869.793	C55 H106 O5 Na1	23.31	1.81722	0.000241487	0.224424	1.60063e+07	1.34341e+07	2.08112e+07	2.02416e+07	1.43993e+07	1.68268e+07	8.73706e+06	8.85847e+06	1.03169e+07	1.03444e+07	6.86952e+06	1.08487e+07	1.71022e+07	1.68549e+07	1.65678e+07	1.65581e+07	0.0155243
497POS		PC(42:2)+H	PC(42:2)+H	PC	(42:2)	(42:2)	0	0		870.695	C50 H97 O8 N1 P1	14.2343	0.419249	1.22322e-05	0.275173	9.37839e+06	8.14102e+06	6.97721e+06	9.30714e+06	3.54805e+06	6.56167e+06	2.05007e+07	1.63703e+07	1.39056e+07	1.76647e+07	1.75354e+07	1.87664e+07	1.48531e+07	1.54368e+07	1.54497e+07	1.48424e+07	0.0227061
499POS		PC(42:10)+Na	PC(42:10)+Na	PC	(42:10)	(42:10)	0	0		876.551	C50 H80 O8 N1 P1 Na1	8.88431	0.928093	0.665813	0.0700597	1.63715e+07	1.12468e+07	1.20519e+07	1.81457e+07	1.81535e+07	2.33744e+07	2.13318e+07	1.84638e+07	1.05003e+07	1.41927e+07	2.60659e+07	1.64863e+07	2.44996e+07	2.49452e+07	2.36988e+07	2.43829e+07	0.0211514
49POS		LPE(20:3)+Na	LPE(20:3)+Na	LPE	(20:3)	(20:3)	0	0		526.29	C25 H46 O7 N1 P1 Na1	2.10666	0.799379	0.0879778	0.653104	4.86016e+08	4.2596e+08	4.23623e+08	4.60876e+08	4.10658e+08	3.45377e+08	6.85122e+08	5.74715e+08	3.95501e+08	6.66744e+08	4.77004e+08	3.94027e+08	4.64623e+08	4.65005e+08	4.64779e+08	4.25041e+08	0.0437085
4POS		CerG1(d14:0)+NH4	CerG1(d14:0)+NH4	CerG1	(d14:0)	(d14:0)	0	0		439.301	C20 H43 O8 N2	2.92237	0.764483	0.0257649	0.141297	9.64094e+06	1.19694e+07	1.54465e+07	1.28901e+07	1.18942e+07	1.30209e+07	1.32127e+07	1.87959e+07	1.276e+07	1.75041e+07	2.03199e+07	1.53325e+07	1.807e+07	1.82005e+07	1.82104e+07	1.92928e+07	0.0308961
500POS		Co(Q10)+NH4	Co(Q10)+NH4	Co	(Q10)	(Q10)	0	0		880.718	C59 H94 O4 N1	17.8161	1.02318	0.860579	0.165581	7.51763e+07	5.71357e+07	6.22767e+07	5.93053e+07	5.06485e+07	8.43481e+07	6.50203e+07	5.61564e+07	8.89862e+07	7.17912e+07	4.63595e+07	5.17673e+07	8.80642e+07	8.94131e+07	8.94049e+07	8.33358e+07	0.0329285
501POS		PC(42:6)+Na	PC(42:6)+Na	PC	(42:6)	(42:6)	0	0		884.614	C50 H88 O8 N1 P1 Na1	11.7964	0.690131	0.089417	0.0889261	2.64735e+06	5.5778e+06	3.57723e+06	4.76335e+06	2.84875e+06	4.53143e+06	8.0188e+06	6.92779e+06	3.39896e+06	7.41155e+06	5.57822e+06	3.3623e+06	5.365e+06	5.94091e+06	5.4295e+06	5.35339e+06	0.0509111
502POS		PC(44:5)+H	PC(44:5)+H	PC	(44:5)	(44:5)	0	0		892.679	C52 H95 O8 N1 P1	12.9407	0.866546	0.24907	0.135909	2.50544e+07	2.36105e+07	1.888e+07	2.552e+07	1.1178e+07	2.0236e+07	2.16561e+07	2.39838e+07	1.98652e+07	2.75296e+07	2.85618e+07	2.20527e+07	2.26269e+07	2.39646e+07	2.46359e+07	2.07185e+07	0.0751429
503POS		PC(44:4)+H	PC(44:4)+H	PC	(44:4)	(44:4)	0	0		894.695	C52 H97 O8 N1 P1	14.0125	0.5077	3.68664e-05	0.256496	1.06533e+07	1.00154e+07	8.42209e+06	1.15874e+07	5.11309e+06	8.61799e+06	1.43598e+07	1.91204e+07	1.92543e+07	1.68233e+07	1.99424e+07	1.76679e+07	1.3739e+07	1.49994e+07	1.48381e+07	1.4322e+07	0.0393246
504POS		PC(46:0)+H	PC(46:0)+H	PC	(46:0)	(46:0)	0	0		930.789	C54 H109 O8 N1 P1	15.831	6.93631	0.000264337	0.305782	1.75057e+07	2.2722e+07	1.40282e+07	1.4674e+07	1.30882e+07	5.93313e+06	2.26235e+06	954836	1.17444e+06	2.32304e+06	3.50811e+06	2.45706e+06	1.54551e+07	1.54606e+07	1.52365e+07	1.52399e+07	0.00826405
505POS		CerG2(d18:1/24:0)+H	CerG2(d42:1)+H	CerG2	(d18:1/24:0)	(d18:1)	(24:0)	0		974.75	C54 H104 O13 N1	13.7592	1.15114	0.378933	0.0805238	2.00609e+07	2.28174e+07	1.39481e+07	2.15743e+07	1.13449e+07	2.62901e+07	1.7992e+07	1.82291e+07	2.26726e+07	1.61753e+07	1.27451e+07	1.29867e+07	2.00624e+07	2.05902e+07	2.11492e+07	1.98818e+07	0.0279636
506POS		GM3(d42:1)+H	GM3(d42:1)+H	GM3	(d42:1)	(d42:1)	0	0		1265.85	C65 H121 O21 N2	12.327	0.505125	0.0303887	0.147646	3.30719e+06	5.76571e+06	7.6791e+06	3.37069e+06	3.49518e+06	2.31615e+06	5.51636e+06	7.95993e+06	1.13492e+07	1.44373e+07	6.2231e+06	5.85593e+06	7.96876e+06	7.9766e+06	7.67232e+06	6.35426e+06	0.103063
507NEG		FA(20:4)-H	FA(20:4)-H	FA	(20:4)	(20:4)	0	0	0	303.233	O2 H31 C20	2.20695	0.723712	0.0299391	0.381151	1.13561e+07	1.43243e+07	1.57403e+07	1.45677e+07	1.0471e+07	9.81004e+06	1.05023e+07	1.74428e+07	2.04131e+07	2.1381e+07	1.59141e+07	1.97332e+07	1.88848e+07	1.84263e+07	1.85455e+07	2.0403e+07	0.0478887
509NEG		FA(22:6)-H	FA(22:6)-H	FA	(22:6)	(22:6)	0	0	0	327.233	O2 H31 C22	3.95551	2.10631	0.0308606	0.796893	1.34419e+07	1.92404e+07	2.71648e+07	2.33056e+07	3.74257e+07	5.00063e+07	4.99049e+06	1.49308e+07	2.27725e+07	1.50755e+07	9.6681e+06	1.35501e+07	2.61174e+07	2.59501e+07	2.69172e+07	2.57914e+07	0.0190954
50POS		LPS(18:0)+H	LPS(18:0)+H	LPS	(18:0)	(18:0)	0	0		526.314	C24 H49 O9 N1 P1	3.06747	0.829181	0.536891	0.0719029	5.13389e+06	5.99766e+06	1.05867e+07	2.82714e+06	5.75923e+06	8.15659e+06	5.56789e+06	5.61745e+06	1.06821e+07	1.51888e+07	4.884e+06	4.44427e+06	6.07033e+06	6.24843e+06	6.02734e+06	6.02814e+06	0.0172614
510NEG		LPE(16:0p)-H	LPE(16:0p)-H	LPE	(16:0p)	(16:0p)	0	0	0	436.283	C21 H43 O6 N1 P1	3.207	1.78989	0.159946	0.151376	667007	742629	1.17563e+06	749349	1.14708e+06	2.79877e+06	451902	560461	1.28457e+06	502486	562332	705792	1.20478e+06	1.20467e+06	1.18613e+06	1.14873e+06	0.0222533
511NEG		LPE(16:1)-H	LPE(16:1)-H	LPE	(16:1)	(16:1)	0	0	0	450.263	C21 H41 O7 N1 P1	2.19513	0.60055	0.0810138	0.375871	1.91964e+07	7.41481e+06	1.25712e+07	4.64378e+06	4.88477e+06	9.29793e+06	2.34878e+07	9.0218e+06	1.06118e+07	1.33475e+07	1.88099e+07	2.1314e+07	1.24568e+07	1.47621e+07	1.49778e+07	1.49745e+07	0.0859281
513NEG		LPE(17:0)-H	LPE(17:0)-H	LPE	(17:0)	(17:0)	0	0	0	466.294	C22 H45 O7 N1 P1	3.37844	1.90572	0.0163797	0.509685	1.78429e+07	8.82123e+06	1.31138e+07	1.02937e+07	1.25951e+07	2.17759e+07	4.50367e+06	6.75333e+06	1.29806e+07	6.73755e+06	5.71377e+06	7.6213e+06	1.11823e+07	1.1182e+07	1.11822e+07	1.10062e+07	0.00789734
514NEG		LPE(18:3)-H	LPE(18:3)-H	LPE	(18:3)	(18:3)	0	0	0	474.263	C23 H41 O7 N1 P1	2.02313	0.331139	0.000133284	0.538502	4.59384e+06	3.25885e+06	3.92035e+06	4.7877e+06	1.44087e+06	2.94227e+06	8.73389e+06	6.81377e+06	1.0435e+07	1.15244e+07	1.44341e+07	1.1307e+07	8.64659e+06	7.83838e+06	7.55429e+06	7.54692e+06	0.0656127
518NEG		LPE(19:1)-H	LPE(19:1)-H	LPE	(19:1)	(19:1)	0	0	0	492.31	C24 H47 O7 N1 P1	3.53241	2.44817	0.00430848	0.170443	2.18109e+06	1.10417e+06	1.45533e+06	856909	932624	1.79887e+06	523093	456929	807471	699470	370444	544721	859906	860604	878674	882617	0.0136544
519NEG		LPE(19:0)-H	LPE(19:0)-H	LPE	(19:0)	(19:0)	0	0	0	494.325	C24 H49 O7 N1 P1	4.59502	3.37069	0.00865821	0.612143	1.43388e+07	7.99258e+06	7.18861e+06	7.06128e+06	1.56468e+07	2.36872e+07	2.22856e+06	3.32278e+06	5.99791e+06	4.12661e+06	3.5283e+06	3.31807e+06	8.29166e+06	7.65663e+06	7.92196e+06	6.94137e+06	0.0740738
51POS		LPE(22:5)+H	LPE(22:5)+H	LPE	(22:5)	(22:5)	0	0		528.308	C27 H47 O7 N1 P1	2.29033	0.446433	7.09743e-05	0.405799	2.09551e+07	2.30609e+07	2.37779e+07	1.76306e+07	8.75384e+06	1.56925e+07	4.85086e+07	4.3448e+07	3.05836e+07	4.32785e+07	3.60804e+07	4.42093e+07	3.70119e+07	3.64734e+07	4.56048e+07	3.63629e+07	0.115876
520NEG		LPE(19:0)-H	LPE(19:0)-H	LPE	(19:0)	(19:0)	0	0	0	494.325	C24 H49 O7 N1 P1	4.87238	2.5951	0.00868997	0.31388	4.28213e+06	2.27512e+06	3.24334e+06	2.89591e+06	3.51571e+06	7.0448e+06	992694	1.32851e+06	2.55739e+06	1.83684e+06	1.26482e+06	981658	2.68891e+06	2.51331e+06	2.50082e+06	2.50658e+06	0.0357091
521NEG		LPE(20:5)-H	LPE(20:5)-H	LPE	(20:5)	(20:5)	0	0	0	498.263	C25 H41 O7 N1 P1	1.91631	0.28243	0.000131347	0.793577	9.42428e+06	5.78063e+06	7.30409e+06	7.89733e+06	2.61154e+06	5.25391e+06	2.35893e+07	2.03192e+07	1.95827e+07	1.45488e+07	2.45555e+07	3.29136e+07	1.96546e+07	1.92844e+07	1.81792e+07	1.96737e+07	0.036588
524NEG		LPE(20:1)-H	LPE(20:1)-H	LPE	(20:1)	(20:1)	0	0	0	506.325	C25 H49 O7 N1 P1	4.18546	2.80604	0.0193967	0.534475	1.00504e+07	7.4606e+06	1.03165e+07	4.59951e+06	1.08628e+07	2.12142e+07	2.76761e+06	1.54223e+06	8.06883e+06	4.67958e+06	2.61153e+06	3.31783e+06	6.95895e+06	7.32093e+06	7.5864e+06	7.58735e+06	0.0403834
525NEG		LPG(18:2)-H	LPG(18:2)-H	LPG	(18:2)	(18:2)	0	0	0	507.273	C24 H44 O9 N0 P1	1.97073	1.12767	0.461434	0.113523	7.30043e+06	1.19129e+07	8.1367e+06	1.1585e+07	8.86734e+06	1.37555e+07	6.88434e+06	9.97165e+06	6.87434e+06	1.00983e+07	7.04835e+06	1.37113e+07	1.41667e+07	1.42326e+07	9.40533e+06	1.37498e+07	0.180934
526NEG		LPG(18:1)-H	LPG(18:1)-H	LPG	(18:1)	(18:1)	0	0	0	509.288	C24 H46 O9 N0 P1	2.22394	0.674838	0.0708143	0.342823	6.15322e+06	1.26432e+07	1.17982e+07	7.28053e+06	4.01694e+06	4.81293e+06	1.4267e+07	1.03703e+07	9.64084e+06	1.56482e+07	1.03933e+07	8.88958e+06	1.4021e+07	1.47169e+07	1.43995e+07	1.53607e+07	0.0387869
527NEG		LPG(18:0)-H	LPG(18:0)-H	LPG	(18:0)	(18:0)	0	0	0	511.304	C24 H48 O9 N0 P1	3.07824	3.55675	0.00101594	0.236935	1.33503e+06	1.14709e+06	2.37219e+06	1.41867e+06	1.98245e+06	2.99983e+06	387575	574989	659822	450569	595196	496327	1.121e+06	1.08704e+06	1.20767e+06	1.08592e+06	0.0508344
528NEG		LPC(14:0)+HCOO	LPC(14:0)+HCOO	LPC	(14:0)	(14:0)	0	0	0	512.299	C23 H47 O9 N1 P1	2.05043	1.65649	0.0885924	0.275942	9.31174e+06	5.78174e+06	5.6763e+06	3.97209e+06	5.68931e+06	1.07993e+07	7.94798e+06	1.69941e+06	3.01536e+06	4.43066e+06	2.054e+06	5.74293e+06	5.79487e+06	5.80126e+06	5.8018e+06	4.96882e+06	0.0742634
529NEG		LPE(22:6)-H	LPE(22:6)-H	LPE	(22:6)	(22:6)	0	0	0	524.278	C27 H43 O7 N1 P1	2.12311	0.763763	0.0707013	2.13797	6.88273e+08	5.41774e+08	6.63007e+08	5.86943e+08	3.642e+08	4.28536e+08	8.49714e+08	8.35243e+08	5.13416e+08	8.81493e+08	6.08731e+08	5.96417e+08	7.16544e+08	6.9178e+08	7.25968e+08	7.32635e+08	0.0249699
52POS		PC(19:4p)+H	PC(19:4p)+H	PC	(19:4p)	(19:4p)	0	0		528.308	C27 H47 O7 N1 P1	2.499	1.64178	0.0368538	0.224444	2.40099e+07	2.51369e+07	2.20413e+07	1.9006e+07	1.26001e+07	1.37753e+07	1.80858e+07	1.61803e+07	2.33529e+06	1.29985e+07	1.26115e+07	8.79035e+06	1.99079e+07	2.02497e+07	1.9752e+07	1.86054e+07	0.0363334
530NEG		LPE(22:6)-H	LPE(22:6)-H	LPE	(22:6)	(22:6)	0	0	0	524.278	C27 H43 O7 N1 P1	2.80208	0.356372	0.194927	0.514673	4.0248e+06	3.9502e+06	3.17159e+06	2.02886e+07	2.44061e+06	5.49609e+06	2.01399e+07	1.01481e+07	2.40672e+06	4.31787e+06	5.61579e+07	1.73094e+07	9.14508e+06	7.43676e+06	5.43662e+06	5.78468e+06	0.24505
531NEG		LPS(18:0)-H	LPS(18:0)-H	LPS	(18:0)	(18:0)	0	0	0	524.299	C24 H47 O9 N1 P1	3.07414	0.77535	0.445289	0.223543	1.06483e+07	8.15604e+06	1.7548e+07	5.60017e+06	8.06936e+06	1.25279e+07	7.01191e+06	9.41056e+06	1.73389e+07	2.87083e+07	9.72761e+06	8.47571e+06	9.63824e+06	9.59389e+06	9.8946e+06	9.28711e+06	0.0259379
532NEG		LPE(22:5)-H	LPE(22:5)-H	LPE	(22:5)	(22:5)	0	0	0	526.294	C27 H45 O7 N1 P1	2.29958	0.706445	0.111572	0.698245	6.51323e+07	4.23515e+07	7.34091e+07	3.79584e+07	1.70296e+07	1.92968e+07	5.23097e+07	7.45798e+07	5.25668e+07	6.39813e+07	6.42038e+07	5.35723e+07	5.74746e+07	5.93994e+07	5.76028e+07	6.69058e+07	0.0739214
533NEG		LPE(22:4)-H	LPE(22:4)-H	LPE	(22:4)	(22:4)	0	0	0	528.31	C27 H47 O7 N1 P1	2.75398	0.893924	0.305978	0.225219	1.29791e+07	1.17456e+07	9.27487e+06	1.28037e+07	6.12197e+06	9.16556e+06	1.1877e+07	1.14072e+07	1.05003e+07	1.29627e+07	1.17116e+07	1.09999e+07	1.22803e+07	1.24202e+07	1.04158e+07	1.24308e+07	0.082698
534NEG		Cer(d18:1/16:0)-H	Cer(d34:1)-H	Cer	(d18:1/16:0)	(d18:1)	(16:0)	0	0	536.505	C34 H66 O3 N1	11.3032	1.3932	0.00166499	0.59457	3.52256e+07	3.41081e+07	3.7801e+07	3.8196e+07	3.82681e+07	3.23849e+07	1.9782e+07	2.15719e+07	3.23609e+07	3.17492e+07	2.64592e+07	2.31044e+07	3.26153e+07	3.44823e+07	3.59262e+07	3.64728e+07	0.049439
535NEG		LPC(16:1)+HCOO	LPC(16:1)+HCOO	LPC	(16:1)	(16:1)	0	0	0	538.315	C25 H49 O9 N1 P1	2.13268	0.902925	0.728933	0.133913	5.53297e+07	2.10698e+07	2.64784e+07	1.13135e+07	1.74029e+07	3.0368e+07	4.78354e+07	1.42654e+07	2.3047e+07	2.48557e+07	2.70315e+07	4.234e+07	2.82686e+07	2.96001e+07	2.60959e+07	3.03567e+07	0.0653503
537NEG		LPC(16:0)+HCOO	LPC(16:0)+HCOO	LPC	(16:0)	(16:0)	0	0	0	540.331	C25 H51 O9 N1 P1	3.67228	1.40278	0.11567	0.205044	5.39116e+06	5.306e+06	4.10171e+06	4.83877e+06	8.25078e+06	5.17903e+06	6.51218e+06	2.79062e+06	5.32282e+06	1.98215e+06	2.74008e+06	4.225e+06	4.91244e+06	5.28606e+06	4.91629e+06	4.91687e+06	0.0370299
539NEG		LPS(20:4)-H	LPS(20:4)-H	LPS	(20:4)	(20:4)	0	0	0	544.268	C26 H43 O9 N1 P1	2.24409	0.587755	0.00205802	0.570615	1.04593e+07	1.3921e+07	1.4746e+07	1.51067e+07	7.03934e+06	1.2433e+07	1.72162e+07	1.72502e+07	2.09686e+07	1.91736e+07	2.28512e+07	2.79416e+07	1.74052e+07	1.90302e+07	1.90294e+07	1.90247e+07	0.0435728
53POS		LPE(22:4)+H	LPE(22:4)+H	LPE	(22:4)	(22:4)	0	0		530.324	C27 H49 O7 N1 P1	2.7449	0.994978	0.968175	0.0390793	6.84472e+06	7.38712e+06	8.4606e+06	5.81505e+06	3.3278e+06	6.0587e+06	5.39791e+06	6.0307e+06	5.62256e+06	7.23375e+06	7.00114e+06	6.79918e+06	6.94442e+06	7.3427e+06	6.94432e+06	7.0203e+06	0.0268887
540NEG		LPS(20:3)-H	LPS(20:3)-H	LPS	(20:3)	(20:3)	0	0	0	546.284	C26 H45 O9 N1 P1	2.99534	1.87389	0.0261797	0.410359	1.70563e+07	1.04561e+07	7.49839e+06	6.93624e+06	9.21415e+06	1.57545e+07	5.26707e+06	4.91048e+06	1.00126e+07	6.80346e+06	5.8e+06	2.91589e+06	7.51637e+06	8.30883e+06	8.00009e+06	8.44857e+06	0.0511887
541NEG		Cer(d16:0+pO/18:1)-H	Cer(d34:1+pO)-H	Cer	(d16:0+pO/18:1)	(d16:0+pO)	(18:1)	0	0	552.5	C34 H66 O4 N1	10.859	0.964285	0.765831	0.0431033	1.0261e+06	1.22179e+06	1.34776e+06	1.65901e+06	1.68462e+06	1.85539e+06	1.83692e+06	1.59537e+06	1.4134e+06	1.36102e+06	1.0765e+06	1.83719e+06	845296	1.26663e+06	1.36469e+06	1.40082e+06	0.209732
542NEG		LPC(17:0)+HCOO	LPC(17:0)+HCOO	LPC	(17:0)	(17:0)	0	0	0	554.346	C26 H53 O9 N1 P1	3.18807	0.935151	0.729371	0.113552	2.7597e+07	1.11141e+07	1.74963e+07	1.69249e+07	7.8202e+06	2.24438e+07	1.1134e+07	1.90683e+07	2.28348e+07	2.02883e+07	1.78951e+07	1.93459e+07	2.06908e+07	2.06564e+07	1.95723e+07	1.58238e+07	0.119919
543NEG		LPG(22:6)-H	LPG(22:6)-H	LPG	(22:6)	(22:6)	0	0	0	555.273	C28 H44 O9 N0 P1	1.73552	0.5044	0.0118815	0.303037	3.16152e+06	4.53853e+06	3.79461e+06	2.07724e+06	1.58339e+06	867160	6.34469e+06	6.71144e+06	3.05698e+06	5.55388e+06	3.6604e+06	6.43796e+06	4.31106e+06	4.00044e+06	3.99794e+06	4.09652e+06	0.0358552
544NEG		LPC(18:3)+HCOO	LPC(18:3)+HCOO	LPC	(18:3)	(18:3)	0	0	0	562.315	C27 H49 O9 N1 P1	1.94982	0.414024	2.39578e-05	0.480804	6.13426e+06	2.48379e+06	3.71865e+06	3.67406e+06	2.63656e+06	5.69084e+06	9.44929e+06	9.65283e+06	1.17147e+07	9.3465e+06	8.31864e+06	1.03025e+07	9.10677e+06	8.87668e+06	7.42059e+06	8.50597e+06	0.0880935
546NEG		Cer(d18:1/18:0)-H	Cer(d36:1)-H	Cer	(d18:1/18:0)	(d18:1)	(18:0)	0	0	564.536	C36 H70 O3 N1	12.2905	3.13124	2.13046e-05	0.882176	2.50751e+07	2.61585e+07	2.4988e+07	2.96408e+07	3.86283e+07	2.45304e+07	4.13229e+06	6.62198e+06	1.28465e+07	9.29683e+06	1.04198e+07	1.06616e+07	2.31142e+07	2.35798e+07	2.30139e+07	2.37311e+07	0.0149576
547NEG		LPC(18:1)+HCOO	LPC(18:1)+HCOO	LPC	(18:1)	(18:1)	0	0	0	566.346	C27 H53 O9 N1 P1	2.78451	0.883219	0.437359	0.705981	1.70763e+08	1.60475e+08	3.08548e+08	1.84814e+08	1.63101e+08	2.24253e+08	2.29468e+08	2.80742e+08	2.75136e+08	2.04411e+08	2.54778e+08	1.27666e+08	2.78896e+08	2.7788e+08	2.30449e+08	2.78441e+08	0.0900169
549NEG		LPS(22:6)-H	LPS(22:6)-H	LPS	(22:6)	(22:6)	0	0	0	568.268	C28 H43 O9 N1 P1	1.80252	0.204463	2.18399e-05	0.579773	1.61524e+06	2.9131e+06	5.11074e+06	931100	952310	1.20511e+06	1.00756e+07	8.88297e+06	1.06785e+07	1.4543e+07	9.04958e+06	9.01942e+06	6.81735e+06	6.37713e+06	6.3773e+06	6.6131e+06	0.0324186
54POS		LPC(17:0)+Na	LPC(17:0)+Na	LPC	(17:0)	(17:0)	0	0		532.337	C25 H52 O7 N1 P1 Na1	3.18828	1.26724	0.343343	0.0493147	5.60291e+06	2.32766e+06	2.32725e+06	1.88647e+06	2.04294e+06	4.39722e+06	2.17203e+06	2.94864e+06	3.00666e+06	2.64382e+06	1.83104e+06	2.06307e+06	3.25467e+06	3.30058e+06	3.16928e+06	3.16894e+06	0.0202877
550NEG		LPC(18:0)+HCOO	LPC(18:0)+HCOO	LPC	(18:0)	(18:0)	0	0	0	568.362	C27 H55 O9 N1 P1	3.83259	1.59479	0.0972361	3.49864	9.98203e+08	1.09964e+09	1.23792e+09	1.4033e+09	5.32002e+08	2.44237e+09	7.28305e+08	8.86524e+08	8.22314e+08	8.59754e+08	7.33833e+08	8.05912e+08	1.37685e+09	1.30613e+09	1.37796e+09	1.35107e+09	0.0248527
551NEG		LPC(18:0)+HCOO	LPC(18:0)+HCOO	LPC	(18:0)	(18:0)	0	0	0	568.362	C27 H55 O9 N1 P1	4.561	1.81315	0.0105164	0.4836	1.30155e+07	1.47595e+07	1.0679e+07	1.17892e+07	1.61986e+07	2.08419e+07	1.48772e+07	8.53473e+06	6.5923e+06	5.67022e+06	6.93533e+06	5.5295e+06	1.17251e+07	1.17095e+07	1.01849e+07	1.17087e+07	0.0674882
552NEG		LPC(18:0)+HCOO	LPC(18:0)+HCOO	LPC	(18:0)	(18:0)	0	0	0	568.362	C27 H55 O9 N1 P1	4.94936	1.06921	0.753311	0.0468282	2.58864e+06	2.57143e+06	2.48772e+06	2.12272e+06	2.83793e+06	3.57485e+06	2.09158e+06	1.93177e+06	2.68562e+06	1.54678e+06	1.96111e+06	4.91889e+06	3.17434e+06	3.10153e+06	3.90884e+06	3.19898e+06	0.11284
553NEG		LPC(18:0)+HCOO	LPC(18:0)+HCOO	LPC	(18:0)	(18:0)	0	0	0	568.362	C27 H55 O9 N1 P1	5.29505	1.37743	0.0465345	0.133455	2.49775e+06	3.16437e+06	2.57567e+06	2.30482e+06	2.21461e+06	2.512e+06	1.41902e+06	1.998e+06	2.42235e+06	2.81475e+06	1.26144e+06	1.16971e+06	1.8547e+06	1.86765e+06	1.85213e+06	2.21454e+06	0.0915743
554NEG		LPI(16:0)-H	LPI(16:0)-H	LPI	(16:0)	(16:0)	0	0	0	571.289	C25 H48 O12 N0 P1	2.19467	0.483435	0.0607732	0.504877	8.04525e+06	1.24464e+07	1.73195e+07	1.19829e+06	8.10266e+06	1.19967e+07	1.45628e+07	1.04345e+07	3.33247e+07	3.24169e+07	8.39228e+06	2.31369e+07	1.28365e+07	1.23785e+07	1.27085e+07	1.2838e+07	0.0170673
555NEG		LPC(19:1)+HCOO	LPC(19:1)+HCOO	LPC	(19:1)	(19:1)	0	0	0	580.362	C28 H55 O9 N1 P1	3.32996	1.3681	0.210529	0.0930677	2.75427e+06	1.68441e+06	1.25014e+06	636932	1.10407e+06	1.74413e+06	1.26099e+06	813247	1.38927e+06	1.17696e+06	1.08421e+06	980923	1.41607e+06	1.46432e+06	1.46437e+06	1.22142e+06	0.0831284
556NEG		Cer(d18:2/16:0)+HCOO	Cer(d34:2)+HCOO	Cer	(d18:2/16:0)	(d18:2)	(16:0)	0	0	580.495	C35 H66 O5 N1	10.3722	1.79709	0.000763085	0.711722	3.91085e+07	2.05824e+07	3.56036e+07	3.04146e+07	3.08751e+07	2.86671e+07	1.45081e+07	1.86007e+07	2.19005e+07	1.56254e+07	1.38833e+07	1.85661e+07	2.21546e+07	2.38708e+07	2.29439e+07	2.3813e+07	0.0350596
557NEG		LPC(19:0)+HCOO	LPC(19:0)+HCOO	LPC	(19:0)	(19:0)	0	0	0	582.378	C28 H57 O9 N1 P1	4.33133	1.49457	0.0368359	0.336917	1.17119e+07	1.12564e+07	7.61654e+06	6.37067e+06	9.12148e+06	1.57118e+07	5.58101e+06	7.4727e+06	7.48576e+06	7.67803e+06	5.99876e+06	7.12587e+06	1.08189e+07	1.07886e+07	1.33794e+07	1.08085e+07	0.112422
558NEG		LPC(19:0)+HCOO	LPC(19:0)+HCOO	LPC	(19:0)	(19:0)	0	0	0	582.378	C28 H57 O9 N1 P1	4.60961	1.63648	0.098582	0.313773	6.8159e+06	5.16565e+06	5.0653e+06	4.40829e+06	7.2103e+06	1.23175e+07	4.12693e+06	4.6579e+06	6.48501e+06	303707	5.30162e+06	4.1682e+06	6.95136e+06	6.63228e+06	6.42201e+06	6.42356e+06	0.0377956
55POS		LPC(19:1)+H	LPC(19:1)+H	LPC	(19:1)	(19:1)	0	0		536.371	C27 H55 O7 N1 P1	3.33816	1.2873	0.261737	0.0612427	7.54563e+06	4.80867e+06	3.12917e+06	2.59733e+06	3.21079e+06	6.22644e+06	4.78973e+06	3.27602e+06	4.04493e+06	3.25901e+06	2.67986e+06	3.32707e+06	4.79313e+06	4.39824e+06	4.2387e+06	4.22695e+06	0.059894
560NEG		Cer(d18:0/16:0)+HCOO	Cer(d34:0)+HCOO	Cer	(d18:0/16:0)	(d18:0)	(16:0)	0	0	584.526	C35 H70 O5 N1	11.6482	1.32751	0.0953138	0.689223	3.91104e+07	5.20338e+07	6.05628e+07	6.16954e+07	7.38908e+07	6.51555e+07	2.95867e+07	3.65279e+07	6.81817e+07	5.64164e+07	4.26273e+07	3.21555e+07	5.61187e+07	5.36298e+07	5.47203e+07	5.66014e+07	0.0244662
561NEG		LPC(20:5)+HCOO	LPC(20:5)+HCOO	LPC	(20:5)	(20:5)	0	0	0	586.315	C29 H49 O9 N1 P1	1.85878	0.343886	0.000331507	0.488798	5.31777e+06	2.66263e+06	3.13854e+06	3.54436e+06	1.81633e+06	3.75032e+06	9.07973e+06	1.12537e+07	9.36139e+06	5.46459e+06	9.98768e+06	1.36805e+07	8.34739e+06	7.89805e+06	7.88697e+06	7.91856e+06	0.027891
563NEG		LPC(20:3)+HCOO	LPC(20:3)+HCOO	LPC	(20:3)	(20:3)	0	0	0	590.346	C29 H53 O9 N1 P1	2.36764	1.31768	0.297589	0.519807	4.90089e+07	3.98119e+07	4.53486e+07	3.55868e+07	2.20083e+07	3.44103e+07	5.27234e+07	6.23269e+06	1.37146e+07	2.09187e+07	3.5911e+07	4.21456e+07	4.46058e+07	4.62481e+07	4.09677e+07	4.62464e+07	0.0559234
564NEG		LPC(20:2)+HCOO	LPC(20:2)+HCOO	LPC	(20:2)	(20:2)	0	0	0	592.362	C29 H55 O9 N1 P1	3.01886	1.33938	0.393045	0.217365	1.49863e+07	1.03991e+07	2.70855e+06	6.8866e+06	1.57332e+06	9.24054e+06	5.53924e+06	3.43446e+06	4.12678e+06	7.24508e+06	5.92563e+06	7.9195e+06	5.83991e+06	5.6465e+06	7.00101e+06	5.58929e+06	0.110195
565NEG		LPC(20:1)+HCOO	LPC(20:1)+HCOO	LPC	(20:1)	(20:1)	0	0	0	594.378	C29 H57 O9 N1 P1	3.94939	1.2854	0.25608	0.222734	2.02805e+07	8.65338e+06	1.44035e+07	9.96488e+06	7.68331e+06	1.50005e+07	8.24457e+06	9.49625e+06	1.22081e+07	1.38891e+07	4.95235e+06	1.03242e+07	1.48414e+07	1.24012e+07	1.48503e+07	1.48486e+07	0.0858968
566NEG		LPI(18:2)-H	LPI(18:2)-H	LPI	(18:2)	(18:2)	0	0	0	595.289	C27 H48 O12 N0 P1	1.83352	0.463434	0.0152593	0.213355	1.61909e+06	1.93336e+06	1.98803e+06	633137	668995	1.01745e+06	2.02768e+06	1.40472e+06	4.11962e+06	4.15788e+06	2.59536e+06	2.65522e+06	2.31617e+06	2.12662e+06	2.06246e+06	2.18865e+06	0.0497738
567NEG		LPC(20:0)+HCOO	LPC(20:0)+HCOO	LPC	(20:0)	(20:0)	0	0	0	596.393	C29 H59 O9 N1 P1	5.52207	1.16709	0.428477	0.0760656	3.10181e+06	2.69531e+06	1.69257e+06	1.33608e+06	1.68294e+06	3.77698e+06	1.86493e+06	2.14054e+06	2.12173e+06	1.83875e+06	1.69498e+06	2.57955e+06	2.28128e+06	2.28051e+06	1.93694e+06	2.28078e+06	0.0783448
568NEG		Cer(d18:1/17:0)+HCOO	Cer(d35:1)+HCOO	Cer	(d18:1/17:0)	(d18:1)	(17:0)	0	0	596.526	C36 H70 O5 N1	11.7935	1.08597	0.557185	0.259282	1.21929e+07	1.09771e+07	1.59289e+07	1.5569e+07	1.87148e+07	1.63734e+07	7.93303e+06	1.45419e+07	1.92598e+07	1.59264e+07	1.29606e+07	1.20291e+07	1.60527e+07	1.62061e+07	1.60953e+07	1.70615e+07	0.029115
569NEG		LPI(18:0)-H	LPI(18:0)-H	LPI	(18:0)	(18:0)	0	0	0	599.32	C27 H52 O12 N0 P1	2.9687	1.01273	0.96961	0.375231	1.45104e+08	1.8508e+08	2.62953e+08	7.27457e+07	1.46742e+08	1.80309e+08	6.70618e+07	1.05187e+08	2.38637e+08	3.62166e+08	1.21337e+08	8.60665e+07	1.37945e+08	1.44581e+08	1.47115e+08	1.47019e+08	0.0298911
56POS		LPC(19:0)+H	LPC(19:0)+H	LPC	(19:0)	(19:0)	0	0		538.387	C27 H57 O7 N1 P1	4.31647	1.40098	0.21809	0.302861	5.7449e+07	2.68878e+07	2.7286e+07	2.64261e+07	5.62032e+07	6.07737e+07	2.08825e+07	2.08247e+07	5.461e+07	4.29518e+07	2.01637e+07	2.26004e+07	3.82221e+07	3.98136e+07	3.85251e+07	3.7823e+07	0.0223124
570NEG		Cer(d18:0+pO/16:0)+HCOO	Cer(d34:0+pO)+HCOO	Cer	(d18:0+pO/16:0)	(d18:0+pO)	(16:0)	0	0	600.521	C35 H70 O6 N1	10.7841	1.11379	0.128124	0.163623	5.56597e+06	5.86455e+06	7.06464e+06	6.95553e+06	6.92532e+06	7.7574e+06	5.06952e+06	6.02163e+06	6.90195e+06	5.8301e+06	6.17421e+06	6.03593e+06	5.90628e+06	6.56404e+06	6.55545e+06	6.48657e+06	0.0496143
571NEG		Cer(d18:2/18:0)+HCOO	Cer(d36:2)+HCOO	Cer	(d18:2/18:0)	(d18:2)	(18:0)	0	0	608.526	C37 H70 O5 N1	11.4256	1.78891	0.0131893	0.387425	8.72684e+06	6.92174e+06	8.88485e+06	1.39066e+07	1.47712e+07	8.76704e+06	4.78012e+06	4.51494e+06	9.35688e+06	6.20584e+06	5.38396e+06	4.40413e+06	8.52363e+06	9.07003e+06	7.66982e+06	9.018e+06	0.0757142
573NEG		LPC(22:6)+HCOO	LPC(22:6)+HCOO	LPC	(22:6)	(22:6)	0	0	0	612.331	C31 H51 O9 N1 P1	2.04227	0.906366	0.371919	0.510397	1.88171e+08	1.22195e+08	1.62266e+08	1.72326e+08	1.2344e+08	1.98283e+08	2.11794e+08	1.98641e+08	1.53616e+08	1.96829e+08	1.69454e+08	1.36212e+08	1.88822e+08	1.80194e+08	1.74349e+08	1.86236e+08	0.0354792
574NEG		Cer(d18:0/18:0)+HCOO	Cer(d36:0)+HCOO	Cer	(d18:0/18:0)	(d18:0)	(18:0)	0	0	612.557	C37 H74 O5 N1	12.6341	2.41838	0.000620274	0.62003	1.1015e+07	1.348e+07	1.47849e+07	2.10013e+07	2.21188e+07	1.86163e+07	5.06442e+06	5.6785e+06	1.00895e+07	8.45511e+06	7.91422e+06	4.56846e+06	1.39324e+07	1.44581e+07	1.41622e+07	1.45324e+07	0.0193955
575NEG		LPC(22:5)+HCOO	LPC(22:5)+HCOO	LPC	(22:5)	(22:5)	0	0	0	614.346	C31 H53 O9 N1 P1	2.26065	0.723682	0.190056	0.380692	2.48802e+07	2.29129e+07	9.49973e+06	1.20292e+07	8.76774e+06	6.4319e+06	2.79991e+07	1.85704e+07	2.17938e+07	1.98274e+07	1.44396e+07	1.41636e+07	2.48466e+07	2.63515e+07	2.63491e+07	2.60844e+07	0.0277343
576NEG		LPC(22:4)+HCOO	LPC(22:4)+HCOO	LPC	(22:4)	(22:4)	0	0	0	616.362	C31 H55 O9 N1 P1	2.64094	0.672243	0.0516186	0.155336	3.38806e+06	2.75915e+06	2.86732e+06	279081	2.06972e+06	2.67301e+06	4.25035e+06	3.8237e+06	3.36058e+06	2.68724e+06	3.94356e+06	2.81443e+06	2.93138e+06	3.23321e+06	2.88165e+06	2.88265e+06	0.0566457
577NEG		LPI(20:4)-H	LPI(20:4)-H	LPI	(20:4)	(20:4)	0	0	0	619.289	C29 H48 O12 N0 P1	1.80517	0.728517	0.277299	0.486284	3.77768e+07	4.98598e+07	7.28749e+07	2.77605e+07	2.74103e+07	3.28086e+07	3.15031e+07	4.07265e+07	8.91917e+07	9.47468e+07	3.60172e+07	4.89058e+07	4.58157e+07	4.72704e+07	4.40505e+07	4.89888e+07	0.0451681
578NEG		Cer(d18:1/22:0)-H	Cer(d40:1)-H	Cer	(d18:1/22:0)	(d18:1)	(22:0)	0	0	620.599	C40 H78 O3 N1	14.4157	1.20608	0.0729436	0.221741	1.19609e+07	1.21245e+07	9.01311e+06	1.27252e+07	1.03501e+07	1.19997e+07	7.01633e+06	8.59299e+06	9.80963e+06	1.13999e+07	1.1791e+07	7.91475e+06	1.17974e+07	1.14623e+07	1.20809e+07	1.20328e+07	0.0238642
579NEG		Cer(d18:1/19:0)+HCOO	Cer(d37:1)+HCOO	Cer	(d18:1/19:0)	(d18:1)	(19:0)	0	0	624.557	C38 H74 O5 N1	12.7959	1.24699	0.0807903	0.182248	5.08965e+06	4.88121e+06	5.44427e+06	6.80296e+06	6.75767e+06	6.11493e+06	2.70609e+06	5.30054e+06	5.36776e+06	5.95268e+06	4.98371e+06	3.82944e+06	6.34064e+06	6.69334e+06	6.8938e+06	6.8839e+06	0.0385715
57POS		LPC(19:0)+H	LPC(19:0)+H	LPC	(19:0)	(19:0)	0	0		538.387	C27 H57 O7 N1 P1	4.6243	1.35463	0.197184	0.218772	2.71283e+07	1.89024e+07	1.90919e+07	1.9199e+07	2.07708e+07	4.80563e+07	1.64932e+07	2.25908e+07	2.22537e+07	1.54729e+07	1.79064e+07	1.83385e+07	2.68378e+07	2.78513e+07	2.74314e+07	2.72351e+07	0.0154182
580NEG		Cer(d18:1/23:0)-H	Cer(d41:1)-H	Cer	(d18:1/23:0)	(d18:1)	(23:0)	0	0	634.614	C41 H80 O3 N1	14.9913	0.75292	0.0565717	0.337752	1.36223e+07	1.02169e+07	1.24838e+07	1.40787e+07	9.12881e+06	1.05865e+07	1.29104e+07	1.20266e+07	1.4423e+07	1.59601e+07	2.28827e+07	1.49238e+07	1.43434e+07	1.47458e+07	1.50701e+07	1.43726e+07	0.0235228
581NEG		Cer(d18:1/20:1)+HCOO	Cer(d38:2)+HCOO	Cer	(d18:1/20:1)	(d18:1)	(20:1)	0	0	636.557	C39 H74 O5 N1	12.3523	2.74488	0.00126725	0.880976	3.26181e+07	3.74135e+07	1.78865e+07	3.91833e+07	4.96721e+07	2.845e+07	3.56147e+06	1.07694e+07	1.24412e+07	1.52287e+07	1.9906e+07	1.28592e+07	2.92092e+07	2.90544e+07	3.14442e+07	3.13787e+07	0.0435377
583NEG		LPI(22:6)-H	LPI(22:6)-H	LPI	(22:6)	(22:6)	0	0	0	643.289	C31 H48 O12 N0 P1	1.75724	0.594805	0.0870939	0.131696	997807	1.45301e+06	2.1678e+06	618236	458889	722920	1.64755e+06	969410	2.09303e+06	2.91326e+06	1.93189e+06	1.23607e+06	1.51112e+06	1.28834e+06	1.36089e+06	1.44827e+06	0.0697042
584NEG		Cer(d18:1/24:2)-H	Cer(d42:3)-H	Cer	(d18:1/24:2)	(d18:1)	(24:2)	0	0	644.599	C42 H78 O3 N1	13.3852	1.29732	0.0283266	0.181713	5.36431e+06	3.46022e+06	4.93708e+06	5.15298e+06	4.57533e+06	4.94247e+06	2.66989e+06	3.32749e+06	4.09896e+06	4.93475e+06	3.65136e+06	3.23378e+06	4.27159e+06	4.55883e+06	4.71334e+06	4.7023e+06	0.0450944
585NEG		Cer(d18:1/24:1)-H	Cer(d42:2)-H	Cer	(d18:1/24:1)	(d18:1)	(24:1)	0	0	646.614	C42 H80 O3 N1	14.345	1.3947	0.000917994	0.519647	2.62844e+07	2.53518e+07	2.82288e+07	2.6101e+07	2.42968e+07	2.73018e+07	1.45722e+07	1.74624e+07	1.92954e+07	2.32088e+07	2.29262e+07	1.55085e+07	2.4032e+07	2.39773e+07	2.44523e+07	2.48531e+07	0.0168106
586NEG		Cer(d18:1/24:0)-H	Cer(d42:1)-H	Cer	(d18:1/24:0)	(d18:1)	(24:0)	0	0	648.63	C42 H82 O3 N1	15.6276	0.969492	0.697106	0.101631	4.49153e+07	4.26003e+07	5.27461e+07	5.02841e+07	3.70594e+07	5.37914e+07	5.2819e+07	5.41163e+07	5.03922e+07	3.67024e+07	4.89803e+07	4.72414e+07	5.39739e+07	5.38991e+07	5.60764e+07	5.60374e+07	0.022269
587NEG		Cer(d18:1/21:0)+HCOO	Cer(d39:1)+HCOO	Cer	(d18:1/21:0)	(d18:1)	(21:0)	0	0	652.589	C40 H78 O5 N1	13.8656	0.887371	0.243592	0.220913	1.85153e+07	1.83803e+07	2.00906e+07	1.9144e+07	1.48485e+07	1.98786e+07	1.50776e+07	1.95778e+07	2.33449e+07	2.67682e+07	2.25177e+07	1.76415e+07	2.52755e+07	2.52842e+07	2.57017e+07	2.57102e+07	0.00965105
588NEG		Cer(d18:0+pO/20:0)+HCOO	Cer(d38:0+pO)+HCOO	Cer	(d18:0+pO/20:0)	(d18:0+pO)	(20:0)	0	0	656.583	C39 H78 O6 N1	12.724	2.11399	0.000395653	0.196292	1.59088e+06	1.79532e+06	2.33126e+06	2.69051e+06	1.95452e+06	1.7376e+06	795880	951428	1.34851e+06	1.01704e+06	1.0834e+06	527553	1.50615e+06	1.50598e+06	1.59566e+06	1.53893e+06	0.0275024
589NEG		Cer(d18:2/22:1)+HCOO	Cer(d40:3)+HCOO	Cer	(d18:2/22:1)	(d18:2)	(22:1)	0	0	662.573	C41 H76 O5 N1	12.3807	2.10319	0.000120626	0.650046	2.20941e+07	2.14253e+07	1.47812e+07	2.04728e+07	2.42697e+07	1.9195e+07	6.27705e+06	7.3982e+06	1.33927e+07	1.2485e+07	1.03694e+07	8.19794e+06	2.18761e+07	2.1859e+07	2.22889e+07	2.22951e+07	0.0111038
58POS		Cer(d18:1/16:0)+H	Cer(d34:1)+H	Cer	(d18:1/16:0)	(d18:1)	(16:0)	0		538.519	C34 H68 O3 N1	11.2875	1.0607	0.177555	0.179626	1.67778e+08	1.73828e+08	2.01308e+08	1.77543e+08	1.70049e+08	1.66783e+08	1.53763e+08	1.65585e+08	1.7337e+08	1.80006e+08	1.52461e+08	1.71595e+08	1.72993e+08	1.72369e+08	1.65414e+08	1.56097e+08	0.0472051
590NEG		Cer(d18:1/25:0)-H	Cer(d43:1)-H	Cer	(d18:1/25:0)	(d18:1)	(25:0)	0	0	662.646	C43 H84 O3 N1	15.9834	1.20156	0.131673	0.174308	7.46771e+06	5.66729e+06	7.34762e+06	1.06072e+07	8.26159e+06	7.74038e+06	6.73183e+06	5.26107e+06	7.07255e+06	6.08501e+06	8.38508e+06	5.65664e+06	7.95399e+06	7.87712e+06	8.12894e+06	8.05998e+06	0.0139367
591NEG		Cer(d18:1/25:0)-H	Cer(d43:1)-H	Cer	(d18:1/25:0)	(d18:1)	(25:0)	0	0	662.646	C43 H84 O3 N1	16.2179	0.651738	0.0318157	0.160382	1.64646e+06	1.52534e+06	1.40754e+06	2.23067e+06	1.1e+06	1.69989e+06	2.93573e+06	1.62657e+06	2.61147e+06	1.86256e+06	3.63567e+06	2.07305e+06	2.12247e+06	2.07668e+06	2.37076e+06	1.97566e+06	0.0785672
593NEG		Cer(d18:1/22:0)+HCOO	Cer(d40:1)+HCOO	Cer	(d18:1/22:0)	(d18:1)	(22:0)	0	0	666.604	C41 H80 O5 N1	14.4157	1.11824	0.224985	0.902902	4.26717e+08	4.31567e+08	3.51346e+08	4.21159e+08	3.55096e+08	4.16372e+08	2.77482e+08	2.89936e+08	3.86519e+08	4.24475e+08	4.46311e+08	3.23534e+08	4.4206e+08	4.3608e+08	4.30628e+08	4.41202e+08	0.0120756
594NEG		Cer(d16:1/24:0)+HCOO	Cer(d40:1)+HCOO	Cer	(d16:1/24:0)	(d16:1)	(24:0)	0	0	666.604	C41 H80 O5 N1	14.8581	1.40371	0.556246	0.350086	5.16007e+07	2.81122e+07	2.04994e+07	3.16054e+06	3.53082e+06	1.13208e+07	3.81028e+06	5.36348e+06	1.21356e+07	1.73959e+07	3.94686e+07	6.04885e+06	1.05041e+07	1.70122e+07	1.44942e+07	1.71725e+07	0.210393
595NEG		Cer(d18:0+pO/24:0)-H	Cer(d42:0+pO)-H	Cer	(d18:0+pO/24:0)	(d18:0+pO)	(24:0)	0	0	666.641	C42 H84 O4 N1	14.912	0.506471	0.00581619	0.299808	1.72384e+06	4.45317e+06	2.29787e+06	2.86364e+06	1.85214e+06	2.73934e+06	3.53298e+06	3.93726e+06	5.87569e+06	4.39233e+06	6.31379e+06	7.40091e+06	4.35385e+06	4.36446e+06	5.52261e+06	4.40385e+06	0.12329
596NEG		Cer(d18:0/22:0)+HCOO	Cer(d40:0)+HCOO	Cer	(d18:0/22:0)	(d18:0)	(22:0)	0	0	668.62	C41 H82 O5 N1	14.8403	0.984558	0.916186	0.036193	6.45616e+06	1.39904e+07	1.19535e+07	1.34563e+07	9.6308e+06	1.27681e+07	8.04365e+06	9.0385e+06	1.47642e+07	1.29866e+07	1.44061e+07	1.00867e+07	1.30706e+07	1.33442e+07	1.35531e+07	1.35469e+07	0.0169791
597NEG		Cer(d18:1/26:0)-H	Cer(d44:1)-H	Cer	(d18:1/26:0)	(d18:1)	(26:0)	0	0	676.661	C44 H86 O3 N1	16.8412	1.0017	0.990476	0.00640421	726620	948687	784996	1.21768e+06	738969	1.05154e+06	934449	616060	1.07271e+06	1.00108e+06	1.20021e+06	634723	1.05268e+06	1.03317e+06	1.03323e+06	1.07521e+06	0.0190662
598NEG		Cer(d18:2/23:0)+HCOO	Cer(d41:2)+HCOO	Cer	(d18:2/23:0)	(d18:2)	(23:0)	0	0	678.604	C42 H80 O5 N1	13.8663	0.800943	0.0121052	0.971975	9.75474e+07	1.09268e+08	9.19911e+07	1.10609e+08	7.67317e+07	8.56843e+07	1.01125e+08	1.26097e+08	1.02127e+08	1.26305e+08	1.30624e+08	1.27669e+08	1.23793e+08	1.17114e+08	1.26425e+08	1.26343e+08	0.0354643
599NEG		Cer(d18:1/23:0)+HCOO	Cer(d41:1)+HCOO	Cer	(d18:1/23:0)	(d18:1)	(23:0)	0	0	680.62	C42 H82 O5 N1	14.9913	0.777913	0.0541722	1.92416	4.86003e+08	3.77659e+08	4.38658e+08	5.10058e+08	3.31175e+08	3.73275e+08	4.64179e+08	4.64153e+08	4.97668e+08	5.41242e+08	7.65967e+08	5.02148e+08	5.02948e+08	5.18951e+08	5.14174e+08	5.19344e+08	0.0148705
59POS		Cer(d18:1/16:0)+H	Cer(d34:1)+H	Cer	(d18:1/16:0)	(d18:1)	(16:0)	0		538.519	C34 H68 O3 N1	12.2705	1.02189	0.892465	0.00658873	5.02419e+06	5.44589e+06	9.93277e+06	8.24043e+06	6.26742e+06	6.33749e+06	6.45213e+06	4.87718e+06	4.63961e+06	9.13604e+06	6.85225e+06	8.40734e+06	9.74673e+06	1.07839e+07	9.40532e+06	9.41012e+06	0.0662343
5POS		LPE(16:1)+H	LPE(16:1)+H	LPE	(16:1)	(16:1)	0	0		452.277	C21 H43 O7 N1 P1	2.21722	0.757462	0.407848	0.0587439	1.43902e+07	4.37551e+06	7.75569e+06	4.6943e+06	4.00855e+06	6.86025e+06	1.89492e+07	5.67378e+06	9.24223e+06	7.00491e+06	5.44718e+06	9.24257e+06	9.19505e+06	9.09155e+06	1.01453e+07	9.09381e+06	0.054525
600NEG		Cer(d18:0+pO/22:0)+HCOO	Cer(d40:0+pO)+HCOO	Cer	(d18:0+pO/22:0)	(d18:0+pO)	(22:0)	0	0	684.615	C41 H82 O6 N1	13.8098	1.15025	0.350155	0.160857	9.33066e+06	9.09639e+06	1.29041e+07	1.24722e+07	9.83897e+06	1.22378e+07	8.79021e+06	8.30324e+06	1.18122e+07	1.34505e+07	4.46262e+06	1.04556e+07	1.30269e+07	1.37751e+07	1.35917e+07	1.15373e+07	0.0781712
601NEG		PE(14:0/18:2)-H	PE(32:2)-H	PE	(14:0/18:2)	(14:0)	(18:2)	0	0	686.477	C37 H69 O8 N1 P1	9.55923	0.84218	0.522205	0.130282	6.42581e+06	4.29422e+06	2.85889e+06	5.06202e+06	2.67473e+06	3.84766e+06	7.26088e+06	2.45483e+06	3.85484e+06	3.80588e+06	3.53823e+06	8.96413e+06	5.26995e+06	5.08862e+06	5.03348e+06	5.03395e+06	0.0219322
602NEG		PE(16:0/16:1)-H	PE(32:1)-H	PE	(16:0/16:1)	(16:0)	(16:1)	0	0	688.492	C37 H71 O8 N1 P1	10.4248	0.636004	0.0858581	0.645892	5.9759e+07	2.37878e+07	3.99112e+07	2.22716e+07	1.30511e+07	1.76339e+07	6.0291e+07	3.00195e+07	4.03937e+07	3.60977e+07	4.98863e+07	6.06914e+07	4.1648e+07	4.18882e+07	4.21126e+07	4.1604e+07	0.00563168
603NEG		Cer(d18:2/24:2)+HCOO	Cer(d42:4)+HCOO	Cer	(d18:2/24:2)	(d18:2)	(24:2)	0	0	688.589	C43 H78 O5 N1	12.5023	1.06177	0.575526	0.0648021	9.30103e+06	5.78934e+06	8.31001e+06	8.68542e+06	8.24471e+06	5.81855e+06	6.00934e+06	6.23375e+06	8.48883e+06	7.96346e+06	8.35519e+06	6.41373e+06	9.41354e+06	9.47879e+06	9.81652e+06	9.79489e+06	0.0217608
604NEG		Cer(d18:1/24:2)+HCOO	Cer(d42:3)+HCOO	Cer	(d18:1/24:2)	(d18:1)	(24:2)	0	0	690.604	C43 H80 O5 N1	13.3852	1.20303	0.0420304	0.859075	1.8123e+08	1.34704e+08	1.6425e+08	1.66874e+08	1.58881e+08	1.53062e+08	1.04868e+08	1.25364e+08	1.51649e+08	1.70225e+08	1.24979e+08	1.20073e+08	1.68521e+08	1.73202e+08	1.70851e+08	1.73788e+08	0.0140342
606NEG		Cer(d18:1/24:1)+HCOO	Cer(d42:2)+HCOO	Cer	(d18:1/24:1)	(d18:1)	(24:1)	0	0	692.62	C43 H82 O5 N1	14.7824	1.19028	0.174324	0.85492	3.26451e+08	2.00907e+08	2.43215e+08	2.27632e+08	1.77247e+08	2.5808e+08	1.6053e+08	1.85276e+08	1.82058e+08	2.33138e+08	2.59811e+08	1.83551e+08	2.50061e+08	2.5583e+08	2.55818e+08	2.51058e+08	0.0121113
607NEG		Cer(d18:1/24:0)+HCOO	Cer(d42:1)+HCOO	Cer	(d18:1/24:0)	(d18:1)	(24:0)	0	0	694.635	C43 H84 O5 N1	15.6276	0.95115	0.298855	1.35625	1.85117e+09	1.66127e+09	1.97338e+09	1.91893e+09	1.5528e+09	2.05821e+09	1.96767e+09	2.01558e+09	1.98011e+09	1.9425e+09	1.89968e+09	1.77599e+09	2.03788e+09	1.99849e+09	2.09179e+09	2.08998e+09	0.0218798
608NEG		Cer(d18:1/24:0)+HCOO	Cer(d42:1)+HCOO	Cer	(d18:1/24:0)	(d18:1)	(24:0)	0	0	694.635	C43 H84 O5 N1	16.1053	2.12603	0.195769	0.810931	6.52285e+07	1.40665e+07	1.32315e+07	1.09873e+08	6.91634e+07	9.96494e+07	8.97387e+06	6.23997e+06	1.40172e+07	1.89106e+07	1.46293e+07	1.11833e+08	1.56356e+07	1.8155e+07	1.48775e+07	1.48836e+07	0.0977306
609NEG		Cer(d18:1/24:0)+HCOO	Cer(d42:1)+HCOO	Cer	(d18:1/24:0)	(d18:1)	(24:0)	0	0	694.635	C43 H84 O5 N1	16.458	0.863579	0.584497	0.154526	2.11046e+07	1.22286e+07	9.88611e+06	1.51608e+07	1.11263e+07	5.21716e+06	3.7151e+06	1.70934e+07	1.95915e+07	1.6649e+07	8.94744e+06	2.05313e+07	1.37377e+07	1.46608e+07	1.4084e+07	1.37365e+07	0.0310143
60POS		Cer(d18:0/16:0)+H	Cer(d34:0)+H	Cer	(d18:0/16:0)	(d18:0)	(16:0)	0		540.535	C34 H70 O3 N1	11.6433	1.45098	0.0345368	0.291119	2.23202e+07	4.39867e+07	4.08123e+07	3.81972e+07	5.42476e+07	5.2277e+07	2.55134e+07	2.87367e+07	3.89071e+07	3.33503e+07	2.25147e+07	2.45437e+07	3.6071e+07	3.94252e+07	3.86782e+07	3.75392e+07	0.0385212
610NEG		OAHFA(46:5)-H	OAHFA(46:5)-H	OAHFA	(46:5)	(46:5)	0	0	0	695.598	C46 H79 O4	13.7881	0.946144	0.475016	0.102892	7.41029e+06	6.45899e+06	7.83102e+06	6.47422e+06	5.38165e+06	5.37393e+06	6.50091e+06	6.9152e+06	6.53894e+06	5.97862e+06	7.30472e+06	7.90771e+06	6.23024e+06	6.25006e+06	6.71856e+06	6.32711e+06	0.0358164
611NEG		Cer(d18:0+pO/23:1)+HCOO	Cer(d41:1+pO)+HCOO	Cer	(d18:0+pO/23:1)	(d18:0+pO)	(23:1)	0	0	696.615	C42 H82 O6 N1	13.181	2.98134	9.52441e-11	0.369535	5.03322e+06	4.70766e+06	4.35977e+06	4.81594e+06	4.63012e+06	4.47308e+06	1.34186e+06	1.69821e+06	1.63525e+06	1.68617e+06	1.53654e+06	1.50035e+06	4.522e+06	4.40332e+06	4.59024e+06	4.46704e+06	0.0176957
612NEG		Cer(d18:0/24:0)+HCOO	Cer(d42:0)+HCOO	Cer	(d18:0/24:0)	(d18:0)	(24:0)	0	0	696.651	C43 H86 O5 N1	16.0312	0.949057	0.717311	0.216259	2.16687e+07	2.51379e+07	3.50246e+07	4.42936e+07	2.99945e+07	3.46111e+07	3.59319e+07	2.57382e+07	4.47146e+07	3.36812e+07	3.73197e+07	2.35827e+07	3.36225e+07	3.3837e+07	3.38385e+07	3.30001e+07	0.0117996
614NEG		PE(34:2p)-H	PE(34:2p)-H	PE	(34:2p)	(34:2p)	0	0	0	698.513	C39 H73 O7 N1 P1	11.1233	0.686188	0.00359962	0.39521	8.0341e+06	8.45469e+06	1.12702e+07	1.31948e+07	7.3595e+06	8.68964e+06	1.65951e+07	1.36087e+07	1.18517e+07	1.26558e+07	1.49322e+07	1.34285e+07	1.22574e+07	1.20927e+07	1.21458e+07	1.31859e+07	0.0414527
615NEG		Cer(d18:0+pO/23:0)+HCOO	Cer(d41:0+pO)+HCOO	Cer	(d18:0+pO/23:0)	(d18:0+pO)	(23:0)	0	0	698.63	C42 H84 O6 N1	14.3499	0.858482	0.107223	0.148005	8.05209e+06	6.53835e+06	6.26569e+06	6.80358e+06	7.2543e+06	6.83396e+06	7.27071e+06	7.79915e+06	6.79767e+06	6.92321e+06	9.6519e+06	1.01873e+07	7.59816e+06	7.39419e+06	7.39314e+06	8.26095e+06	0.0536474
616NEG		PE(34:1p)-H	PE(34:1p)-H	PE	(34:1p)	(34:1p)	0	0	0	700.529	C39 H75 O7 N1 P1	11.8803	0.943881	0.617191	0.129853	2.28345e+07	2.08475e+07	3.0897e+07	2.94857e+07	2.64599e+07	2.35678e+07	3.22677e+07	2.29497e+07	2.84799e+07	3.51268e+07	2.58715e+07	1.85583e+07	3.18344e+07	3.12355e+07	3.12356e+07	3.29082e+07	0.0248019
617NEG		Cer(d18:0+pO/22:0+O)+HCOO	Cer(d40:0+pO+O)+HCOO	Cer	(d18:0+pO/22:0+O)	(d18:0+pO)	(22:0+O)	0	0	700.61	C41 H82 O7 N1	13.0514	2.04719	0.00017124	0.265672	3.348e+06	3.66918e+06	3.32427e+06	4.77858e+06	3.66913e+06	2.65243e+06	1.53848e+06	1.5739e+06	1.96617e+06	2.1765e+06	1.92295e+06	1.29568e+06	3.46062e+06	3.51385e+06	3.5555e+06	3.55028e+06	0.0124274
618NEG		PE(17:1/16:0)-H	PE(33:1)-H	PE	(17:1/16:0)	(17:1)	(16:0)	0	0	702.508	C38 H73 O8 N1 P1	10.922	0.791016	0.271573	0.204303	9.40633e+06	5.76671e+06	5.97453e+06	5.12203e+06	2.32533e+06	4.08594e+06	8.23189e+06	4.59626e+06	5.92715e+06	5.08539e+06	8.58112e+06	8.89325e+06	8.07511e+06	8.00286e+06	8.81366e+06	8.45871e+06	0.044997
619NEG		Cer(d18:2/25:0)+HCOO	Cer(d43:2)+HCOO	Cer	(d18:2/25:0)	(d18:2)	(25:0)	0	0	706.635	C44 H84 O5 N1	14.9212	0.663147	0.0162489	0.92298	5.10456e+07	3.54177e+07	4.52544e+07	6.75758e+07	4.14109e+07	5.26653e+07	5.05877e+07	5.52547e+07	8.31279e+07	7.4822e+07	9.80643e+07	8.05334e+07	7.26843e+07	7.2866e+07	7.43354e+07	7.3589e+07	0.0102727
61POS		LPC(18:2)+Na	LPC(18:2)+Na	LPC	(18:2)	(18:2)	0	0		542.322	C26 H50 O7 N1 P1 Na1	2.19261	0.674738	0.0638414	0.492292	8.68856e+07	1.65792e+08	1.05065e+08	1.64301e+08	1.20157e+08	1.50651e+08	2.41008e+08	2.10198e+08	2.07048e+08	1.69277e+08	7.74258e+07	2.70094e+08	2.1847e+08	2.10632e+08	2.11413e+08	2.10602e+08	0.0179186
620NEG		Cer(d18:0+pO/24:2)+HCOO	Cer(d42:2+pO)+HCOO	Cer	(d18:0+pO/24:2)	(d18:0+pO)	(24:2)	0	0	708.615	C43 H82 O6 N1	12.9008	0.873194	0.367839	0.133782	4.26693e+06	2.04033e+06	4.82125e+06	5.2935e+06	5.18178e+06	3.79579e+06	3.28196e+06	4.80869e+06	5.67027e+06	5.52196e+06	5.84733e+06	3.95793e+06	5.87706e+06	6.06281e+06	5.95182e+06	6.12834e+06	0.0186807
621NEG		Cer(d18:1/25:0)+HCOO	Cer(d43:1)+HCOO	Cer	(d18:1/25:0)	(d18:1)	(25:0)	0	0	708.651	C44 H86 O5 N1	15.9834	1.23064	0.110664	1.20351	3.27375e+08	2.37585e+08	3.04403e+08	4.71796e+08	3.13196e+08	3.46283e+08	2.75639e+08	2.03055e+08	2.85321e+08	2.96216e+08	3.19551e+08	2.45905e+08	3.19321e+08	3.24386e+08	3.24356e+08	3.22155e+08	0.00742628
622NEG		Cer(d18:1/25:0)+HCOO	Cer(d43:1)+HCOO	Cer	(d18:1/25:0)	(d18:1)	(25:0)	0	0	708.651	C44 H86 O5 N1	16.2179	0.725433	0.0448708	0.851654	7.53805e+07	6.54394e+07	5.98722e+07	8.18364e+07	5.35666e+07	6.96414e+07	1.09549e+08	6.69256e+07	9.11229e+07	7.87928e+07	1.3554e+08	7.73727e+07	8.63357e+07	8.87642e+07	8.75992e+07	8.65864e+07	0.0126678
623NEG		PE(14:0/20:4)-H	PE(34:4)-H	PE	(14:0/20:4)	(14:0)	(20:4)	0	0	710.477	C39 H69 O8 N1 P1	9.33624	0.543205	0.0674379	0.242022	2.84339e+06	3.54856e+06	2.01697e+06	3.54711e+06	1.7378e+06	3.25893e+06	8.39152e+06	1.79226e+06	2.80416e+06	6.67303e+06	3.92457e+06	7.62324e+06	4.42096e+06	4.32304e+06	4.41972e+06	4.09776e+06	0.0352582
624NEG		Cer(d42:1+pO)+HCOO	Cer(d42:1+pO)+HCOO	Cer	(d42:1+pO)	(d42:1+pO)	0	0	0	710.63	C43 H84 O6 N1	15.231	1.14239	0.483436	0.127747	9.94655e+06	8.43611e+06	1.05238e+07	1.87403e+07	1.09118e+07	1.35441e+07	1.04727e+07	7.78954e+06	1.10688e+07	1.02563e+07	1.66657e+07	6.86265e+06	9.53172e+06	1.02463e+07	9.96731e+06	1.02423e+07	0.03366
625NEG		Cer(d18:0+pO/24:1)+HCOO	Cer(d42:1+pO)+HCOO	Cer	(d18:0+pO/24:1)	(d18:0+pO)	(24:1)	0	0	710.63	C43 H84 O6 N1	13.7338	1.53755	0.0549636	0.420677	1.62969e+07	1.58675e+07	1.6668e+07	2.82859e+07	2.21524e+07	2.21087e+07	8.00023e+06	2.15852e+07	1.0167e+07	9.98244e+06	8.36361e+06	2.0845e+07	1.48634e+07	1.4392e+07	1.46091e+07	1.50279e+07	0.0190208
626NEG		Cer(d18:1+hO/24:0)+HCOO	Cer(d42:1+hO)+HCOO	Cer	(d18:1+hO/24:0)	(d18:1+hO)	(24:0)	0	0	710.63	C43 H84 O6 N1	14.178	0.780535	0.377667	0.0700399	1.21127e+06	1.14172e+06	1.27439e+06	898488	930143	987289	1.12813e+06	888488	827339	1.06605e+06	1.4235e+06	2.92147e+06	3.41781e+06	3.40036e+06	1.77883e+06	3.13623e+06	0.266033
62POS		LPC(20:5)+H	LPC(20:5)+H	LPC	(20:5)	(20:5)	0	0		542.324	C28 H49 O7 N1 P1	1.85601	0.426583	0.000435434	0.3563	2.0799e+07	1.03148e+07	9.57522e+06	2.37564e+07	7.53209e+06	1.20731e+07	3.31013e+07	3.72193e+07	3.41897e+07	2.179e+07	3.17601e+07	3.89722e+07	2.81348e+07	3.15114e+07	3.15084e+07	3.15347e+07	0.0551544
631NEG		PE(16:0/18:2)-H	PE(34:2)-H	PE	(16:0/18:2)	(16:0)	(18:2)	0	0	714.508	C39 H73 O8 N1 P1	11.098	0.681577	0.334701	0.638305	8.96931e+06	5.78169e+07	8.22748e+06	9.34636e+07	6.8853e+07	6.80066e+07	2.74561e+07	1.47206e+07	1.08209e+08	7.67754e+07	1.32166e+08	8.86585e+07	5.32065e+07	1.04527e+08	1.0695e+08	9.61643e+07	0.278226
632NEG		PE(16:0/18:1)-H	PE(34:1)-H	PE	(16:0/18:1)	(16:0)	(18:1)	0	0	716.524	C39 H75 O8 N1 P1	11.3686	1.04965	0.657262	0.918141	4.04571e+08	3.87997e+08	3.36592e+08	3.86446e+08	2.45322e+08	3.27585e+08	3.38845e+08	2.0978e+08	3.41748e+08	3.22594e+08	3.89739e+08	3.87021e+08	3.83199e+08	3.94011e+08	3.83567e+08	4.05201e+08	0.0266217
633NEG		PE(18:0/16:0)-H	PE(34:0)-H	PE	(18:0/16:0)	(18:0)	(16:0)	0	0	718.539	C39 H77 O8 N1 P1	12.234	3.37811	0.030346	0.995982	3.26448e+07	1.28278e+07	1.86991e+07	1.63741e+07	4.43111e+07	7.1022e+07	7.51411e+06	6.92039e+06	1.16838e+07	1.33304e+07	1.04562e+07	8.07989e+06	2.42137e+07	2.42235e+07	2.42125e+07	2.56412e+07	0.0289879
634NEG		Cer(d18:2/26:1)+HCOO	Cer(d44:3)+HCOO	Cer	(d18:2/26:1)	(d18:2)	(26:1)	0	0	718.635	C45 H84 O5 N1	14.4531	1.22606	0.181459	0.19752	8.04628e+06	5.04506e+06	5.53002e+06	7.35143e+06	7.50778e+06	9.08118e+06	3.7157e+06	4.28778e+06	5.89445e+06	7.80848e+06	7.36321e+06	5.64451e+06	6.49303e+06	7.12401e+06	6.55441e+06	6.69718e+06	0.0423393
635NEG		Cer(d18:1/26:1)+HCOO	Cer(d44:2)+HCOO	Cer	(d18:1/26:1)	(d18:1)	(26:1)	0	0	720.651	C45 H86 O5 N1	15.4919	1.17456	0.319735	0.392604	4.73594e+07	3.45725e+07	4.348e+07	6.79101e+07	4.5232e+07	6.28958e+07	3.87714e+07	3.26807e+07	4.49752e+07	4.69951e+07	6.33282e+07	2.98974e+07	4.81467e+07	4.81888e+07	5.14996e+07	4.89339e+07	0.032122
636NEG		Cer(d44:2)+HCOO	Cer(d44:2)+HCOO	Cer	(d44:2)	(d44:2)	0	0	0	720.651	C45 H86 O5 N1	15.7466	1.04467	0.789771	0.0501683	9.28772e+06	7.75498e+06	7.38903e+06	1.34596e+07	6.86876e+06	1.27279e+07	1.01657e+07	6.24741e+06	9.49552e+06	8.46992e+06	1.29536e+07	7.69762e+06	9.85042e+06	9.66749e+06	9.98188e+06	9.31713e+06	0.029727
638NEG		Cer(d18:1/26:0)+HCOO	Cer(d44:1)+HCOO	Cer	(d18:1/26:0)	(d18:1)	(26:0)	0	0	722.667	C45 H88 O5 N1	16.8412	1.04713	0.743756	0.105605	4.47059e+07	3.87831e+07	3.22559e+07	5.49793e+07	3.31299e+07	4.04854e+07	3.98736e+07	2.62001e+07	4.08246e+07	4.57861e+07	5.30265e+07	2.7632e+07	4.50774e+07	4.33212e+07	4.4013e+07	4.52785e+07	0.020723
639NEG		Cer(d45:1+hO+O)-H	Cer(d45:1+hO+O)-H	Cer	(d45:1+hO+O)	(d45:1+hO+O)	0	0	0	722.667	C45 H88 O5 N1	16.6767	1.19106	0.318477	0.141742	6.42221e+06	8.34871e+06	8.71482e+06	1.54385e+07	8.17314e+06	1.12957e+07	7.48259e+06	6.74423e+06	8.79211e+06	8.86388e+06	1.09478e+07	6.19574e+06	8.74197e+06	8.87305e+06	9.11616e+06	9.12309e+06	0.0209738
640NEG		OAHFA(48:5)-H	OAHFA(48:5)-H	OAHFA	(48:5)	(48:5)	0	0	0	723.63	C48 H83 O4	14.9177	0.571149	0.00791569	0.500798	9.85407e+06	5.33261e+06	7.90295e+06	1.53172e+07	7.47297e+06	9.48324e+06	1.0999e+07	1.28218e+07	1.74242e+07	1.5896e+07	2.17326e+07	1.80592e+07	1.70443e+07	1.78429e+07	1.77844e+07	1.77886e+07	0.0216522
641NEG		PE(15:0/20:4)-H	PE(35:4)-H	PE	(15:0/20:4)	(15:0)	(20:4)	0	0	724.492	C40 H71 O8 N1 P1	9.93593	0.463392	0.000225146	0.700651	9.97514e+06	1.68183e+07	8.13442e+06	1.26603e+07	9.2765e+06	9.10208e+06	2.62176e+07	2.2966e+07	2.03096e+07	3.04236e+07	1.75938e+07	2.48457e+07	2.16432e+07	2.16042e+07	2.07763e+07	2.01679e+07	0.0337295
642NEG		OAHFA(48:4)-H	OAHFA(48:4)-H	OAHFA	(48:4)	(48:4)	0	0	0	725.645	C48 H85 O4	15.9753	1.13446	0.444163	0.236256	4.29e+07	3.23902e+07	4.21469e+07	7.21945e+07	4.27235e+07	4.72941e+07	4.3633e+07	2.90694e+07	4.21178e+07	3.66439e+07	5.93944e+07	3.56466e+07	4.15685e+07	4.16104e+07	4.39054e+07	4.23975e+07	0.025774
643NEG		PE(36:2p)-H	PE(36:2p)-H	PE	(36:2p)	(36:2p)	0	0	0	726.544	C41 H77 O7 N1 P1	11.9938	1.83261	0.00151363	0.68881	3.1388e+07	2.40518e+07	3.82073e+07	3.76045e+07	2.84521e+07	2.19968e+07	1.50409e+07	1.43623e+07	1.26349e+07	2.20433e+07	2.08027e+07	1.42642e+07	3.34399e+07	3.34197e+07	2.98228e+07	3.25455e+07	0.0528622
644NEG		Cer(d18:1+hO/24:0+O)+HCOO	Cer(d42:1+hO+O)+HCOO	Cer	(d18:1+hO/24:0+O)	(d18:1+hO)	(24:0+O)	0	0	726.625	C43 H84 O7 N1	13.019	2.0123	0.000255125	0.327823	6.17145e+06	5.09131e+06	6.74741e+06	6.88689e+06	5.00163e+06	4.28042e+06	2.19712e+06	2.6713e+06	2.38942e+06	3.78549e+06	3.64766e+06	2.2941e+06	4.94088e+06	4.95079e+06	5.14513e+06	5.14878e+06	0.0230259
645NEG		Cer(d18:0+pO/25:0)+HCOO	Cer(d43:0+pO)+HCOO	Cer	(d18:0+pO/25:0)	(d18:0+pO)	(25:0)	0	0	726.662	C44 H88 O6 N1	15.3046	1.06467	0.685272	0.0493801	3.84009e+06	4.21883e+06	4.64693e+06	7.85486e+06	3.89103e+06	4.71593e+06	6.17342e+06	4.5343e+06	4.21306e+06	4.43154e+06	3.65121e+06	4.39248e+06	4.29008e+06	4.92019e+06	4.96891e+06	4.96201e+06	0.0691381
646NEG		PE(17:0/18:2)-H	PE(35:2)-H	PE	(17:0/18:2)	(17:0)	(18:2)	0	0	728.524	C40 H75 O8 N1 P1	10.9784	0.573528	0.00147437	0.806254	2.3222e+07	3.39542e+07	2.3514e+07	2.70203e+07	2.17306e+07	2.51162e+07	5.04126e+07	3.75156e+07	5.45048e+07	3.48907e+07	3.58757e+07	5.62862e+07	3.84366e+07	3.77984e+07	3.78149e+07	4.21039e+07	0.0528993
647NEG		PE(36:1p)-H	PE(36:1p)-H	PE	(36:1p)	(36:1p)	0	0	0	728.56	C41 H79 O7 N1 P1	12.8245	1.5295	0.000673143	0.500906	1.96287e+07	1.85425e+07	2.13571e+07	2.08418e+07	2.05814e+07	1.86767e+07	1.47586e+07	1.09287e+07	1.19028e+07	1.84727e+07	1.30745e+07	9.07656e+06	2.04214e+07	2.04228e+07	2.08891e+07	2.09259e+07	0.0135799
648NEG		PE(17:0/18:1)-H	PE(35:1)-H	PE	(17:0/18:1)	(17:0)	(18:1)	0	0	730.539	C40 H77 O8 N1 P1	11.8279	0.915306	0.485449	0.147897	1.41059e+07	1.25133e+07	1.06891e+07	1.15869e+07	9.66949e+06	1.65802e+07	1.0921e+07	1.04278e+07	1.83118e+07	1.35321e+07	1.59661e+07	1.29393e+07	1.47882e+07	1.49641e+07	1.47874e+07	1.54436e+07	0.0206642
649NEG		PE(36:1e)-H	PE(36:1e)-H	PE	(36:1e)	(36:1e)	0	0	0	730.576	C41 H81 O7 N1 P1	12.9743	1.58979	0.0217096	0.173632	1.98992e+06	2.22601e+06	2.30214e+06	3.82054e+06	3.3408e+06	2.6436e+06	2.32755e+06	888493	1.72766e+06	2.36251e+06	1.50335e+06	1.45783e+06	2.49636e+06	2.10023e+06	2.51915e+06	2.44867e+06	0.0820219
64POS		LPC(20:4)+H	LPC(20:4)+H	LPC	(20:4)	(20:4)	0	0		544.34	C28 H51 O7 N1 P1	2.84248	1.73733	0.129976	0.558346	1.22347e+08	6.05998e+07	9.03e+07	7.04275e+07	8.20128e+07	2.42354e+08	7.81905e+07	3.35046e+07	7.06339e+07	8.50372e+07	6.54237e+07	5.17326e+07	1.06665e+08	1.59889e+08	1.14556e+08	1.11675e+08	0.200316
650NEG		PE(18:0/17:0)-H	PE(35:0)-H	PE	(18:0/17:0)	(18:0)	(17:0)	0	0	732.555	C40 H79 O8 N1 P1	12.6937	0.929782	0.681174	0.0415069	1.13271e+06	455887	722226	700183	636420	878054	703345	657397	1.16895e+06	967160	856918	513481	893868	734910	823098	853517	0.0816844
653NEG		PE(18:3/18:2)-H	PE(36:5)-H	PE	(18:3/18:2)	(18:3)	(18:2)	0	0	736.492	C41 H71 O8 N1 P1	9.15865	0.339771	0.00110922	0.396776	2.66857e+06	1.7561e+06	1.34985e+06	1.81157e+06	1.65274e+06	3.57969e+06	3.08805e+06	6.21657e+06	4.65478e+06	7.56825e+06	8.70294e+06	7.49644e+06	5.5427e+06	5.95267e+06	5.98202e+06	5.10951e+06	0.0726914
654NEG		OAHFA(49:5)-H	OAHFA(49:5)-H	OAHFA	(49:5)	(49:5)	0	0	0	737.645	C49 H85 O4	15.4941	1.06615	0.688835	0.0602376	7.49482e+06	6.41238e+06	8.08802e+06	1.22759e+07	8.08206e+06	9.27281e+06	8.75183e+06	5.98589e+06	7.40279e+06	8.82997e+06	1.21251e+07	5.32745e+06	7.03562e+06	7.52985e+06	7.53171e+06	7.48029e+06	0.0325045
657NEG		OAHFA(49:4)-H	OAHFA(49:4)-H	OAHFA	(49:4)	(49:4)	0	0	0	739.661	C49 H87 O4	16.886	1.02954	0.870953	0.0557148	9.20281e+06	1.10684e+07	7.94213e+06	1.7183e+07	8.94086e+06	1.07738e+07	1.13963e+07	6.95266e+06	1.09265e+07	1.0551e+07	1.5786e+07	7.63021e+06	1.04807e+07	1.04751e+07	1.0479e+07	1.08582e+07	0.0179663
658NEG		OAHFA(49:4)-H	OAHFA(49:4)-H	OAHFA	(49:4)	(49:4)	0	0	0	739.661	C49 H87 O4	16.6193	1.19315	0.375205	0.0711323	1.88248e+06	2.58084e+06	2.53762e+06	4.8792e+06	2.17643e+06	2.79153e+06	2.47702e+06	1.94661e+06	2.25352e+06	2.27159e+06	3.36711e+06	1.80485e+06	2.11592e+06	2.17021e+06	2.21399e+06	2.2147e+06	0.021454
659NEG		PE(18:1/18:2)-H	PE(36:3)-H	PE	(18:1/18:2)	(18:1)	(18:2)	0	0	740.524	C41 H75 O8 N1 P1	10.9848	0.701507	0.279738	1.2571	2.05249e+08	2.19283e+08	1.72435e+08	1.88869e+08	1.09263e+08	1.22138e+08	1.78416e+08	4.0629e+08	1.27012e+08	1.135e+08	4.51784e+08	1.7307e+08	3.36216e+08	2.45055e+08	2.47592e+08	2.48448e+08	0.165654
65POS		LPC(20:4)+H	LPC(20:4)+H	LPC	(20:4)	(20:4)	0	0		544.34	C28 H51 O7 N1 P1	3.90459	1.03718	0.940101	0.0217272	2.41385e+06	1.31255e+06	4.86118e+06	1.6451e+07	4.38754e+06	3.82032e+06	3.8521e+06	4.59117e+06	3.57889e+06	3.15233e+06	5.43377e+06	1.14462e+07	6.32132e+06	6.66239e+06	5.24252e+06	6.68688e+06	0.108862
660NEG		Cer(d18:0+pO/26:0)+HCOO	Cer(d44:0+pO)+HCOO	Cer	(d18:0+pO/26:0)	(d18:0+pO)	(26:0)	0	0	740.677	C45 H90 O6 N1	16.1005	0.762008	0.0848	0.120003	1.55333e+06	1.66912e+06	1.93492e+06	2.85213e+06	1.66661e+06	1.74679e+06	3.47642e+06	1.75071e+06	2.52595e+06	2.47237e+06	2.69536e+06	2.06972e+06	2.22655e+06	2.22847e+06	2.26676e+06	2.40621e+06	0.0371837
661NEG		PE(36:2)-H	PE(36:2)-H	PE	(36:2)	(36:2)	0	0	0	742.539	C41 H77 O8 N1 P1	10.3511	0.837456	0.0340568	0.504536	4.33793e+07	5.43741e+07	3.60058e+07	5.12156e+07	4.01797e+07	4.94024e+07	4.96705e+07	6.16204e+07	5.60661e+07	5.08033e+07	4.96613e+07	6.00249e+07	5.17616e+07	5.18326e+07	5.18305e+07	5.02009e+07	0.0156468
662NEG		PE(18:0/18:2)-H	PE(36:2)-H	PE	(18:0/18:2)	(18:0)	(18:2)	0	0	742.539	C41 H77 O8 N1 P1	11.5886	1.13119	0.2646	2.03277	1.65021e+09	1.78222e+09	1.42518e+09	1.9246e+09	1.82711e+09	1.81806e+09	1.03391e+09	1.19596e+09	2.09285e+09	1.62441e+09	1.70764e+09	1.5633e+09	1.92179e+09	1.93218e+09	1.85459e+09	1.93355e+09	0.0197105
663NEG		MGDG(30:2)+HCOO	MGDG(30:2)+HCOO	MGDG	(30:2)	(30:2)	0	0	0	743.495	C40 H71 O12	8.564	0.586819	0.0619083	0.313741	8.76849e+06	2.78856e+06	9.58571e+06	6.18357e+06	1.53105e+06	3.18125e+06	1.16723e+07	5.50841e+06	8.25599e+06	1.09502e+07	1.19504e+07	6.2599e+06	8.25414e+06	8.12974e+06	8.32046e+06	8.35971e+06	0.0121891
665NEG		PE(36:1)-H	PE(36:1)-H	PE	(36:1)	(36:1)	0	0	0	744.555	C41 H79 O8 N1 P1	11.0961	1.36303	0.00815167	0.499326	3.02259e+07	2.83459e+07	2.86248e+07	2.4255e+07	2.90356e+07	2.6214e+07	3.02791e+07	1.95626e+07	1.76533e+07	1.85892e+07	1.60246e+07	2.01932e+07	2.51294e+07	2.34262e+07	2.44016e+07	2.64399e+07	0.0510829
666NEG		MGDG(30:1)+HCOO	MGDG(30:1)+HCOO	MGDG	(30:1)	(30:1)	0	0	0	745.511	C40 H73 O12	9.488	0.529196	0.000471087	0.970823	2.96506e+07	3.38159e+07	2.28255e+07	3.56001e+07	2.09668e+07	2.87567e+07	6.93974e+07	3.86461e+07	5.6877e+07	4.5196e+07	5.58101e+07	5.83684e+07	4.77055e+07	4.67726e+07	4.77112e+07	4.67334e+07	0.0116826
667NEG		PE(18:0/18:0)-H	PE(36:0)-H	PE	(18:0/18:0)	(18:0)	(18:0)	0	0	746.571	C41 H81 O8 N1 P1	13.1833	7.92271	0.035717	0.855418	1.64367e+07	6.08644e+06	1.02982e+07	7.26593e+06	2.59634e+07	5.15179e+07	1.7584e+06	2.10283e+06	4.0294e+06	3.07452e+06	2.25416e+06	1.62013e+06	1.13405e+07	1.14977e+07	1.1273e+07	1.12106e+07	0.0108986
668NEG		PE(18:0/18:0)-H	PE(36:0)-H	PE	(18:0/18:0)	(18:0)	(18:0)	0	0	746.571	C41 H81 O8 N1 P1	11.9655	1.21715	0.484564	0.155079	1.54123e+06	922925	1.8041e+06	1.64918e+06	2.35235e+06	4.21428e+06	1.4156e+06	1.57915e+06	1.66188e+06	2.70425e+06	1.23092e+06	1.66496e+06	2.11823e+06	2.12123e+06	2.67815e+06	2.1179e+06	0.123742
669NEG		PE(15:0/22:6)-H	PE(37:6)-H	PE	(15:0/22:6)	(15:0)	(22:6)	0	0	748.492	C42 H71 O8 N1 P1	9.62297	0.529249	0.00603415	0.534486	9.83101e+06	1.39842e+07	7.48357e+06	1.10035e+07	6.25644e+06	8.20815e+06	2.33425e+07	1.90883e+07	1.14353e+07	2.23358e+07	1.1399e+07	1.96583e+07	1.59722e+07	1.45098e+07	1.59656e+07	1.59708e+07	0.0467754
66POS		LPS(20:4)+H	LPS(20:4)+H	LPS	(20:4)	(20:4)	0	0		546.283	C26 H45 O9 N1 P1	1.85	0.268775	0.00343371	0.34747	6.21854e+06	9.67582e+06	1.28761e+07	5.61806e+06	4.25799e+06	4.03123e+06	1.94885e+07	2.19793e+07	2.80905e+07	4.98821e+07	1.87476e+07	2.05979e+07	1.47032e+07	1.55848e+07	1.41155e+07	1.47294e+07	0.0409173
671NEG		PE(19:0/18:2)-H	PE(37:2)-H	PE	(19:0/18:2)	(19:0)	(18:2)	0	0	756.555	C42 H79 O8 N1 P1	11.8828	0.740502	0.0723263	0.35244	2.69177e+07	1.49012e+07	1.21017e+07	1.32128e+07	1.26289e+07	1.56225e+07	1.64967e+07	1.71402e+07	2.50584e+07	2.55766e+07	2.14212e+07	2.31177e+07	2.67764e+07	2.4657e+07	2.463e+07	2.48447e+07	0.0411192
672NEG		PE(38:1p)-H	PE(38:1p)-H	PE	(38:1p)	(38:1p)	0	0	0	756.591	C43 H83 O7 N1 P1	13.7979	1.57804	0.0132776	0.178466	2.37877e+06	3.08687e+06	2.99479e+06	3.16727e+06	2.36772e+06	2.46146e+06	2.07438e+06	893752	1.38191e+06	2.92892e+06	1.90621e+06	1.2435e+06	2.7068e+06	2.73277e+06	2.87094e+06	2.7068e+06	0.0285719
673NEG		PE(19:0/18:1)-H	PE(37:1)-H	PE	(19:0/18:1)	(19:0)	(18:1)	0	0	758.571	C42 H81 O8 N1 P1	12.6181	0.980648	0.866563	0.019485	1.70655e+06	1.93519e+06	1.45028e+06	1.88979e+06	1.21733e+06	1.70552e+06	1.60862e+06	1.25605e+06	2.14679e+06	2.0215e+06	1.79514e+06	1.27201e+06	1.9274e+06	1.91522e+06	1.90115e+06	1.93522e+06	0.00775138
674NEG		PC(16:0e/16:0)+HCOO	PC(32:0e)+HCOO	PC	(16:0e/16:0)	(16:0e)	(16:0)	0	0	764.581	C41 H83 O9 N1 P1	11.6463	0.680652	0.00123955	0.533002	1.55522e+07	1.40468e+07	1.54283e+07	1.95455e+07	2.15324e+07	1.54086e+07	2.48497e+07	2.35771e+07	3.07882e+07	2.57226e+07	2.20288e+07	2.21755e+07	2.37287e+07	2.36984e+07	2.43403e+07	2.49895e+07	0.0252171
675NEG		PE(38:1)-H	PE(38:1)-H	PE	(38:1)	(38:1)	0	0	0	772.586	C43 H83 O8 N1 P1	12.0386	1.62801	8.96936e-05	0.456011	1.27617e+07	1.22095e+07	1.29506e+07	1.51962e+07	1.35594e+07	1.34972e+07	1.13158e+07	6.9715e+06	6.40558e+06	8.67816e+06	8.06825e+06	7.80781e+06	1.26293e+07	1.28371e+07	1.30437e+07	1.31383e+07	0.0175514
676NEG		PE(18:0/20:1)-H	PE(38:1)-H	PE	(18:0/20:1)	(18:0)	(20:1)	0	0	772.586	C43 H83 O8 N1 P1	13.1913	2.00284	0.000211306	0.465472	1.08631e+07	1.36335e+07	9.05796e+06	1.10438e+07	7.98064e+06	1.19946e+07	5.14522e+06	4.20244e+06	6.23103e+06	7.24227e+06	5.04634e+06	4.37372e+06	9.63753e+06	9.57049e+06	9.34416e+06	9.63684e+06	0.0145594
677NEG		PC(14:0/18:2)+HCOO	PC(32:2)+HCOO	PC	(14:0/18:2)	(14:0)	(18:2)	0	0	774.529	C41 H77 O10 N1 P1	9.27052	0.809374	0.241899	0.485235	4.86919e+07	6.27617e+07	4.34029e+07	4.97293e+07	4.24417e+07	4.68586e+07	7.77318e+07	4.49345e+07	5.31672e+07	4.78085e+07	4.33976e+07	9.60632e+07	6.24703e+07	6.40893e+07	6.59694e+07	6.238e+07	0.0264958
678NEG		PC(16:0/16:1)+HCOO	PC(32:1)+HCOO	PC	(16:0/16:1)	(16:0)	(16:1)	0	0	776.545	C41 H79 O10 N1 P1	10.1285	0.731688	0.187566	0.779919	1.34664e+08	7.69264e+07	1.05487e+08	6.98565e+07	6.83706e+07	6.40354e+07	1.87081e+08	8.08875e+07	8.47387e+07	8.24139e+07	1.06084e+08	1.68579e+08	1.18699e+08	1.16791e+08	1.22386e+08	1.16758e+08	0.0222931
679NEG		PC(15:0/18:2)+HCOO	PC(33:2)+HCOO	PC	(15:0/18:2)	(15:0)	(18:2)	0	0	788.545	C42 H79 O10 N1 P1	9.81466	0.562229	0.00636283	0.731329	2.0676e+07	3.10934e+07	1.65711e+07	2.15972e+07	1.89304e+07	2.00188e+07	3.12114e+07	4.56116e+07	3.69554e+07	3.17892e+07	2.7489e+07	5.61859e+07	3.46476e+07	3.42178e+07	3.46233e+07	3.42164e+07	0.00702163
680NEG		PC(16:0e/18:2)+HCOO	PC(34:2e)+HCOO	PC	(16:0e/18:2)	(16:0e)	(18:2)	0	0	788.581	C43 H83 O9 N1 P1	10.9576	0.648238	0.00187485	0.243739	2.6386e+06	3.62089e+06	2.91841e+06	3.55377e+06	2.98166e+06	3.23248e+06	4.21086e+06	5.09759e+06	5.37272e+06	3.59805e+06	4.69584e+06	6.25159e+06	4.58427e+06	4.61901e+06	4.76409e+06	4.80048e+06	0.0226555
681NEG		PC(18:0p/16:0)+HCOO	PC(34:0p)+HCOO	PC	(18:0p/16:0)	(18:0p)	(16:0)	0	0	790.597	C43 H85 O9 N1 P1	11.6828	1.17188	0.166027	0.372644	2.54803e+07	2.93802e+07	2.67728e+07	3.6673e+07	3.92107e+07	3.26982e+07	2.72468e+07	2.41019e+07	3.67114e+07	2.85011e+07	2.36173e+07	2.21378e+07	3.50343e+07	3.49954e+07	3.56337e+07	3.66639e+07	0.0218735
682NEG		PC(18:0e/16:0)+HCOO	PC(34:0e)+HCOO	PC	(18:0e/16:0)	(18:0e)	(16:0)	0	0	792.612	C43 H87 O9 N1 P1	12.5959	1.31658	0.0297688	0.233541	6.09073e+06	8.38618e+06	6.81834e+06	1.10071e+07	8.32192e+06	7.34825e+06	6.87114e+06	5.48362e+06	6.11241e+06	6.62502e+06	6.35193e+06	4.99295e+06	8.56623e+06	8.35948e+06	8.77073e+06	8.76695e+06	0.0227249
683NEG		PC(14:0/20:4)+HCOO	PC(34:4)+HCOO	PC	(14:0/20:4)	(14:0)	(20:4)	0	0	798.529	C43 H77 O10 N1 P1	9.07706	0.670487	0.073512	0.709577	3.96023e+07	5.44514e+07	4.52468e+07	4.97536e+07	4.36422e+07	3.89799e+07	1.12181e+08	5.46374e+07	4.55865e+07	7.23243e+07	4.06366e+07	7.98265e+07	6.18364e+07	6.48178e+07	6.53387e+07	6.49197e+07	0.0250721
684NEG		PC(16:1/18:3)+HCOO	PC(34:4)+HCOO	PC	(16:1/18:3)	(16:1)	(18:3)	0	0	798.529	C43 H77 O10 N1 P1	8.81207	0.314115	6.25065e-07	0.59825	4.63977e+06	4.73397e+06	4.49509e+06	4.05578e+06	2.65518e+06	2.41143e+06	1.35936e+07	1.14064e+07	1.18347e+07	1.14458e+07	1.45054e+07	1.04077e+07	1.00247e+07	9.97581e+06	9.76817e+06	9.12995e+06	0.0423433
687NEG		MGDG(38:6)-H	MGDG(38:6)-H	MGDG	(38:6)	(38:6)	0	0	0	801.552	C47 H77 O10	10.3226	0.753308	0.0991625	0.252292	5.43883e+06	7.41292e+06	5.99163e+06	8.66431e+06	1.49565e+06	6.23543e+06	9.03187e+06	7.27848e+06	7.65651e+06	8.09378e+06	8.26666e+06	6.45138e+06	9.3905e+06	9.39095e+06	8.64775e+06	9.21409e+06	0.0384288
688NEG		PC(16:0/18:2)+HCOO	PC(34:2)+HCOO	PC	(16:0/18:2)	(16:0)	(18:2)	0	0	802.56	C43 H81 O10 N1 P1	10.3523	0.887536	0.0733281	3.00803	2.34218e+09	2.84229e+09	2.06879e+09	2.81152e+09	2.19454e+09	2.55266e+09	2.43549e+09	2.95377e+09	2.85773e+09	2.77134e+09	2.66615e+09	3.00441e+09	2.8677e+09	2.88762e+09	2.91018e+09	2.86782e+09	0.0070064
689NEG		PC(16:0/18:2)+HCOO	PC(34:2)+HCOO	PC	(16:0/18:2)	(16:0)	(18:2)	0	0	802.56	C43 H81 O10 N1 P1	32.134	0.99689	0.992373	0.121282	1.80217e+07	2.13289e+07	4.96671e+07	1.93108e+07	2.6427e+07	4.43867e+07	1.43595e+07	1.66512e+07	1.81807e+07	4.71314e+07	2.37892e+07	5.9589e+07	1.20932e+07	2.66456e+07	2.64444e+07	2.6472e+07	0.314846
68POS		LPC(20:3)+H	LPC(20:3)+H	LPC	(20:3)	(20:3)	0	0		546.355	C28 H53 O7 N1 P1	4.65084	3.75614	0.0195828	0.38521	2.62491e+07	1.57588e+07	1.58493e+07	2.33835e+07	2.52709e+07	6.41347e+07	4.47163e+06	8.26713e+06	1.41292e+07	4.91568e+06	6.44738e+06	7.20024e+06	2.27901e+07	2.46466e+07	2.29857e+07	2.5894e+07	0.061003
690NEG		PC(16:0/18:2)+HCOO	PC(34:2)+HCOO	PC	(16:0/18:2)	(16:0)	(18:2)	0	0	802.56	C43 H81 O10 N1 P1	31.2964	0.957888	0.744805	0.014284	2.62969e+07	2.40808e+07	2.9282e+07	1.92739e+07	3.46384e+07	2.06286e+07	3.10106e+07	1.87902e+07	2.42776e+07	2.54534e+07	2.532e+07	3.61279e+07	1.98086e+07	2.43886e+07	2.16789e+07	1.97262e+07	0.102174
691NEG		PC(16:0/18:2)+HCOO	PC(34:2)+HCOO	PC	(16:0/18:2)	(16:0)	(18:2)	0	0	802.56	C43 H81 O10 N1 P1	12.9226	0.591451	0.360287	0.628747	3.22398e+07	2.77091e+07	1.55132e+07	8.71512e+07	3.48892e+06	4.708e+07	3.57409e+07	7.79129e+07	4.9167e+07	3.80406e+06	3.18986e+07	1.61916e+08	3.04883e+07	3.50506e+07	4.1175e+07	4.05656e+07	0.136894
692NEG		PC(16:0/18:1)+HCOO	PC(34:1)+HCOO	PC	(16:0/18:1)	(16:0)	(18:1)	0	0	804.576	C43 H83 O10 N1 P1	31.0978	1.40327	0.255126	0.31338	1.81737e+07	1.72919e+07	9.36966e+06	1.53993e+07	1.09138e+07	7.23932e+06	79340	1.00891e+07	1.06657e+07	7.22205e+06	8.68917e+06	1.91151e+07	1.17259e+07	1.84993e+07	1.80867e+07	1.8725e+07	0.200842
693NEG		PC(16:0/18:1)+HCOO	PC(34:1)+HCOO	PC	(16:0/18:1)	(16:0)	(18:1)	0	0	804.576	C43 H83 O10 N1 P1	11.67	1.81925	0.0151668	0.634719	3.81782e+07	1.78936e+07	3.4592e+07	2.47047e+07	3.06507e+07	2.46052e+07	3.02206e+07	1.24937e+07	8.08485e+06	1.17015e+07	1.6752e+07	1.45353e+07	3.50188e+07	3.58045e+07	3.23943e+07	3.06693e+07	0.0708039
695NEG		PC(18:0/16:0)+HCOO	PC(34:0)+HCOO	PC	(18:0/16:0)	(18:0)	(16:0)	0	0	806.592	C43 H85 O10 N1 P1	11.955	1.15549	0.311454	0.8829	9.59023e+07	7.92778e+07	9.79001e+07	1.21457e+08	1.35062e+08	1.60432e+08	1.01409e+08	8.74009e+07	1.04717e+08	1.34054e+08	9.09997e+07	7.8597e+07	1.25857e+08	1.25943e+08	1.26518e+08	1.32475e+08	0.0250424
697NEG		PC(16:0e/20:4)+HCOO	PC(36:4e)+HCOO	PC	(16:0e/20:4)	(16:0e)	(20:4)	0	0	812.581	C45 H83 O9 N1 P1	10.7989	0.655009	3.96729e-05	0.671514	1.8223e+07	1.98794e+07	1.92371e+07	2.33755e+07	2.25913e+07	2.25617e+07	2.94762e+07	3.14311e+07	3.82986e+07	2.94786e+07	3.1307e+07	3.21707e+07	3.10251e+07	3.10259e+07	3.22135e+07	3.10222e+07	0.0189817
699NEG		PC(17:0/18:1)+HCOO	PC(35:1)+HCOO	PC	(17:0/18:1)	(17:0)	(18:1)	0	0	818.592	C44 H85 O10 N1 P1	11.5845	1.01366	0.857247	0.160618	2.64436e+07	2.56043e+07	2.41225e+07	2.82215e+07	2.24201e+07	2.13996e+07	2.78918e+07	2.21692e+07	2.34332e+07	2.72058e+07	1.8666e+07	2.68488e+07	2.87395e+07	2.80606e+07	2.8061e+07	2.8703e+07	0.0134408
69POS		LPC(20:3)+H	LPC(20:3)+H	LPC	(20:3)	(20:3)	0	0		546.355	C28 H53 O7 N1 P1	4.31376	2.12026	0.061171	0.416381	7.05082e+07	3.35249e+07	3.7775e+07	4.0841e+07	5.63475e+07	8.72891e+07	1.15752e+07	7.76827e+07	2.29099e+07	1.48485e+07	1.39966e+07	1.2877e+07	4.78549e+07	4.40271e+07	4.23474e+07	4.24989e+07	0.0580177
700NEG		Cer(d50:2+pO)+HCOO	Cer(d50:2+pO)+HCOO	Cer	(d50:2+pO)	(d50:2+pO)	0	0	0	820.74	C51 H98 O6 N1	17.7999	12.7507	0.000821284	0.432037	4.6849e+06	8.90485e+06	3.18606e+06	4.6809e+06	7.20092e+06	2.3367e+06	424993	295906	271274	554485	471224	412911	3.79567e+06	3.68234e+06	3.67604e+06	3.79232e+06	0.0177557
701NEG		PC(14:0/22:6)+HCOO	PC(36:6)+HCOO	PC	(14:0/22:6)	(14:0)	(22:6)	0	0	822.529	C45 H77 O10 N1 P1	8.77153	0.735756	0.232119	0.258254	8.79674e+06	1.19656e+07	7.36559e+06	1.10964e+07	7.26882e+06	8.16902e+06	2.33713e+07	1.06459e+07	6.75856e+06	1.38866e+07	7.80189e+06	1.18295e+07	1.33144e+07	1.30939e+07	1.33154e+07	1.26982e+07	0.022191
706NEG		PC(16:0/20:4)+HCOO	PC(36:4)+HCOO	PC	(16:0/20:4)	(16:0)	(20:4)	0	0	826.56	C45 H81 O10 N1 P1	31.304	0.623588	0.141059	0.571568	2.89217e+07	3.68681e+07	9.11308e+06	1.48549e+07	9.64418e+06	1.18891e+07	2.52317e+07	4.86095e+07	1.60083e+07	2.91685e+07	1.88314e+07	4.06193e+07	2.5883e+07	3.09142e+07	3.10088e+07	2.51626e+07	0.111677
707NEG		PC(16:0/20:4)+HCOO	PC(36:4)+HCOO	PC	(16:0/20:4)	(16:0)	(20:4)	0	0	826.56	C45 H81 O10 N1 P1	31.9424	1.01285	0.970579	0.181487	2.00916e+07	1.10047e+07	6.38004e+07	5.35246e+07	2.79585e+07	5.27021e+07	2.60347e+07	1.96767e+07	2.25934e+07	7.69721e+07	2.63169e+07	5.45827e+07	1.86059e+07	1.84977e+07	2.4096e+07	2.40852e+07	0.15
708NEG		PC(16:0/20:4)+HCOO	PC(36:4)+HCOO	PC	(16:0/20:4)	(16:0)	(20:4)	0	0	826.56	C45 H81 O10 N1 P1	13.8175	0.686431	0.423738	0.645957	3.02658e+07	2.59886e+07	9.93038e+06	1.72509e+07	4.07997e+07	6.25782e+07	4.88572e+07	4.3903e+07	1.07203e+08	1.40182e+06	5.77873e+07	1.29998e+07	1.81516e+07	2.53646e+07	1.88172e+07	1.94612e+07	0.162388
709NEG		PC(16:0/20:4)+HCOO	PC(36:4)+HCOO	PC	(16:0/20:4)	(16:0)	(20:4)	0	0	826.56	C45 H81 O10 N1 P1	13.5524	1.27322	0.731921	0.459944	3.19845e+07	7.15274e+07	1.38947e+07	4.53966e+07	2.12807e+08	8.91295e+06	7.81441e+06	1.60319e+08	5.32135e+07	1.42023e+06	3.40839e+07	4.51578e+07	4.78491e+07	4.7517e+07	5.2399e+07	6.58208e+07	0.160631
70POS		LPC(20:3)+H	LPC(20:3)+H	LPC	(20:3)	(20:3)	0	0		546.355	C28 H53 O7 N1 P1	2.37114	1.08479	0.71309	0.242014	1.90948e+08	1.40982e+08	1.15609e+08	8.5616e+07	7.417e+07	9.57331e+07	1.3703e+08	1.5759e+08	8.51598e+07	5.4406e+07	7.89785e+07	1.34941e+08	1.42074e+08	1.49739e+08	1.52668e+08	1.40938e+08	0.0392445
711NEG		PC(16:0/20:4)+HCOO	PC(36:4)+HCOO	PC	(16:0/20:4)	(16:0)	(20:4)	0	0	826.56	C45 H81 O10 N1 P1	15.3256	0.78744	0.477815	0.345882	4.29569e+07	4.53468e+07	2.31458e+07	1.97791e+07	3.83683e+07	5.13912e+07	1.83722e+07	4.00259e+07	4.80011e+07	1.02619e+08	2.10103e+07	5.06128e+07	2.65926e+07	5.26818e+07	5.57425e+07	5.97909e+07	0.308496
712NEG		PC(16:0/20:4)+HCOO	PC(36:4)+HCOO	PC	(16:0/20:4)	(16:0)	(20:4)	0	0	826.56	C45 H81 O10 N1 P1	32.6693	0.515985	0.0150483	0.413306	7.36964e+06	7.48371e+06	5.78048e+06	4.51168e+06	6.31414e+06	6.71646e+06	1.58473e+07	1.87065e+07	7.86731e+06	8.71124e+06	1.53434e+07	7.51108e+06	7.21418e+06	1.11742e+07	1.07074e+07	8.8343e+06	0.191839
713NEG		PC(16:0/20:4)+HCOO	PC(36:4)+HCOO	PC	(16:0/20:4)	(16:0)	(20:4)	0	0	826.56	C45 H81 O10 N1 P1	33.4671	0.714062	0.108716	0.224941	3.58401e+06	4.12292e+06	3.18396e+06	4.417e+06	1.42672e+06	2.08685e+06	5.10203e+06	4.53144e+06	2.30081e+06	4.06916e+06	4.13143e+06	6.22344e+06	3.91485e+06	5.18267e+06	3.7171e+06	3.54962e+06	0.181589
714NEG		PC(16:0/20:4)+HCOO	PC(36:4)+HCOO	PC	(16:0/20:4)	(16:0)	(20:4)	0	0	826.56	C45 H81 O10 N1 P1	33.1474	0.576471	0.042229	0.315174	5.60687e+06	6.70831e+06	5.79431e+06	4.18624e+06	3.60825e+06	2.2027e+06	7.05086e+06	1.24928e+07	7.50397e+06	3.6775e+06	1.12367e+07	6.79459e+06	1.03039e+07	7.58973e+06	6.19114e+06	8.10948e+06	0.212202
715NEG		PC(16:0/20:4)+HCOO	PC(36:4)+HCOO	PC	(16:0/20:4)	(16:0)	(20:4)	0	0	826.56	C45 H81 O10 N1 P1	12.8908	0.729233	0.600549	0.552125	5.84406e+07	3.16379e+07	2.43975e+07	1.29759e+08	3.3484e+06	5.1696e+07	3.64865e+07	3.43292e+07	5.89184e+07	5.05235e+06	6.82513e+07	2.07365e+08	4.4081e+07	4.90682e+07	5.65492e+07	5.93361e+07	0.133288
716NEG		MGDG(40:7)-H	MGDG(40:7)-H	MGDG	(40:7)	(40:7)	0	0	0	827.568	C49 H79 O10	13.447	1.15405	0.79018	0.444316	2.32692e+07	1.44128e+07	2.78844e+07	2.81704e+07	1.00621e+08	1.90997e+07	5.19561e+06	7.54162e+07	4.16476e+07	943896	2.1223e+07	4.05385e+07	1.98326e+07	2.08065e+07	2.24672e+07	2.71797e+07	0.144386
717NEG		PC(16:0/20:3)+HCOO	PC(36:3)+HCOO	PC	(16:0/20:3)	(16:0)	(20:3)	0	0	828.576	C45 H83 O10 N1 P1	10.4195	1.35802	0.0985311	2.03928	6.56783e+08	6.42976e+08	7.95206e+08	4.67049e+08	3.00045e+08	6.98121e+08	5.85295e+08	4.14978e+08	3.07286e+08	3.36362e+08	4.32904e+08	5.44779e+08	5.0408e+08	5.04015e+08	5.01812e+08	4.88778e+08	0.0146864
719NEG		MGDG(40:6)-H	MGDG(40:6)-H	MGDG	(40:6)	(40:6)	0	0	0	829.584	C49 H81 O10	11.3079	1.69961	0.315698	0.345607	5.619e+06	2.01672e+07	3.80418e+06	4.49993e+06	3.29867e+06	4.1488e+06	5.50558e+06	4.05889e+06	3.41788e+06	2.88054e+06	3.64649e+06	4.93023e+06	6.66325e+06	5.34363e+06	5.22058e+06	5.30843e+06	0.122139
71POS		LPC(20:2)+H	LPC(20:2)+H	LPC	(20:2)	(20:2)	0	0		548.371	C28 H55 O7 N1 P1	3.30355	1.1246	0.788848	0.0161198	2.06813e+06	646776	3.01924e+06	1.40724e+06	607311	1.56647e+06	1.22585e+06	403652	971007	929679	919644	3.83327e+06	1.24085e+06	1.82701e+06	2.96848e+06	1.55578e+06	0.396599
720NEG		PC(18:0/18:2)+HCOO	PC(36:2)+HCOO	PC	(18:0/18:2)	(18:0)	(18:2)	0	0	830.592	C45 H85 O10 N1 P1	11.3237	0.987187	0.894214	2.16934	2.50678e+09	3.02764e+09	1.93255e+09	3.14114e+09	2.4324e+09	2.16633e+09	2.59593e+09	2.80779e+09	2.35096e+09	2.1057e+09	2.43836e+09	3.10548e+09	3.02122e+09	3.08633e+09	3.05503e+09	3.1462e+09	0.0172667
721NEG		PC(18:0/18:2)+HCOO	PC(36:2)+HCOO	PC	(18:0/18:2)	(18:0)	(18:2)	0	0	830.592	C45 H85 O10 N1 P1	31.1627	0.644753	0.0932259	0.487548	1.57685e+07	2.51739e+07	6.37823e+06	1.68694e+07	1.19826e+07	1.16779e+07	2.52242e+07	2.27858e+07	1.6332e+07	1.35425e+07	2.04959e+07	3.78741e+07	2.54908e+07	2.78904e+07	2.66347e+07	2.53993e+07	0.0443372
722NEG		PC(18:0/18:2)+HCOO	PC(36:2)+HCOO	PC	(18:0/18:2)	(18:0)	(18:2)	0	0	830.592	C45 H85 O10 N1 P1	31.9512	1.26548	0.466731	0.250335	8.9557e+06	1.70538e+07	3.16037e+07	2.04197e+07	1.74044e+07	3.32811e+07	8.45321e+06	8.77591e+06	1.40229e+07	2.67908e+07	8.92569e+06	3.47464e+07	1.11625e+07	1.5213e+07	1.55129e+07	1.41094e+07	0.141809
724NEG		PC(15:0/22:6)+HCOO	PC(37:6)+HCOO	PC	(15:0/22:6)	(15:0)	(22:6)	0	0	836.545	C46 H79 O10 N1 P1	9.33	0.51889	0.0130168	0.468599	8.31299e+06	1.11905e+07	6.83695e+06	7.53124e+06	5.204e+06	6.74268e+06	2.19988e+07	1.69002e+07	7.27599e+06	1.83293e+07	1.06844e+07	1.31121e+07	1.36945e+07	1.34578e+07	1.38144e+07	1.29811e+07	0.0273129
725NEG		PC(17:1/20:4)+HCOO	PC(37:5)+HCOO	PC	(17:1/20:4)	(17:1)	(20:4)	0	0	838.56	C46 H81 O10 N1 P1	9.74951	0.50852	7.08714e-05	0.548014	1.02823e+07	1.00895e+07	6.62708e+06	7.71324e+06	4.2743e+06	6.31091e+06	1.53906e+07	1.62479e+07	1.22237e+07	1.41483e+07	1.50704e+07	1.59959e+07	1.31531e+07	1.30329e+07	1.30311e+07	1.34431e+07	0.0147309
726NEG		PC(18:0p/20:4)+HCOO	PC(38:4p)+HCOO	PC	(18:0p/20:4)	(18:0p)	(20:4)	0	0	838.597	C47 H85 O9 N1 P1	10.8413	1.10543	0.114358	0.272922	2.65137e+07	2.64146e+07	2.71519e+07	2.99415e+07	2.8376e+07	2.86987e+07	2.28198e+07	2.63314e+07	3.16298e+07	2.28994e+07	2.24784e+07	2.50014e+07	3.00952e+07	3.14609e+07	3.19186e+07	3.19202e+07	0.0275344
727NEG		PC(19:1/18:2)+HCOO	PC(37:3)+HCOO	PC	(19:1/18:2)	(19:1)	(18:2)	0	0	842.592	C46 H85 O10 N1 P1	10.9	0.556617	0.203234	0.293546	1.01498e+07	6.69019e+06	6.80615e+06	4.15635e+06	3.50429e+06	2.90587e+06	2.54899e+07	8.4425e+06	5.10741e+06	4.91418e+06	7.76641e+06	9.74502e+06	8.35538e+06	8.99241e+06	8.80539e+06	8.98512e+06	0.0340277
728NEG		MGDG(38:8)+HCOO	MGDG(38:8)+HCOO	MGDG	(38:8)	(38:8)	0	0	0	843.526	C48 H75 O12	8.155	2.49768	0.00327373	0.221555	3.40834e+06	1.96269e+06	3.75441e+06	2.10235e+06	1.5e+06	1.9093e+06	1.06066e+06	930767	975066	1.23982e+06	1.00226e+06	651698	2.38625e+06	2.12067e+06	2.43944e+06	2.44148e+06	0.065195
729NEG		CerG2(d32:2+hO)-H	CerG2(d32:2+hO)-H	CerG2	(d32:2+hO)	(d32:2+hO)	0	0	0	846.558	C44 H80 O14 N1	12.5052	1.42113	0.0149236	0.250588	6.03899e+06	7.52162e+06	7.37902e+06	8.00408e+06	7.21068e+06	6.71795e+06	4.1375e+06	3.60395e+06	6.2059e+06	7.7251e+06	4.78329e+06	3.71202e+06	7.44703e+06	7.23277e+06	7.47929e+06	7.50514e+06	0.0167854
72POS		LPC(20:2)+H	LPC(20:2)+H	LPC	(20:2)	(20:2)	0	0		548.371	C28 H55 O7 N1 P1	2.87384	1.39731	0.220026	0.196871	4.86713e+07	3.65955e+07	2.61435e+07	1.98478e+07	1.04628e+07	2.41051e+07	2.98875e+07	1.49846e+07	1.86169e+07	2.41669e+07	1.36304e+07	1.73885e+07	2.3447e+07	2.4093e+07	2.2912e+07	2.29137e+07	0.024024
730NEG		PC(19:0/18:1)+HCOO	PC(37:1)+HCOO	PC	(19:0/18:1)	(19:0)	(18:1)	0	0	846.623	C46 H89 O10 N1 P1	12.339	0.97608	0.928667	0.110023	7.73972e+06	6.48544e+06	1.18557e+07	9.17273e+06	5.82623e+06	4.80948e+06	1.64613e+07	5.74549e+06	5.04957e+06	7.31915e+06	5.85961e+06	6.57871e+06	8.19038e+06	9.79542e+06	8.46252e+06	8.75999e+06	0.0797421
732NEG		PC(16:1/22:6)+HCOO	PC(38:7)+HCOO	PC	(16:1/22:6)	(16:1)	(22:6)	0	0	848.545	C47 H79 O10 N1 P1	9.23011	0.780918	0.0984193	0.282219	1.02799e+07	1.33752e+07	1.12311e+07	9.04073e+06	7.99578e+06	9.79405e+06	1.66599e+07	1.29239e+07	7.44479e+06	1.5651e+07	1.49909e+07	1.13607e+07	1.34444e+07	1.20765e+07	1.34853e+07	1.2939e+07	0.0504737
733NEG		DGDG(29:0)-H	DGDG(29:0)-H	DGDG	(29:0)	(29:0)	0	0	0	849.558	C44 H81 O15	9.87011	1.14286	0.357417	0.117455	6.92552e+06	6.51533e+06	6.26766e+06	7.66097e+06	8.51988e+06	7.18714e+06	8.08989e+06	4.57779e+06	4.56721e+06	9.42152e+06	6.6257e+06	4.40989e+06	6.87889e+06	6.88075e+06	7.5022e+06	6.87667e+06	0.044312
734NEG		PC(16:0/22:6)+HCOO	PC(38:6)+HCOO	PC	(16:0/22:6)	(16:0)	(22:6)	0	0	850.56	C47 H81 O10 N1 P1	9.87536	0.951984	0.488819	0.83685	1.52417e+09	1.52828e+09	1.43753e+09	1.40163e+09	1.32881e+09	1.52819e+09	1.75582e+09	1.662e+09	1.20368e+09	1.72162e+09	1.5739e+09	1.27285e+09	1.6253e+09	1.59088e+09	1.6265e+09	1.49962e+09	0.0376122
736NEG		PC(16:0/22:5)+HCOO	PC(38:5)+HCOO	PC	(16:0/22:5)	(16:0)	(22:5)	0	0	852.576	C47 H83 O10 N1 P1	10.5575	0.823092	0.151425	0.912705	2.05075e+08	2.87077e+08	1.82377e+08	1.78507e+08	2.13842e+08	2.30381e+08	3.71973e+08	2.74698e+08	1.86369e+08	2.53012e+08	2.57367e+08	2.32661e+08	3.0492e+08	3.00669e+08	2.95866e+08	2.90189e+08	0.0212773
737NEG		MGDG(42:8)-H	MGDG(42:8)-H	MGDG	(42:8)	(42:8)	0	0	0	853.584	C51 H81 O10	11.1796	0.874103	0.650852	0.172179	1.45197e+07	1.85288e+07	5.90605e+06	8.18024e+06	1.11427e+07	3.81005e+06	1.06463e+07	7.3802e+06	1.42847e+07	1.96569e+07	1.4776e+07	4.28592e+06	1.43399e+07	1.11134e+07	1.20201e+07	1.04495e+07	0.141847
738NEG		PC(18:0/20:4)+HCOO	PC(38:4)+HCOO	PC	(18:0/20:4)	(18:0)	(20:4)	0	0	854.592	C47 H85 O10 N1 P1	11.161	0.992295	0.778852	0.860742	4.89195e+09	5.31523e+09	5.73066e+09	5.69471e+09	5.47538e+09	5.57324e+09	5.61716e+09	5.44083e+09	5.43713e+09	5.6049e+09	5.65785e+09	5.17706e+09	5.44483e+09	5.44034e+09	5.51313e+09	5.62936e+09	0.016009
739NEG		PC(18:0/20:4)+HCOO	PC(38:4)+HCOO	PC	(18:0/20:4)	(18:0)	(20:4)	0	0	854.592	C47 H85 O10 N1 P1	11.816	1.63288	0.464854	0.835759	8.82902e+07	7.5201e+07	1.07543e+08	6.37824e+08	9.20069e+07	9.22736e+07	1.91265e+08	8.73212e+07	9.76155e+07	9.94352e+07	1.25955e+08	6.78648e+07	1.83812e+08	1.8332e+08	1.42322e+08	1.7006e+08	0.114458
73POS		LPC(20:1)+H	LPC(20:1)+H	LPC	(20:1)	(20:1)	0	0		550.387	C28 H57 O7 N1 P1	3.96028	1.51279	0.0270205	0.370634	8.49934e+07	5.44592e+07	5.63206e+07	4.90748e+07	5.04985e+07	9.14619e+07	4.8654e+07	3.48871e+07	5.38309e+07	4.86384e+07	3.71244e+07	3.25566e+07	5.44049e+07	5.33114e+07	5.44683e+07	4.98873e+07	0.040621
740NEG		PC(18:0/20:4)+HCOO	PC(38:4)+HCOO	PC	(18:0/20:4)	(18:0)	(20:4)	0	0	854.592	C47 H85 O10 N1 P1	13.9407	0.848867	0.688923	0.487836	4.98108e+07	4.00211e+07	2.27092e+07	2.29973e+07	4.14955e+07	9.03855e+07	9.40505e+07	6.48834e+07	9.87233e+07	2.22825e+06	3.83936e+07	1.6752e+07	1.53307e+07	1.43239e+07	1.59101e+07	1.42756e+07	0.0533796
741NEG		PC(18:0/20:4)+HCOO	PC(38:4)+HCOO	PC	(18:0/20:4)	(18:0)	(20:4)	0	0	854.592	C47 H85 O10 N1 P1	14.566	1.95372	0.275049	0.987465	4.43094e+07	3.62444e+07	3.77944e+07	3.1953e+07	3.3582e+07	1.75731e+08	1.93923e+07	7.29848e+07	4.17962e+07	2.21686e+06	1.56663e+07	3.20093e+07	1.60347e+07	1.87163e+07	1.62729e+07	1.61909e+07	0.0761083
742NEG		PC(18:0/20:4)+HCOO	PC(38:4)+HCOO	PC	(18:0/20:4)	(18:0)	(20:4)	0	0	854.592	C47 H85 O10 N1 P1	31.1453	0.748501	0.268998	0.420474	3.679e+07	2.80296e+07	2.6965e+07	3.90196e+07	2.77762e+07	2.67618e+07	2.26448e+06	5.0179e+07	4.29316e+07	4.08099e+07	4.60431e+07	6.53896e+07	5.53075e+07	6.50649e+07	5.3131e+07	5.81084e+07	0.0896527
743NEG		PC(18:0/20:4)+HCOO	PC(38:4)+HCOO	PC	(18:0/20:4)	(18:0)	(20:4)	0	0	854.592	C47 H85 O10 N1 P1	15.3143	0.713527	0.396419	0.458271	6.47228e+07	3.50508e+07	3.67681e+07	2.16112e+07	1.96645e+07	6.46039e+07	4.71742e+06	6.91075e+07	7.55769e+07	7.79802e+07	9.34345e+06	1.03025e+08	2.27367e+07	3.78571e+07	3.73433e+07	4.06739e+07	0.233108
744NEG		PC(18:0/20:4)+HCOO	PC(38:4)+HCOO	PC	(18:0/20:4)	(18:0)	(20:4)	0	0	854.592	C47 H85 O10 N1 P1	12.8769	1.10299	0.876496	0.616942	7.79402e+07	6.808e+07	2.61426e+07	2.77157e+08	7.07402e+06	8.20271e+07	5.82861e+07	1.02935e+08	2.17882e+07	7.05126e+06	5.69609e+07	2.41123e+08	6.47347e+07	5.24197e+07	6.96541e+07	5.93063e+07	0.120245
745NEG		PC(18:0/20:4)+HCOO	PC(38:4)+HCOO	PC	(18:0/20:4)	(18:0)	(20:4)	0	0	854.592	C47 H85 O10 N1 P1	13.2732	1.54698	0.465093	0.875431	6.02752e+07	5.41079e+07	5.33355e+07	6.06896e+07	2.75332e+08	6.24192e+07	2.88062e+07	1.77565e+08	3.30086e+07	5.88575e+06	6.66265e+07	5.40867e+07	4.75635e+07	5.17696e+07	5.20269e+07	3.22468e+07	0.203269
746NEG		PC(18:0/20:4)+HCOO	PC(38:4)+HCOO	PC	(18:0/20:4)	(18:0)	(20:4)	0	0	854.592	C47 H85 O10 N1 P1	31.9421	1.29109	0.451842	0.33777	2.69594e+07	6.65588e+07	8.5047e+07	3.25945e+07	1.62886e+07	7.80412e+07	2.04651e+07	3.21723e+07	3.11762e+07	7.3299e+07	2.2892e+07	5.66084e+07	2.31097e+07	2.34123e+07	2.8696e+07	2.87904e+07	0.121828
747NEG		PC(18:0/20:4)+HCOO	PC(38:4)+HCOO	PC	(18:0/20:4)	(18:0)	(20:4)	0	0	854.592	C47 H85 O10 N1 P1	11.8634	1.27457	0.582876	0.950074	7.89157e+07	3.07206e+08	1.08816e+08	7.82672e+07	6.41635e+07	4.88651e+07	7.56512e+07	1.47448e+08	1.43078e+08	5.90034e+07	7.14528e+07	4.17711e+07	1.03846e+08	1.19123e+08	8.89559e+07	6.10166e+07	0.26556
748NEG		PC(18:0/20:4)+HCOO	PC(38:4)+HCOO	PC	(18:0/20:4)	(18:0)	(20:4)	0	0	854.592	C47 H85 O10 N1 P1	16.2743	1.21065	0.599289	0.35385	2.43013e+07	2.23532e+07	2.78264e+07	2.23702e+06	1.86423e+07	3.81578e+07	1.83752e+06	2.69534e+07	3.37495e+07	2.45909e+07	4.11818e+06	1.90366e+07	1.71296e+07	2.53655e+07	2.29484e+07	3.43513e+07	0.286919
749NEG		PC(18:0/20:4)+HCOO	PC(38:4)+HCOO	PC	(18:0/20:4)	(18:0)	(20:4)	0	0	854.592	C47 H85 O10 N1 P1	15.8469	0.880159	0.792156	0.294728	3.45049e+07	3.62864e+07	4.70276e+07	7.41303e+06	4.2583e+07	4.40021e+07	3.34963e+06	4.15291e+07	4.28619e+07	1.16993e+08	8.92744e+06	2.69965e+07	2.14183e+07	2.5849e+07	3.11522e+07	3.42819e+07	0.202046
74POS		LPC(20:0)+H	LPC(20:0)+H	LPC	(20:0)	(20:0)	0	0		552.402	C28 H59 O7 N1 P1	5.51946	1.07884	0.662391	0.0305509	6.66894e+06	5.32515e+06	4.24144e+06	3.71599e+06	4.30944e+06	7.15864e+06	5.15389e+06	4.1185e+06	3.38718e+06	7.64769e+06	3.77395e+06	5.04241e+06	5.79369e+06	6.10237e+06	5.71273e+06	5.71031e+06	0.031873
751NEG		PC(18:0/20:4)+HCOO	PC(38:4)+HCOO	PC	(18:0/20:4)	(18:0)	(20:4)	0	0	854.592	C47 H85 O10 N1 P1	33.2099	0.761283	0.233376	0.217735	9.1944e+06	1.22256e+07	7.18403e+06	8.09129e+06	1.87739e+07	7.59797e+06	1.22972e+07	1.74176e+07	8.92508e+06	1.61737e+07	1.94633e+07	8.56637e+06	1.09023e+07	8.78453e+06	7.73994e+06	8.7693e+06	0.146835
752NEG		PC(16:0/22:4)+HCOO	PC(38:4)+HCOO	PC	(16:0/22:4)	(16:0)	(22:4)	0	0	854.592	C47 H85 O10 N1 P1	10.6702	0.723985	0.519096	0.82734	1.81965e+08	1.82391e+08	1.16373e+08	6.24985e+07	1.05418e+08	5.04868e+07	4.6939e+08	1.25614e+08	9.6597e+07	6.01473e+07	1.11093e+08	1.02832e+08	1.44587e+08	1.44832e+08	1.43768e+08	1.17081e+08	0.0993316
753NEG		MGDG(42:7)-H	MGDG(42:7)-H	MGDG	(42:7)	(42:7)	0	0	0	855.599	C51 H83 O10	12.138	0.828652	0.657858	0.660213	6.34462e+07	1.43336e+08	4.89096e+07	6.35076e+07	5.48544e+07	5.4539e+07	1.04194e+08	5.60971e+07	3.48704e+07	5.59432e+07	2.22183e+08	4.39292e+07	1.03953e+08	9.17655e+07	8.13925e+07	8.41301e+07	0.111824
754NEG		MGDG(42:7)-H	MGDG(42:7)-H	MGDG	(42:7)	(42:7)	0	0	0	855.599	C51 H83 O10	13.99	0.975114	0.9452	0.262807	2.35929e+07	1.587e+07	1.11053e+07	1.96095e+07	1.72577e+07	3.72388e+07	3.83974e+07	2.68732e+07	3.90069e+07	1.00692e+06	1.56861e+07	6.88548e+06	9.89883e+06	1.4449e+07	1.01016e+07	9.82977e+06	0.203776
755NEG		MGDG(42:7)-H	MGDG(42:7)-H	MGDG	(42:7)	(42:7)	0	0	0	855.599	C51 H83 O10	14.8528	0.800578	0.599934	0.206523	1.36968e+07	1.63864e+07	1.41718e+07	3.12652e+07	1.5825e+07	1.52794e+07	4.87647e+06	1.31543e+07	1.99052e+07	4.08211e+07	4.89666e+06	4.95307e+07	9.2366e+06	1.22443e+07	1.58838e+07	1.46017e+07	0.224921
756NEG		PC(18:0/20:2)+HCOO	PC(38:2)+HCOO	PC	(18:0/20:2)	(18:0)	(20:2)	0	0	858.623	C47 H89 O10 N1 P1	12.1385	1.1436	0.299311	0.706879	9.26917e+07	9.88474e+07	8.15319e+07	9.63498e+07	6.81721e+07	5.80595e+07	9.11499e+07	7.86897e+07	4.42804e+07	7.96458e+07	6.3503e+07	7.61439e+07	9.56362e+07	9.16009e+07	9.15004e+07	9.99476e+07	0.0423627
757NEG		PC(17:0/22:6)+HCOO	PC(39:6)+HCOO	PC	(17:0/22:6)	(17:0)	(22:6)	0	0	864.576	C48 H83 O10 N1 P1	10.394	0.605578	0.00948913	0.462934	1.19087e+07	1.07316e+07	1.00889e+07	1.17503e+07	9.65212e+06	9.80427e+06	1.98483e+07	2.47709e+07	1.2678e+07	2.12929e+07	1.55217e+07	1.14666e+07	1.69426e+07	1.78025e+07	1.73417e+07	1.69575e+07	0.0234913
758NEG		MGDG(44:13)-H	MGDG(44:13)-H	MGDG	(44:13)	(44:13)	0	0	0	871.537	C53 H75 O10	9.589	0.497979	0.0223896	0.920128	3.56479e+07	3.3707e+07	3.57667e+07	2.48656e+07	1.80752e+07	2.13758e+07	4.03263e+07	4.34295e+07	6.43753e+07	1.03808e+08	4.39899e+07	4.4323e+07	4.21641e+07	4.18219e+07	4.28271e+07	4.28417e+07	0.0119187
75POS		Cer(d35:0)+H	Cer(d35:0)+H	Cer	(d35:0)	(d35:0)	0	0		554.551	C35 H72 O3 N1	12.861	0.746433	0.202347	0.049969	1.7676e+06	1.85087e+06	1.35712e+06	2.97051e+06	652973	2.87084e+06	2.5389e+06	2.9142e+06	3.86884e+06	1.92491e+06	1.84127e+06	2.27818e+06	886817	830080	900809	736813	0.0887749
761NEG		PC(18:0/22:6)+HCOO	PC(40:6)+HCOO	PC	(18:0/22:6)	(18:0)	(22:6)	0	0	878.592	C49 H85 O10 N1 P1	10.8851	1.1772	0.10046	2.06364	1.20921e+09	1.2866e+09	1.2126e+09	1.52321e+09	1.25086e+09	1.37068e+09	1.32977e+09	1.28986e+09	8.54792e+08	1.23203e+09	1.19383e+09	7.70741e+08	1.32837e+09	1.32889e+09	1.35688e+09	1.34648e+09	0.0104249
762NEG		PC(18:1/22:5)+HCOO	PC(40:6)+HCOO	PC	(18:1/22:5)	(18:1)	(22:5)	0	0	878.592	C49 H85 O10 N1 P1	10.3927	0.848425	0.438397	0.535245	8.20509e+07	5.49538e+07	3.57348e+07	4.8532e+07	2.08624e+07	2.67017e+07	6.51725e+07	5.8743e+07	4.39906e+07	5.8789e+07	4.97132e+07	4.04561e+07	4.55603e+07	4.52453e+07	4.54884e+07	4.43614e+07	0.0122154
765NEG		PC(20:0/20:4)+HCOO	PC(40:4)+HCOO	PC	(20:0/20:4)	(20:0)	(20:4)	0	0	882.623	C49 H89 O10 N1 P1	11.8042	0.987506	0.882728	0.211246	5.50779e+07	6.16179e+07	6.05822e+07	6.07925e+07	6.47675e+07	7.14932e+07	6.68128e+07	5.83964e+07	6.06322e+07	7.47669e+07	7.43936e+07	4.40658e+07	8.19586e+07	8.09315e+07	8.0938e+07	8.39971e+07	0.0176146
766NEG		PC(20:0/20:4)+HCOO	PC(40:4)+HCOO	PC	(20:0/20:4)	(20:0)	(20:4)	0	0	882.623	C49 H89 O10 N1 P1	12.071	0.820875	0.0721516	0.373816	2.67626e+07	2.70708e+07	2.42723e+07	2.87577e+07	2.98528e+07	2.04392e+07	3.09049e+07	2.61337e+07	2.72083e+07	3.8151e+07	4.06717e+07	2.83791e+07	3.20957e+07	3.35275e+07	3.44084e+07	3.43605e+07	0.0321483
767NEG		DGDG(29:4)+HCOO	DGDG(29:4)+HCOO	DGDG	(29:4)	(29:4)	0	0	0	887.501	C45 H75 O17	8.41297	1.44102	0.0286231	0.115579	1.38905e+06	1.37152e+06	1.18888e+06	1.22804e+06	624432	784747	800150	713406	828153	704224	753455	771455	1.23048e+06	1.28315e+06	1.2826e+06	1.25646e+06	0.019872
768NEG		PC(20:3/22:6)+HCOO	PC(42:9)+HCOO	PC	(20:3/22:6)	(20:3)	(22:6)	0	0	900.576	C51 H83 O10 N1 P1	9.311	0.839454	0.58841	0.150569	1.85666e+06	2.85768e+06	2.02255e+06	3.73816e+06	2.02894e+06	9.5351e+06	3.43916e+06	4.60929e+06	3.42271e+06	4.17522e+06	5.34618e+06	5.26151e+06	7.99969e+06	7.28711e+06	7.56057e+06	7.98939e+06	0.0451303
769NEG		MGDG(43:14)+HCOO	MGDG(43:14)+HCOO	MGDG	(43:14)	(43:14)	0	0	0	901.511	C53 H73 O12	9.23089	0.516114	0.00622114	0.346341	3.80456e+06	5.80245e+06	4.94345e+06	2.95031e+06	2.40078e+06	3.79181e+06	6.00188e+06	5.90326e+06	1.14314e+07	9.19679e+06	5.60048e+06	7.77341e+06	5.44139e+06	6.03183e+06	5.73139e+06	5.62067e+06	0.0434127
76POS		PC(21:3e)+H	PC(21:3e)+H	PC	(21:3e)	(21:3e)	0	0		560.371	C29 H55 O7 N1 P1	4.64846	2.78198	0.046627	0.285226	1.86652e+07	1.18202e+07	7.92657e+06	1.40248e+07	1.59786e+07	4.2502e+07	3.59604e+06	6.09433e+06	1.32658e+07	5.84344e+06	4.70725e+06	6.3631e+06	1.38356e+07	1.54711e+07	1.54731e+07	1.5468e+07	0.0542819
770NEG		Cer(d18:0+pO/40:3)+HCOO	Cer(d58:3+pO)+HCOO	Cer	(d18:0+pO/40:3)	(d18:0+pO)	(40:3)	0	0	930.85	C59 H112 O6 N1	21.1691	32.8996	9.4719e-05	0.938994	2.73633e+07	3.27292e+07	1.64805e+07	1.67896e+07	2.61425e+07	1.09315e+07	647680	569401	349194	824780	704526	869112	1.7132e+07	1.88092e+07	1.72866e+07	1.71397e+07	0.0463091
772NEG		DGDG(33:9)+HCOO	DGDG(33:9)+HCOO	DGDG	(33:9)	(33:9)	0	0	0	933.485	C49 H73 O17	7.09952	0.495026	0.000247722	0.225858	1.94028e+06	1.27235e+06	1.82561e+06	1.22866e+06	878629	861299	2.94038e+06	2.57134e+06	3.31443e+06	2.61929e+06	2.55617e+06	2.17295e+06	2.48332e+06	2.51615e+06	2.613e+06	2.48367e+06	0.0242763
774NEG		Cer(d60:2+pO)+HCOO	Cer(d60:2+pO)+HCOO	Cer	(d60:2+pO)	(d60:2+pO)	0	0	0	960.896	C61 H118 O6 N1	23.1329	2.09076	0.000364609	0.242005	2.44192e+06	3.36665e+06	2.59789e+06	2.09076e+06	3.00141e+06	3.39611e+06	746129	1.16117e+06	2.05821e+06	1.21469e+06	1.39419e+06	1.50627e+06	2.69426e+06	2.64294e+06	2.62721e+06	2.81222e+06	0.0310859
775NEG		CerG2GNAc1(d32:1)-H	CerG2GNAc1(d32:1)-H	CerG2GNAc1	(d32:1)	(d32:1)	0	0	0	1035.66	C52 H95 O18 N2	2.71166	1.83577	0.0674964	0.487094	1.41181e+07	9.86702e+06	8.92018e+06	1.05613e+07	1.16457e+07	2.88336e+07	7.55282e+06	5.52001e+06	9.31498e+06	8.49456e+06	8.18784e+06	6.65773e+06	1.13987e+07	1.24488e+07	1.10279e+07	1.09393e+07	0.0604712
776NEG		CerG2GNAc1(d34:2)-H	CerG2GNAc1(d34:2)-H	CerG2GNAc1	(d34:2)	(d34:2)	0	0	0	1061.67	C54 H97 O18 N2	2.74234	1.60267	0.07497	0.202481	4.07506e+06	2.74006e+06	2.31145e+06	3.08338e+06	2.6463e+06	6.49687e+06	3.02711e+06	1.59702e+06	1.69599e+06	2.12014e+06	2.43948e+06	2.44373e+06	3.44636e+06	3.43805e+06	2.95488e+06	3.27108e+06	0.0701101
777NEG		CerG2GNAc1(d36:1)-H	CerG2GNAc1(d36:1)-H	CerG2GNAc1	(d36:1)	(d36:1)	0	0	0	1091.72	C56 H103 O18 N2	3.79151	2.93866	0.014588	0.719919	2.93685e+07	1.36972e+07	1.52127e+07	1.60243e+07	1.42197e+07	4.33349e+07	6.24359e+06	8.51199e+06	7.07181e+06	7.90879e+06	6.57635e+06	8.55736e+06	1.57284e+07	1.50402e+07	1.5047e+07	1.53386e+07	0.0212275
778NEG		GM3(d34:1)-H	GM3(d34:1)-H	GM3	(d34:1)	(d34:1)	0	0	0	1151.71	C57 H103 O21 N2	8.64755	0.523273	0.0494175	0.178811	1.16042e+06	1.70108e+06	2.59076e+06	918511	1.12315e+06	640262	1.87426e+06	1.7025e+06	3.51652e+06	4.51593e+06	2.16726e+06	1.76835e+06	2.14174e+06	2.18302e+06	2.18206e+06	1.90252e+06	0.0640196
779NEG		GM3(d36:1)-H	GM3(d36:1)-H	GM3	(d36:1)	(d36:1)	0	0	0	1179.74	C59 H107 O21 N2	9.71237	0.882109	0.57154	0.0364416	1.04708e+06	1.4373e+06	1.57129e+06	761819	781415	759825	740466	884091	1.79858e+06	1.78931e+06	1.00795e+06	988169	1.18405e+06	1.10532e+06	1.20786e+06	1.19665e+06	0.039593
77POS		LPC(19:0)+Na	LPC(19:0)+Na	LPC	(19:0)	(19:0)	0	0		560.369	C27 H56 O7 N1 P1 Na1	4.31647	2.65157	0.024946	0.272005	2.75101e+07	8.34841e+06	1.30003e+07	9.28667e+06	1.57918e+07	3.13944e+07	4.15407e+06	4.90924e+06	1.27469e+07	6.81293e+06	5.30838e+06	5.79269e+06	1.59702e+07	1.65476e+07	1.59591e+07	1.61138e+07	0.0170763
780NEG		GM3(d42:1)-H	GM3(d42:1)-H	GM3	(d42:1)	(d42:1)	0	0	0	1263.83	C65 H119 O21 N2	12.2563	0.530034	0.0389785	0.439191	6.54042e+06	9.43805e+06	8.1025e+06	8.47556e+06	9.03886e+06	5.39794e+06	1.01179e+07	1.09815e+07	1.52032e+07	2.84879e+07	1.33604e+07	1.051e+07	1.20593e+07	1.11916e+07	1.25522e+07	1.25684e+07	0.0533868
781NEG		GM3(d42:0)-H	GM3(d42:0)-H	GM3	(d42:0)	(d42:0)	0	0	0	1265.85	C65 H121 O21 N2	12.593	0.39483	0.0635214	0.0938689	126057	173796	464909	236614	224538	112920	382320	338309	622686	1.3118e+06	374416	361391	359004	353756	361915	415331	0.0771862
782NEG		CL(18:2/16:1/16:1/16:1)-H	CL(66:5)-H	CL	(18:2/16:1/16:1/16:1)	(18:2)	(16:1)	(16:1)	(16:1)	1369.92	C75 H135 O17 P2	16.0608	0.191903	0.0315675	0.338717	2.78106e+06	239763	2.06532e+06	673819	146025	324245	1.23804e+07	1.8447e+06	2.29995e+06	6.44145e+06	7.28529e+06	2.21365e+06	2.56294e+06	2.049e+06	2.55806e+06	2.47261e+06	0.101485
783NEG		CL(18:1/16:1/16:1/16:1)-H	CL(66:4)-H	CL	(18:1/16:1/16:1/16:1)	(18:1)	(16:1)	(16:1)	(16:1)	1371.93	C75 H137 O17 P2	16.9276	0.247052	0.0406803	0.209577	1.35396e+06	356117	1.1047e+06	377483	56048	136499	5.14047e+06	900354	1.15211e+06	2.91553e+06	2.89184e+06	700438	1.54914e+06	1.39412e+06	1.24364e+06	1.34476e+06	0.0920466
784NEG		CL(18:2/16:1/16:1/18:2)-H	CL(68:6)-H	CL	(18:2/16:1/16:1/18:2)	(18:2)	(16:1)	(16:1)	(18:2)	1395.93	C77 H137 O17 P2	16.2013	0.266217	0.0121709	0.835089	1.9036e+07	4.03678e+06	1.29338e+07	7.79564e+06	2.35004e+06	4.13499e+06	5.60185e+07	1.2606e+07	2.10282e+07	3.7983e+07	4.47276e+07	1.65323e+07	1.66549e+07	1.68526e+07	1.68521e+07	1.67861e+07	0.00554425
785NEG		CL(18:1/16:1/16:1/18:2)-H	CL(68:5)-H	CL	(18:1/16:1/16:1/18:2)	(18:1)	(16:1)	(16:1)	(18:2)	1397.95	C77 H139 O17 P2	17.0539	0.305352	0.0192318	0.616157	9.90758e+06	4.58011e+06	9.49051e+06	5.38684e+06	2.38668e+06	3.38816e+06	3.6171e+07	9.40779e+06	1.1489e+07	2.74969e+07	2.20741e+07	8.4413e+06	1.22121e+07	1.22446e+07	1.18801e+07	1.23188e+07	0.0159803
786NEG		CL(18:2/14:0/18:1/18:1)-H	CL(68:4)-H	CL	(18:2/14:0/18:1/18:1)	(18:2)	(14:0)	(18:1)	(18:1)	1399.96	C77 H141 O17 P2	17.9759	0.338702	0.0157849	0.333702	3.15007e+06	2.88398e+06	2.11639e+06	1.54018e+06	957622	939034	9.84066e+06	4.29508e+06	3.43423e+06	9.32847e+06	4.08495e+06	3.22744e+06	4.00607e+06	3.68715e+06	3.48844e+06	3.52591e+06	0.0641242
787NEG		CL(18:2/16:0/18:1/16:0)-H	CL(68:3)-H	CL	(18:2/16:0/18:1/16:0)	(18:2)	(16:0)	(18:1)	(16:0)	1401.98	C77 H143 O17 P2	18.9837	0.735165	0.0734446	0.19363	3.08221e+06	5.21913e+06	4.44961e+06	4.59158e+06	3.90298e+06	3.84086e+06	4.73199e+06	4.85686e+06	6.4288e+06	8.83687e+06	4.54875e+06	4.72018e+06	5.38395e+06	5.21343e+06	5.6068e+06	5.44255e+06	0.0300049
788NEG		CL(18:1/16:0/16:0/18:1)-H	CL(68:2)-H	CL	(18:1/16:0/16:0/18:1)	(18:1)	(16:0)	(16:0)	(18:1)	1404	C77 H145 O17 P2	19.7901	0.960207	0.778715	0.0586157	5.70848e+06	8.41412e+06	7.52111e+06	7.42585e+06	5.71402e+06	5.64968e+06	5.87239e+06	5.9837e+06	8.3687e+06	1.05841e+07	5.31833e+06	5.98173e+06	7.50567e+06	7.55549e+06	7.5556e+06	7.54015e+06	0.00311937
789NEG		CL(17:1/16:1/18:2/18:2)-H	CL(69:6)-H	CL	(17:1/16:1/18:2/18:2)	(17:1)	(16:1)	(18:2)	(18:2)	1409.95	C78 H139 O17 P2	16.7116	0.30661	0.00582355	0.215025	1.34114e+06	630110	923391	390014	89408.1	304091	3.07907e+06	1.38911e+06	1.02406e+06	2.5583e+06	2.6379e+06	1.30777e+06	1.07696e+06	1.04018e+06	1.03396e+06	1.10212e+06	0.0301782
78POS		LPC(20:4)+Na	LPC(20:4)+Na	LPC	(20:4)	(20:4)	0	0		566.322	C28 H50 O7 N1 P1 Na1	2.12309	0.762795	0.0024409	0.791486	3.86059e+08	2.96866e+08	2.91638e+08	3.85379e+08	2.9275e+08	2.85554e+08	4.49407e+08	4.49003e+08	4.62766e+08	4.08533e+08	4.07234e+08	3.64037e+08	4.51759e+08	4.16838e+08	4.23154e+08	4.16803e+08	0.039058
790NEG		CL(17:1/16:1/18:1/18:2)-H	CL(69:5)-H	CL	(17:1/16:1/18:1/18:2)	(17:1)	(16:1)	(18:1)	(18:2)	1411.96	C78 H141 O17 P2	17.5875	0.362992	0.00248431	0.196229	702383	920314	696276	682728	346665	328375	2.46951e+06	1.22632e+06	1.12751e+06	2.2455e+06	1.97406e+06	1.08608e+06	1.16817e+06	1.11287e+06	1.11443e+06	1.18524e+06	0.0323714
791NEG		CL(18:2/16:1/16:1/20:4)-H	CL(70:8)-H	CL	(18:2/16:1/16:1/20:4)	(18:2)	(16:1)	(16:1)	(20:4)	1419.93	C79 H137 O17 P2	17.0461	0.301698	0.0211698	0.239804	1.24947e+06	814155	1.31332e+06	1.01339e+06	323523	533881	5.75642e+06	1.37323e+06	1.72235e+06	3.70371e+06	3.58686e+06	1.25145e+06	2.16217e+06	1.7659e+06	1.79116e+06	1.54878e+06	0.140085
793NEG		CL(22:6/16:0/16:0/16:0)-H	CL(70:6)-H	CL	(22:6/16:0/16:0/16:0)	(22:6)	(16:0)	(16:0)	(16:0)	1423.96	C79 H141 O17 P2	19.01	0.60588	0.0254111	0.121582	571951	793525	898686	829150	735687	722166	1.01362e+06	926320	1.26642e+06	2.11841e+06	1.22385e+06	963058	1.13724e+06	1.1392e+06	1.13718e+06	1.15296e+06	0.0066591
795NEG		CL(18:2/16:1/18:1/18:1)-H	CL(70:5)-H	CL	(18:2/16:1/18:1/18:1)	(18:2)	(16:1)	(18:1)	(18:1)	1425.98	C79 H143 O17 P2	18.0993	0.516085	0.0757325	0.629339	2.16143e+07	1.83199e+07	2.24716e+07	1.57836e+07	1.27561e+07	1.12584e+07	3.59506e+07	1.72665e+07	2.03554e+07	6.70969e+07	3.93744e+07	1.79932e+07	2.1941e+07	2.02731e+07	2.34664e+07	2.57021e+07	0.101027
796NEG		CL(22:5/16:0/16:0/16:0)-H	CL(70:5)-H	CL	(22:5/16:0/16:0/16:0)	(22:5)	(16:0)	(16:0)	(16:0)	1425.98	C79 H143 O17 P2	19.7979	1.0838	0.56358	0.031727	1.42844e+06	1.72458e+06	1.72555e+06	1.49705e+06	1.29949e+06	1.30605e+06	1.15544e+06	1.06171e+06	1.7977e+06	2.06177e+06	1.10331e+06	1.10678e+06	1.5418e+06	1.61023e+06	1.69525e+06	1.64308e+06	0.0395896
797NEG		CL(18:2/16:0/18:1/18:1)-H	CL(70:4)-H	CL	(18:2/16:0/18:1/18:1)	(18:2)	(16:0)	(18:1)	(18:1)	1428	C79 H145 O17 P2	18.9596	0.751836	0.0893536	0.290096	8.12906e+06	1.42319e+07	1.2089e+07	1.09866e+07	9.15916e+06	8.83664e+06	1.30544e+07	1.11809e+07	1.54337e+07	2.13789e+07	1.14111e+07	1.19109e+07	1.34182e+07	1.40879e+07	1.35594e+07	1.34151e+07	0.0234231
798NEG		CL(22:3/16:0/16:0/16:0)-H	CL(70:3)-H	CL	(22:3/16:0/16:0/16:0)	(22:3)	(16:0)	(16:0)	(16:0)	1430.01	C79 H147 O17 P2	19.911	1.1368	0.581942	0.0707188	885448	1.61787e+06	1.0708e+06	1.20036e+06	443630	605244	718627	942403	987855	1.28264e+06	631532	559520	1.037e+06	1.01717e+06	1.0745e+06	1.05755e+06	0.0237701
799NEG		CL(17:1/18:2/18:2/18:2)-H	CL(71:7)-H	CL	(17:1/18:2/18:2/18:2)	(17:1)	(18:2)	(18:2)	(18:2)	1435.96	C80 H141 O17 P2	16.8486	0.581319	0.0157048	0.223967	2.90115e+06	2.18778e+06	2.67673e+06	2.40455e+06	964424	1.45081e+06	4.18849e+06	2.45363e+06	3.46961e+06	4.32365e+06	4.85782e+06	2.35663e+06	2.99147e+06	2.81469e+06	2.93815e+06	2.9915e+06	0.0284217
7POS		LPC(14:0)+H	LPC(14:0)+H	LPC	(14:0)	(14:0)	0	0		468.308	C22 H47 O7 N1 P1	2.07191	1.44684	0.180832	0.187371	3.45804e+07	1.53373e+07	2.28859e+07	1.63373e+07	1.67893e+07	3.86091e+07	2.96266e+07	1.07833e+07	1.3169e+07	1.70084e+07	8.86364e+06	2.0449e+07	2.48806e+07	2.61608e+07	2.40299e+07	2.40389e+07	0.0405514
800NEG		CL(17:1/18:1/18:2/18:2)-H	CL(71:6)-H	CL	(17:1/18:1/18:2/18:2)	(17:1)	(18:1)	(18:2)	(18:2)	1437.98	C80 H143 O17 P2	17.6753	0.474467	0.00295214	0.235449	1.62349e+06	1.75238e+06	1.80145e+06	1.51738e+06	653350	666049	3.33055e+06	2.33892e+06	2.09498e+06	3.92644e+06	3.12614e+06	2.07368e+06	2.02713e+06	1.96925e+06	1.9527e+06	2.02854e+06	0.0196506
801NEG		CL(17:0/18:1/18:2/18:2)-H	CL(71:5)-H	CL	(17:0/18:1/18:2/18:2)	(17:0)	(18:1)	(18:2)	(18:2)	1440	C80 H145 O17 P2	18.5145	0.491915	0.023706	0.141808	674230	979669	778646	722262	166996	395364	1.38769e+06	762481	1.31576e+06	2.15565e+06	1.14921e+06	785732	994841	905478	992907	994748	0.0456303
802NEG		CL(18:2/16:1/22:6/16:1)-H	CL(72:10)-H	CL	(18:2/16:1/22:6/16:1)	(18:2)	(16:1)	(22:6)	(16:1)	1443.93	C81 H137 O17 P2	16.3347	0.445298	0.00647301	0.59979	1.36181e+07	7.47716e+06	1.15345e+07	1.06148e+07	2.92007e+06	4.77447e+06	2.61735e+07	1.0402e+07	1.74352e+07	2.0836e+07	2.55793e+07	1.39671e+07	1.18958e+07	1.22269e+07	1.22318e+07	1.22341e+07	0.0137988
803NEG		CL(20:5/18:1/18:2/16:1)-H	CL(72:9)-H	CL	(20:5/18:1/18:2/16:1)	(20:5)	(18:1)	(18:2)	(16:1)	1445.95	C81 H139 O17 P2	17.1586	0.415841	0.00857772	0.527214	9.94e+06	5.51338e+06	8.91172e+06	6.36414e+06	3.04014e+06	3.17155e+06	2.28008e+07	9.26112e+06	1.05567e+07	1.86268e+07	1.83134e+07	9.2755e+06	1.00019e+07	9.47176e+06	1.00999e+07	9.99905e+06	0.02879
804NEG		CL(18:3/18:2/18:2/18:2)-H	CL(72:9)-H	CL	(18:3/18:2/18:2/18:2)	(18:3)	(18:2)	(18:2)	(18:2)	1445.95	C81 H139 O17 P2	15.9075	0.540234	0.0858883	0.263074	4.30137e+06	2.41359e+06	6.52988e+06	2.85767e+06	2.50438e+06	3.45125e+06	5.86475e+06	2.61436e+06	1.2728e+07	7.11065e+06	3.56711e+06	8.94588e+06	4.99772e+06	5.05349e+06	5.81694e+06	6.426e+06	0.122038
805NEG		CL(18:2/18:2/18:2/18:2)-H	CL(72:8)-H	CL	(18:2/18:2/18:2/18:2)	(18:2)	(18:2)	(18:2)	(18:2)	1447.96	C81 H141 O17 P2	16.4922	1.09291	0.63498	0.631434	2.01965e+08	4.5214e+08	2.12344e+08	3.99781e+08	2.53405e+08	2.66915e+08	2.13006e+08	1.88006e+08	3.781e+08	3.29517e+08	2.8851e+08	2.37531e+08	2.68347e+08	2.66753e+08	2.72707e+08	2.67038e+08	0.0102437
806NEG		CL(18:2/18:2/18:2/18:2)-H	CL(72:8)-H	CL	(18:2/18:2/18:2/18:2)	(18:2)	(18:2)	(18:2)	(18:2)	1447.96	C81 H141 O17 P2	18.0637	0.660181	0.0904401	0.195519	4.75916e+06	3.41643e+06	3.4604e+06	3.70017e+06	2.55328e+06	4.05639e+06	9.63239e+06	6.00957e+06	4.56909e+06	6.21359e+06	3.67905e+06	3.13845e+06	4.14553e+06	3.30645e+06	4.15663e+06	3.98321e+06	0.103188
807NEG		CL(18:2/18:1/18:2/18:2)-H	CL(72:7)-H	CL	(18:2/18:1/18:2/18:2)	(18:2)	(18:1)	(18:2)	(18:2)	1449.98	C81 H143 O17 P2	17.3022	0.88897	0.153576	0.637845	1.29504e+08	2.1394e+08	1.72959e+08	2.0766e+08	2.12772e+08	1.71599e+08	2.06352e+08	2.0905e+08	2.14673e+08	2.28155e+08	2.07421e+08	1.81222e+08	2.14673e+08	2.0416e+08	2.04172e+08	2.11971e+08	0.0258683
808NEG		CL(18:2/18:1/18:1/18:2)-H	CL(72:6)-H	CL	(18:2/18:1/18:1/18:2)	(18:2)	(18:1)	(18:1)	(18:2)	1452	C81 H145 O17 P2	18.1282	0.801602	0.210106	0.609407	8.32254e+07	9.09076e+07	8.9464e+07	8.6429e+07	8.44853e+07	5.70894e+07	9.49506e+07	8.57343e+07	8.68048e+07	1.7312e+08	8.58259e+07	8.68368e+07	8.82738e+07	8.45057e+07	8.49592e+07	8.77687e+07	0.0222155
809NEG		CL(19:1/18:2/18:2/18:2)-H	CL(73:7)-H	CL	(19:1/18:2/18:2/18:2)	(19:1)	(18:2)	(18:2)	(18:2)	1464	C82 H145 O17 P2	17.7985	0.684782	0.029644	0.111277	729578	1.1462e+06	1.00596e+06	1.05698e+06	1.06202e+06	549877	1.29004e+06	1.11667e+06	1.12799e+06	2.02058e+06	1.33907e+06	1.21132e+06	1.17002e+06	1.17502e+06	984940	1.16926e+06	0.0829321
80POS		LPC(22:6)+H	LPC(22:6)+H	LPC	(22:6)	(22:6)	0	0		568.34	C30 H51 O7 N1 P1	2.05896	0.937848	0.691141	0.229746	6.84156e+08	3.65153e+08	4.53602e+08	5.22612e+08	2.93634e+08	5.95258e+08	6.58551e+08	5.93888e+08	4.62457e+08	5.95914e+08	4.91426e+08	3.05322e+08	6.10972e+08	6.53787e+08	6.10063e+08	6.0992e+08	0.0349964
810NEG		CL(20:5/18:2/18:2/18:2)-H	CL(74:11)-H	CL	(20:5/18:2/18:2/18:2)	(20:5)	(18:2)	(18:2)	(18:2)	1469.95	C83 H139 O17 P2	16.4944	1.12607	0.415171	0.316065	2.94157e+07	5.80133e+07	3.45922e+07	5.37417e+07	3.64678e+07	3.58003e+07	3.45137e+07	2.85187e+07	4.49732e+07	3.84559e+07	4.28963e+07	3.09056e+07	3.48437e+07	3.38136e+07	3.52974e+07	3.53051e+07	0.0201508
811NEG		CL(18:2/18:2/18:2/20:4)-H	CL(74:10)-H	CL	(18:2/18:2/18:2/20:4)	(18:2)	(18:2)	(18:2)	(20:4)	1471.96	C83 H141 O17 P2	16.2796	0.602836	0.0181467	0.517276	9.39652e+06	1.76595e+07	9.50661e+06	1.62933e+07	9.59849e+06	1.02992e+07	2.12652e+07	1.34963e+07	2.03177e+07	2.52505e+07	2.71459e+07	1.32102e+07	1.67308e+07	1.72293e+07	1.67535e+07	1.67333e+07	0.0145466
812NEG		CL(20:5/18:1/18:2/18:2)-H	CL(74:10)-H	CL	(20:5/18:1/18:2/18:2)	(20:5)	(18:1)	(18:2)	(18:2)	1471.96	C83 H141 O17 P2	17.3045	0.928488	0.269363	0.166192	2.36638e+07	3.48474e+07	3.00604e+07	3.44599e+07	3.73338e+07	2.99417e+07	3.58239e+07	3.49252e+07	3.5078e+07	3.2759e+07	3.44645e+07	3.19137e+07	3.45056e+07	3.16441e+07	3.49094e+07	3.3615e+07	0.0431838
813NEG		CL(18:2/18:1/20:4/18:2)-H	CL(74:9)-H	CL	(18:2/18:1/20:4/18:2)	(18:2)	(18:1)	(20:4)	(18:2)	1473.98	C83 H143 O17 P2	18.1344	0.786827	0.158709	0.299606	1.62104e+07	1.79319e+07	1.73082e+07	1.63164e+07	1.6209e+07	1.01817e+07	1.9227e+07	1.58338e+07	1.63943e+07	3.24474e+07	1.7913e+07	1.7852e+07	1.65387e+07	1.60399e+07	1.61283e+07	1.70329e+07	0.0276266
814NEG		CL(18:2/18:2/18:2/20:3)-H	CL(74:9)-H	CL	(18:2/18:2/18:2/20:3)	(18:2)	(18:2)	(18:2)	(20:3)	1473.98	C83 H143 O17 P2	16.7232	0.911187	0.540847	0.36572	4.59994e+07	6.06912e+07	5.20665e+07	7.17571e+07	3.78615e+07	5.1957e+07	6.08633e+07	4.20912e+07	5.18125e+07	5.99922e+07	8.86294e+07	4.81667e+07	5.3689e+07	5.36991e+07	5.45094e+07	5.45146e+07	0.00872911
815NEG		CL(20:2/18:2/18:2/18:2)-H	CL(74:8)-H	CL	(20:2/18:2/18:2/18:2)	(20:2)	(18:2)	(18:2)	(18:2)	1476	C83 H145 O17 P2	17.4978	0.968178	0.869015	0.31872	2.23523e+07	3.93465e+07	3.44151e+07	4.30151e+07	3.87543e+07	1.12288e+07	3.48894e+07	3.60504e+07	1.66536e+07	3.5332e+07	4.2114e+07	3.02885e+07	3.52419e+07	3.52061e+07	2.81085e+07	3.27491e+07	0.102195
816NEG		CL(20:2/18:1/18:2/18:2)-H	CL(74:7)-H	CL	(20:2/18:1/18:2/18:2)	(20:2)	(18:1)	(18:2)	(18:2)	1478.01	C83 H147 O17 P2	18.2635	1.03292	0.781335	0.127598	1.43437e+07	2.1479e+07	1.4669e+07	1.53082e+07	1.49311e+07	1.43344e+07	1.54782e+07	1.19656e+07	1.51013e+07	2.14264e+07	1.53304e+07	1.27333e+07	1.57813e+07	1.49987e+07	1.57823e+07	1.53663e+07	0.0243585
817NEG		CL(20:5/18:2/20:4/18:2)-H	CL(76:13)-H	CL	(20:5/18:2/20:4/18:2)	(20:5)	(18:2)	(20:4)	(18:2)	1493.95	C85 H139 O17 P2	16.2752	0.660527	0.0483308	0.194478	1.77478e+06	3.36423e+06	1.74523e+06	3.16011e+06	1.73226e+06	1.82062e+06	3.86265e+06	2.48021e+06	3.08608e+06	3.81624e+06	5.00777e+06	2.3325e+06	2.89594e+06	2.93461e+06	2.91927e+06	2.90511e+06	0.005802
818NEG		CL(18:2/18:2/22:6/18:2)-H	CL(76:12)-H	CL	(18:2/18:2/22:6/18:2)	(18:2)	(18:2)	(22:6)	(18:2)	1495.96	C85 H141 O17 P2	16.7252	0.942954	0.725248	0.135966	8.01062e+06	1.10346e+07	9.36057e+06	1.33578e+07	6.45257e+06	9.17434e+06	1.05372e+07	7.73066e+06	9.00939e+06	9.96746e+06	1.60032e+07	7.61454e+06	9.07232e+06	9.07596e+06	9.23328e+06	9.23825e+06	0.0101967
819NEG		CL(18:2/18:2/22:6/18:2)-H	CL(76:12)-H	CL	(18:2/18:2/22:6/18:2)	(18:2)	(18:2)	(22:6)	(18:2)	1495.96	C85 H141 O17 P2	15.9315	0.405742	0.00532744	0.545805	4.62084e+06	7.85342e+06	5.04261e+06	8.09388e+06	4.90101e+06	5.66375e+06	2.05757e+07	1.26843e+07	9.73313e+06	2.21592e+07	1.65358e+07	7.47071e+06	1.10679e+07	1.18339e+07	1.12587e+07	1.10678e+07	0.0320654
81POS		LPC(20:3)+Na	LPC(20:3)+Na	LPC	(20:3)	(20:3)	0	0		568.337	C28 H52 O7 N1 P1 Na1	2.37114	1.08532	0.798365	0.0800277	1.30427e+08	4.77581e+07	6.45303e+07	2.38019e+07	3.15942e+07	5.14361e+07	5.15678e+07	8.31119e+07	3.82654e+07	4.39005e+07	7.03983e+07	3.48236e+07	8.89855e+07	7.97866e+07	8.34477e+07	7.97591e+07	0.0524537
820NEG		CL(18:2/18:2/18:2/22:5)-H	CL(76:11)-H	CL	(18:2/18:2/18:2/22:5)	(18:2)	(18:2)	(18:2)	(22:5)	1497.98	C85 H143 O17 P2	16.7075	0.662385	0.120692	0.329649	5.92701e+06	1.25506e+07	7.1827e+06	1.04798e+07	5.83057e+06	7.11112e+06	1.82697e+07	8.72575e+06	7.61218e+06	1.73626e+07	1.58115e+07	6.31674e+06	9.64531e+06	9.78898e+06	9.94797e+06	9.95235e+06	0.0149256
821NEG		CL(18:2/20:3/20:4/18:2)-H	CL(76:11)-H	CL	(18:2/20:3/20:4/18:2)	(18:2)	(20:3)	(20:4)	(18:2)	1497.98	C85 H143 O17 P2	17.5098	0.799956	0.284554	0.191228	2.46841e+06	8.57385e+06	5.52442e+06	7.91819e+06	6.82366e+06	2.49975e+06	7.31128e+06	6.92764e+06	5.34941e+06	7.91255e+06	9.31947e+06	5.44232e+06	6.42988e+06	6.42689e+06	6.43308e+06	7.99156e+06	0.114482
822NEG		CL(23:0/16:0/16:0/20:4)-H	CL(75:4)-H	CL	(23:0/16:0/16:0/20:4)	(23:0)	(16:0)	(16:0)	(20:4)	1498.07	C84 H155 O17 P2	10.4522	0.749703	0.126437	0.293762	7.78501e+06	1.19575e+07	1.09946e+07	8.78592e+06	6.17102e+06	6.54831e+06	1.33526e+07	1.4675e+07	8.19009e+06	6.92686e+06	1.08315e+07	1.57079e+07	1.43278e+07	1.43351e+07	1.39204e+07	1.26381e+07	0.0580898
823NEG		CL(20:2/18:2/18:2/20:4)-H	CL(76:10)-H	CL	(20:2/18:2/18:2/20:4)	(20:2)	(18:2)	(18:2)	(20:4)	1500	C85 H145 O17 P2	18.2646	1.06379	0.6695	0.0471019	3.20988e+06	4.53952e+06	2.92056e+06	3.32643e+06	3.14601e+06	3.40427e+06	2.95121e+06	2.75426e+06	3.10045e+06	5.19286e+06	2.86257e+06	2.45329e+06	2.78195e+06	2.74333e+06	2.89313e+06	2.96329e+06	0.0355057
824NEG		CL(18:2/20:3/20:3/18:2)-H	CL(76:10)-H	CL	(18:2/20:3/20:3/18:2)	(18:2)	(20:3)	(20:3)	(18:2)	1500	C85 H145 O17 P2	16.9566	0.685057	0.159395	0.229111	3.89648e+06	4.50247e+06	5.4777e+06	6.54206e+06	2.55504e+06	3.36816e+06	7.99809e+06	5.07479e+06	4.03412e+06	6.78221e+06	1.12048e+07	3.3581e+06	9.32143e+06	6.82374e+06	6.81351e+06	6.89112e+06	0.166138
825NEG		CL(23:0/16:0/18:1/18:1)-H	CL(75:2)-H	CL	(23:0/16:0/18:1/18:1)	(23:0)	(16:0)	(18:1)	(18:1)	1502.11	C84 H159 O17 P2	11.3517	0.834572	0.309077	0.199138	6.69644e+06	7.7912e+06	5.10614e+06	7.05828e+06	1.90689e+06	4.8678e+06	5.63896e+06	4.62708e+06	8.15754e+06	6.68057e+06	6.93958e+06	8.00885e+06	5.83132e+06	6.89042e+06	6.96989e+06	6.95262e+06	0.0832021
826NEG		CL(20:4/18:0/18:1/20:0)-H	CL(76:5)-H	CL	(20:4/18:0/18:1/20:0)	(20:4)	(18:0)	(18:1)	(20:0)	1510.07	C85 H155 O17 P2	11.46	1.36318	0.070345	0.375799	1.94147e+07	1.85339e+07	1.76216e+07	2.82262e+07	2.13053e+07	2.16526e+07	6.81644e+06	1.17409e+07	2.29072e+07	1.91656e+07	1.65419e+07	1.5812e+07	2.04082e+07	1.79275e+07	1.97704e+07	2.04333e+07	0.0600384
827NEG		CL(18:2/20:3/22:6/18:2)-H	CL(78:13)-H	CL	(18:2/20:3/22:6/18:2)	(18:2)	(20:3)	(22:6)	(18:2)	1521.98	C87 H143 O17 P2	16.1473	0.249512	0.00869483	0.241693	362330	658184	720438	888044	349180	627336	3.96941e+06	1.99843e+06	811288	3.29548e+06	3.41422e+06	961441	1.69813e+06	1.58475e+06	1.72778e+06	1.65917e+06	0.0371139
828NEG		CL(18:4/20:3/20:3/20:3)-H	CL(78:13)-H	CL	(18:4/20:3/20:3/20:3)	(18:4)	(20:3)	(20:3)	(20:3)	1521.98	C87 H143 O17 P2	16.9625	0.688502	0.191757	0.0940916	713031	862812	1.11452e+06	924354	367079	514742	1.43699e+06	815475	621937	1.10034e+06	1.94685e+06	609302	1.05814e+06	998858	998352	1.00897e+06	0.028011
829NEG		CL(23:1/16:0/18:1/20:4)-H	CL(77:6)-H	CL	(23:1/16:0/18:1/20:4)	(23:1)	(16:0)	(18:1)	(20:4)	1522.07	C86 H155 O17 P2	10.437	0.787517	0.0927152	0.355906	1.50705e+07	2.2897e+07	9.38906e+06	1.88759e+07	1.4975e+07	1.33726e+07	2.28444e+07	2.06589e+07	1.63901e+07	2.09214e+07	1.60089e+07	2.32752e+07	2.06419e+07	2.06047e+07	2.00359e+07	1.80186e+07	0.0623432
82POS		Cer(d18:0/18:0)+H	Cer(d36:0)+H	Cer	(d18:0/18:0)	(d18:0)	(18:0)	0		568.566	C36 H74 O3 N1	12.632	2.49666	1.37348e-05	0.264218	1.11273e+07	1.75455e+07	1.52615e+07	1.90336e+07	1.63314e+07	1.79981e+07	5.68341e+06	6.43016e+06	8.6374e+06	6.01693e+06	6.54457e+06	5.65866e+06	1.30989e+07	1.29317e+07	1.31001e+07	1.27661e+07	0.0123082
830NEG		CL(18:2/18:0/20:4/22:1)-H	CL(78:7)-H	CL	(18:2/18:0/20:4/22:1)	(18:2)	(18:0)	(20:4)	(22:1)	1534.07	C87 H155 O17 P2	11.4323	1.1594	0.105516	0.977953	2.88101e+08	3.06852e+08	3.00255e+08	3.64506e+08	3.09436e+08	3.04741e+08	1.90521e+08	2.6158e+08	3.15859e+08	3.1743e+08	3.05035e+08	2.2584e+08	2.8651e+08	3.17708e+08	3.04849e+08	3.16734e+08	0.0473874
831NEG		CL(21:0/16:0/20:3/22:6)-H	CL(79:9)-H	CL	(21:0/16:0/20:3/22:6)	(21:0)	(16:0)	(20:3)	(22:6)	1544.06	C88 H153 O17 P2	10.1767	0.991855	0.930974	0.0381874	3.54017e+07	5.95731e+07	5.27162e+07	6.26266e+07	5.02524e+07	5.26682e+07	6.15492e+07	5.69742e+07	5.42034e+07	5.39439e+07	4.74641e+07	4.16756e+07	5.95494e+07	5.84045e+07	5.84675e+07	6.07646e+07	0.0187348
832NEG		CL(23:1/18:1/18:1/20:4)-H	CL(79:7)-H	CL	(23:1/18:1/18:1/20:4)	(23:1)	(18:1)	(18:1)	(20:4)	1548.09	C88 H157 O17 P2	10.5575	0.733236	0.101491	0.291245	9.62159e+06	9.60308e+06	7.12415e+06	8.11717e+06	4.37064e+06	5.8802e+06	1.57272e+07	8.46919e+06	7.50699e+06	8.28377e+06	9.68444e+06	1.1314e+07	1.02004e+07	9.44731e+06	9.60923e+06	9.45494e+06	0.0368018
833NEG		CL(79:6)-H	CL(79:6)-H	CL	(79:6)	(79:6)	0	0	0	1550.11	C88 H159 O17 P2	11.1275	1.6757	0.00358306	0.424429	1.46989e+07	1.23399e+07	1.14652e+07	9.68493e+06	1.00536e+07	1.43997e+07	1.11659e+07	7.06282e+06	5.75108e+06	6.96647e+06	4.25987e+06	8.14416e+06	1.13649e+07	1.07832e+07	9.90739e+06	1.12576e+07	0.0613124
834NEG		CL(23:0/18:0/18:0/20:4)-H	CL(79:4)-H	CL	(23:0/18:0/18:0/20:4)	(23:0)	(18:0)	(18:0)	(20:4)	1554.14	C88 H163 O17 P2	11.3945	0.939057	0.587868	0.165529	2.13435e+07	2.85674e+07	1.71783e+07	3.57714e+07	2.77979e+07	2.15101e+07	2.43256e+07	3.05862e+07	2.476e+07	2.47417e+07	2.88321e+07	2.87984e+07	2.48638e+07	2.71771e+07	2.5579e+07	2.64014e+07	0.0385481
835NEG		CL(22:2/18:0/20:4/20:4)-H	CL(80:10)-H	CL	(22:2/18:0/20:4/20:4)	(22:2)	(18:0)	(20:4)	(20:4)	1556.06	C89 H153 O17 P2	11.423	1.03291	0.736674	0.1337	1.2151e+07	9.83284e+06	1.04452e+07	1.06119e+07	1.52508e+07	1.12441e+07	1.03767e+07	1.17378e+07	1.11266e+07	1.44008e+07	9.60642e+06	1.00719e+07	1.0542e+07	1.05679e+07	1.07779e+07	1.16511e+07	0.0479329
836NEG		CL(23:0/16:0/20:4/22:6)-H	CL(81:10)-H	CL	(23:0/16:0/20:4/22:6)	(23:0)	(16:0)	(20:4)	(22:6)	1570.07	C90 H155 O17 P2	10.241	0.733357	0.165498	0.331114	9.52815e+06	1.79894e+07	8.66017e+06	1.24088e+07	5.78294e+06	8.63757e+06	2.07723e+07	1.4499e+07	1.1682e+07	1.87705e+07	1.09586e+07	9.23345e+06	1.41011e+07	1.40868e+07	1.52356e+07	1.40984e+07	0.0396452
837NEG		CL(81:6)-H	CL(81:6)-H	CL	(81:6)	(81:6)	0	0	0	1578.14	C90 H163 O17 P2	11.514	1.45479	0.0341263	0.411664	2.04081e+07	1.54011e+07	2.0383e+07	2.21855e+07	2.12305e+07	1.44464e+07	2.08198e+07	1.05939e+07	8.73817e+06	9.72971e+06	1.77609e+07	1.07565e+07	2.24889e+07	1.94629e+07	1.97855e+07	1.95321e+07	0.071579
838NEG		CL(82:11)-H	CL(82:11)-H	CL	(82:11)	(82:11)	0	0	0	1582.07	C91 H155 O17 P2	11.1597	1.45224	0.0770303	0.234805	5.90879e+06	3.90197e+06	6.32879e+06	5.69507e+06	5.53678e+06	8.50861e+06	5.329e+06	5.69727e+06	2.75791e+06	5.42418e+06	4.23283e+06	1.26545e+06	5.98938e+06	5.95487e+06	5.97225e+06	6.47253e+06	0.0410972
839NEG		CL(83:9)-H	CL(83:9)-H	CL	(83:9)	(83:9)	0	0	0	1600.12	C92 H161 O17 P2	11.283	1.10883	0.174571	0.356211	6.47151e+07	5.71588e+07	6.62249e+07	6.10275e+07	6.0294e+07	6.71926e+07	5.98097e+07	6.40429e+07	5.07839e+07	6.95437e+07	5.17867e+07	4.36832e+07	6.76484e+07	6.38188e+07	6.56019e+07	6.71943e+07	0.0262791
83POS		LPS(22:6)+H	LPS(22:6)+H	LPS	(22:6)	(22:6)	0	0		570.283	C28 H45 O9 N1 P1	1.78913	0.194421	0.00128534	0.212564	1.68409e+06	2.35088e+06	3.74398e+06	680519	775855	832004	7.84875e+06	7.80189e+06	9.15065e+06	1.55628e+07	5.96063e+06	5.45624e+06	5.30959e+06	5.31557e+06	5.14075e+06	4.42387e+06	0.0839119
84POS		LPC(22:5)+H	LPC(22:5)+H	LPC	(22:5)	(22:5)	0	0		570.355	C30 H53 O7 N1 P1	2.3963	0.895562	0.583705	0.115971	6.14998e+07	5.17742e+07	4.82993e+07	5.79514e+07	2.84218e+07	4.7519e+07	3.55353e+07	2.28412e+07	7.68399e+07	6.20551e+07	5.58521e+07	7.6798e+07	3.76687e+07	4.88504e+07	4.93996e+07	4.47122e+07	0.119877
85POS		LPC(22:4)+H	LPC(22:4)+H	LPC	(22:4)	(22:4)	0	0		572.371	C30 H55 O7 N1 P1	2.65004	1.04824	0.820082	0.0156215	1.89761e+07	1.05639e+07	1.36824e+07	8.68354e+06	3.63757e+06	1.7254e+07	1.02405e+07	1.23735e+07	1.22266e+07	9.79986e+06	1.34493e+07	1.13576e+07	1.40558e+07	1.40519e+07	1.40553e+07	1.30216e+07	0.0374282
86POS		LPC(20:1)+Na	LPC(20:1)+Na	LPC	(20:1)	(20:1)	0	0		572.369	C28 H56 O7 N1 P1 Na1	3.96028	1.93878	0.00437303	0.204461	1.80875e+07	1.00325e+07	9.19629e+06	1.26375e+07	1.12232e+07	1.7059e+07	7.04186e+06	5.6562e+06	1.00187e+07	7.52828e+06	6.03829e+06	4.06991e+06	1.12723e+07	1.05834e+07	1.11599e+07	9.55303e+06	0.0738856
88POS		DG(16:0/16:1)+NH4	DG(32:1)+NH4	DG	(16:0/16:1)	(16:0)	(16:1)	0		584.525	C35 H70 O5 N1	12.1052	6.00639	0.0209897	0.328808	5.44231e+07	1.95825e+07	2.93817e+07	1.81683e+07	8.35273e+06	8.83251e+06	3.93706e+06	2.03314e+06	3.98178e+06	2.33373e+06	4.99253e+06	5.82066e+06	1.70366e+07	1.6633e+07	1.52591e+07	1.7054e+07	0.0513485
89POS		DG(18:4/16:0)+H	DG(34:4)+H	DG	(18:4/16:0)	(18:4)	(16:0)	0		589.483	C37 H65 O5	0.0808213	0.869903	0.426983	0.0151522	120703	288472	399589	256886	423938	342200	407007	242002	461897	347958	349369	297505	618749	386433	279704	405786	0.33594
8POS		LPE(17:0)+H	LPE(17:0)+H	LPE	(17:0)	(17:0)	0	0		468.308	C22 H47 O7 N1 P1	3.37554	1.75977	0.011371	0.174815	1.18666e+07	7.14499e+06	8.2511e+06	7.99458e+06	9.26725e+06	1.44476e+07	4.12905e+06	5.74349e+06	9.1774e+06	5.32542e+06	4.12281e+06	5.01321e+06	8.80151e+06	8.61354e+06	8.80422e+06	8.29652e+06	0.0276875
90POS		LPC(22:6)+Na	LPC(22:6)+Na	LPC	(22:6)	(22:6)	0	0		590.322	C30 H50 O7 N1 P1 Na1	2.05896	0.97752	0.865414	0.0371951	9.23941e+07	5.63286e+07	6.20342e+07	6.26679e+07	5.73191e+07	7.19284e+07	9.18903e+07	7.9318e+07	5.49444e+07	7.84539e+07	5.89415e+07	4.83844e+07	8.4523e+07	8.08083e+07	8.23678e+07	7.85737e+07	0.0307835
91POS		Co(Q6)+H	Co(Q6)+H	Co	(Q6)	(Q6)	0	0		591.441	C39 H59 O4	15.9712	0.814305	0.139182	0.112397	1.52336e+07	1.18598e+07	1.43416e+07	1.60285e+07	9.78469e+06	1.70646e+07	1.81989e+07	2.0732e+07	2.09233e+07	1.56609e+07	1.00226e+07	1.80019e+07	2.08905e+07	2.02704e+07	2.04418e+07	2.05327e+07	0.0127334
93POS		LPC(22:5)+Na	LPC(22:5)+Na	LPC	(22:5)	(22:5)	0	0		592.337	C30 H52 O7 N1 P1 Na1	2.19968	0.457953	0.000487665	0.190066	6.06315e+06	3.17001e+06	5.12197e+06	4.4227e+06	4.22097e+06	5.44247e+06	1.09945e+07	1.39131e+07	1.07581e+07	8.44657e+06	6.65045e+06	1.13426e+07	8.81858e+06	7.59346e+06	8.57077e+06	8.83382e+06	0.0693537
94POS		Cer(d18:2/20:0)+H	Cer(d38:2)+H	Cer	(d18:2/20:0)	(d18:2)	(20:0)	0		592.566	C38 H74 O3 N1	12.385	2.32297	5.60309e-05	0.186144	1.07691e+07	6.82004e+06	9.71225e+06	7.67649e+06	7.04378e+06	9.48118e+06	2.48484e+06	4.08752e+06	4.77514e+06	3.54695e+06	3.92612e+06	3.35059e+06	8.76638e+06	8.35114e+06	8.7887e+06	7.44702e+06	0.0752358
95POS		DG(16:0/18:2)+H	DG(34:2)+H	DG	(16:0/18:2)	(16:0)	(18:2)	0		593.514	C37 H69 O5	12.2702	2.42644	6.90251e-06	0.328136	2.29231e+07	2.98994e+07	2.37061e+07	2.79489e+07	2.76206e+07	2.16148e+07	6.18055e+06	1.13772e+07	1.40095e+07	9.12517e+06	9.82925e+06	1.28275e+07	2.73059e+07	2.77123e+07	2.77188e+07	2.59305e+07	0.0311633
96POS		Cer(d18:1/20:0)+H	Cer(d38:1)+H	Cer	(d18:1/20:0)	(d18:1)	(20:0)	0		594.582	C38 H76 O3 N1	13.3037	2.05065	7.02521e-05	0.404574	4.8341e+07	5.01324e+07	4.50488e+07	6.02937e+07	4.15843e+07	3.8044e+07	1.72967e+07	2.09212e+07	3.07509e+07	2.26425e+07	2.64109e+07	2.01993e+07	4.80985e+07	4.90801e+07	5.07477e+07	4.81441e+07	0.0252755
97POS		DG(16:0/18:1)+H	DG(34:1)+H	DG	(16:0/18:1)	(16:0)	(18:1)	0		595.53	C37 H71 O5	13.0849	8.9131	2.87299e-05	0.367176	3.12833e+07	1.75693e+07	1.87739e+07	2.64981e+07	1.87797e+07	1.43248e+07	1.66111e+06	2.1757e+06	2.33843e+06	1.73102e+06	3.1308e+06	3.23731e+06	1.47955e+07	1.47534e+07	1.49885e+07	1.5116e+07	0.0113661
98POS		DG(34:2p)+Na	DG(34:2p)+Na	DG	(34:2p)	(34:2p)	0	0		599.501	C37 H68 O4 Na1	15.939	0.322664	0.00257317	0.620183	3.26398e+07	3.5469e+07	2.98496e+07	3.02664e+07	2.05531e+07	2.55501e+07	9.96965e+07	8.32276e+07	6.24284e+07	1.57778e+08	8.38877e+07	5.32599e+07	6.51284e+07	6.48875e+07	6.37327e+07	6.54759e+07	0.0116547
99POS		LPI(18:0)+H	LPI(18:0)+H	LPI	(18:0)	(18:0)	0	0		601.335	C27 H54 O12 N0 P1	2.95714	0.941092	0.809227	0.0650323	1.14037e+07	1.6631e+07	2.72338e+07	9.09714e+06	1.33452e+07	1.70191e+07	1.119e+07	1.25371e+07	2.47163e+07	2.77344e+07	1.19723e+07	1.25094e+07	1.59325e+07	1.59256e+07	1.53806e+07	1.58839e+07	0.0169545
9POS		LPE(16:0)+Na	LPE(16:0)+Na	LPE	(16:0)	(16:0)	0	0		476.275	C21 H44 O7 N1 P1 Na1	2.8531	2.5141	0.00268004	0.434711	4.22738e+07	2.44216e+07	3.45867e+07	3.31095e+07	4.37895e+07	6.622e+07	1.28236e+07	1.12316e+07	2.56764e+07	1.65776e+07	1.54589e+07	1.54441e+07	3.34736e+07	3.3484e+07	3.29435e+07	3.25084e+07	0.0141866

## Sheet: HS_vs_HF
No.	Lipidion	LipidGroup	Class	DIFF	FattyAcid	FA1	FA2	FA3	FA4	Calmz	IonFormula	RT-(min)	Fold Change	P-value	VIP	HS-1	HS-2	HS-3	HS-4	HS-5	HS-6	HF-1	HF-2	HF-3	HF-4	HF-5	HF-6	QC-1	QC-2	QC-3	QC-4	QC RSD
605NEG	Cer(d18:1/24:1)+HCOO	Cer(d42:2)+HCOO	Cer	Y	(d18:1/24:1)	(d18:1)	(24:1)	0	0	692.62	C43 H82 O5 N1	14.345	0.923095	0.0423941	2.31923	9.13855e+08	9.26199e+08	9.04944e+08	7.66469e+08	9.27589e+08	9.29405e+08	9.75515e+08	9.37243e+08	1.00285e+09	1.01934e+09	8.9417e+08	9.86612e+08	9.12358e+08	9.12158e+08	9.13943e+08	9.35981e+08	0.0126366
78POS	LPC(20:4)+Na	LPC(20:4)+Na	LPC	Y	(20:4)	(20:4)	0	0		566.322	C28 H50 O7 N1 P1 Na1	2.12309	0.725114	0.0294032	1.18814	1.77838e+08	1.8889e+08	2.44521e+08	1.70532e+08	2.70636e+08	3.53033e+08	3.86059e+08	2.96866e+08	2.91638e+08	3.85379e+08	2.9275e+08	2.85554e+08	4.51759e+08	4.16838e+08	4.23154e+08	4.16803e+08	0.039058
100POS	LPC(24:0)+H	LPC(24:0)+H	LPC		(24:0)	(24:0)	0	0		608.465	C32 H67 O7 N1 P1	8.60888	1.08232	0.53852	0.0479293	1.28786e+06	1.66949e+06	973643	1.26624e+06	1.37923e+06	1.14003e+06	1.44825e+06	1.48665e+06	1.35372e+06	1.0411e+06	725692	1.07422e+06	2.17561e+06	2.15053e+06	2.17545e+06	2.15081e+06	0.00663679
101POS	DG(16:0/18:3)+NH4	DG(34:3)+NH4	DG		(16:0/18:3)	(16:0)	(18:3)	0		608.525	C37 H70 O5 N1	11.7198	1.02971	0.870613	0.157567	2.89162e+07	1.75287e+07	2.12889e+07	3.42074e+07	1.40533e+07	2.45462e+07	2.46567e+07	2.9728e+07	2.95364e+07	1.75909e+07	2.17034e+07	1.32697e+07	1.54663e+07	1.54716e+07	1.28419e+07	1.54631e+07	0.0886228
102POS	DG(16:1/18:2)+NH4	DG(34:3)+NH4	DG		(16:1/18:2)	(16:1)	(18:2)	0		608.525	C37 H70 O5 N1	11.3971	1.16306	0.517954	0.321449	1.53986e+08	7.07174e+07	8.50641e+07	1.17026e+08	3.30645e+07	9.39198e+07	1.24752e+08	8.22812e+07	7.23361e+07	6.20507e+07	7.14683e+07	6.32501e+07	6.93021e+07	6.88184e+07	6.43686e+07	6.66006e+07	0.0336724
103POS	Cer(d18:1/21:0)+H	Cer(d39:1)+H	Cer		(d18:1/21:0)	(d18:1)	(21:0)	0		608.598	C39 H78 O3 N1	13.8586	0.887005	0.360497	0.125828	9.62492e+06	4.50836e+06	8.82876e+06	6.24173e+06	7.73711e+06	8.92535e+06	9.02702e+06	8.7675e+06	8.86381e+06	9.37232e+06	5.58438e+06	1.00941e+07	9.29098e+06	9.56124e+06	9.91047e+06	9.25017e+06	0.0320499
104POS	DG(16:0/18:2)+NH4	DG(34:2)+NH4	DG		(16:0/18:2)	(16:0)	(18:2)	0		610.541	C37 H72 O5 N1	12.2702	1.231	0.2232	0.971821	1.31991e+09	4.45785e+08	9.09726e+08	8.44158e+08	7.54945e+08	9.24267e+08	8.72139e+08	8.10112e+08	6.05892e+08	6.93203e+08	6.77658e+08	5.64235e+08	6.65165e+08	6.81185e+08	6.50701e+08	6.68444e+08	0.0187981
105POS	DG(16:0/18:1)+NH4	DG(34:1)+NH4	DG		(16:0/18:1)	(16:0)	(18:1)	0		612.556	C37 H74 O5 N1	13.0849	1.11053	0.560597	0.309556	5.10382e+08	2.9785e+08	3.54561e+08	3.67143e+08	2.50456e+08	3.25136e+08	4.96687e+08	2.68664e+08	2.583e+08	4.06285e+08	2.6103e+08	2.05006e+08	2.3131e+08	2.27531e+08	2.27526e+08	2.31295e+08	0.00949696
106POS	DG(16:0/20:4)+H	DG(36:4)+H	DG		(16:0/20:4)	(16:0)	(20:4)	0		617.514	C39 H69 O5	0.0543139	0.728644	0.244457	0.103337	4.44756e+06	6.16701e+06	176533	1.20373e+06	3.72176e+06	5.00035e+06	4.4452e+06	4.34115e+06	4.50908e+06	3.19859e+06	5.72305e+06	6.21509e+06	1.20836e+06	1.61285e+06	1.65733e+06	1.4131e+06	0.139775
107POS	DG(18:2/18:2)+H	DG(36:4)+H	DG		(18:2/18:2)	(18:2)	(18:2)	0		617.514	C39 H69 O5	11.5739	0.916277	0.683783	0.458966	1.08217e+08	3.09963e+07	1.27349e+08	1.47436e+08	1.12992e+08	1.38293e+08	8.63218e+07	1.22699e+08	6.53176e+07	1.1754e+08	1.76746e+08	1.57448e+08	1.13762e+08	1.15362e+08	1.15424e+08	1.13439e+08	0.00911579
108POS	DG(18:2/18:2)+H	DG(36:4)+H	DG		(18:2/18:2)	(18:2)	(18:2)	0		617.514	C39 H69 O5	16.4768	1.06167	0.452895	0.192468	2.84233e+07	3.27711e+07	3.32224e+07	3.45146e+07	4.07975e+07	3.51023e+07	2.52448e+07	3.70569e+07	2.79789e+07	3.58466e+07	3.5225e+07	3.15814e+07	3.44364e+07	3.41123e+07	3.41087e+07	3.50728e+07	0.0131749
109POS	DG(18:1/18:3)+H	DG(36:4)+H	DG		(18:1/18:3)	(18:1)	(18:3)	0		617.514	C39 H69 O5	17.3053	1.30269	0.0159338	0.302211	1.58199e+07	1.8751e+07	1.23153e+07	1.92366e+07	1.80647e+07	1.87609e+07	1.37552e+07	1.6668e+07	1.23521e+07	1.29518e+07	1.2961e+07	1.03391e+07	1.64015e+07	1.49637e+07	1.64077e+07	1.61579e+07	0.043123
10POS	LPE(18:3)+H	LPE(18:3)+H	LPE		(18:3)	(18:3)	0	0		476.277	C23 H43 O7 N1 P1	2.00972	1.00324	0.990638	0.0815187	3.29766e+06	5.41613e+06	2.01237e+06	1.219e+06	2.21088e+06	2.20993e+06	4.26541e+06	2.19511e+06	2.43177e+06	3.57519e+06	1.42736e+06	2.41823e+06	6.00186e+06	6.08314e+06	5.89116e+06	5.89158e+06	0.0156449
110POS	DG(36:4)+H	DG(36:4)+H	DG		(36:4)	(36:4)	0	0		617.514	C39 H69 O5	13.062	1.0793	0.499727	0.257199	7.3983e+08	5.12835e+08	5.83541e+08	5.09753e+08	4.47326e+08	5.3845e+08	6.9235e+08	4.71244e+08	4.88226e+08	5.65502e+08	4.6365e+08	4.0598e+08	4.28422e+08	4.24481e+08	3.98871e+08	4.16421e+08	0.0314294
111POS	DG(16:0/20:4)+H	DG(36:4)+H	DG		(16:0/20:4)	(16:0)	(20:4)	0		617.514	C39 H69 O5	12.0635	1.07171	0.644866	0.128346	2.04444e+07	9.21372e+06	2.39362e+07	2.07945e+07	2.5743e+07	1.99321e+07	1.65599e+07	2.26929e+07	1.85425e+07	2.02217e+07	2.16932e+07	1.23203e+07	2.34567e+07	2.29961e+07	2.34673e+07	2.17694e+07	0.0348759
112POS	DG(18:1/18:2)+H	DG(36:3)+H	DG		(18:1/18:2)	(18:1)	(18:2)	0		619.53	C39 H71 O5	12.3364	1.10407	0.505284	0.653758	2.97235e+08	1.22805e+08	2.55867e+08	2.78603e+08	2.34257e+08	2.75791e+08	1.89291e+08	2.33986e+08	1.34991e+08	2.30337e+08	2.73336e+08	2.64564e+08	1.94146e+08	1.84663e+08	1.84547e+08	1.84486e+08	0.0256241
113POS	Cer(d18:1/22:1)+H	Cer(d40:2)+H	Cer		(d18:1/22:1)	(d18:1)	(22:1)	0		620.598	C40 H78 O3 N1	13.2642	0.934063	0.698683	0.203093	3.35786e+07	2.57304e+07	3.24161e+07	1.96991e+07	5.19102e+07	2.36657e+07	3.74818e+07	3.74096e+07	4.02194e+07	3.65972e+07	2.54082e+07	2.30846e+07	3.48868e+07	3.65594e+07	3.29775e+07	3.26486e+07	0.0530676
114POS	LPI(20:4)+H	LPI(20:4)+H	LPI		(20:4)	(20:4)	0	0		621.303	C29 H50 O12 N0 P1	1.7918	1.39422	0.154846	0.110342	1.59537e+07	1.15009e+07	7.53972e+06	5.86608e+06	8.88402e+06	1.45625e+07	7.82926e+06	8.17723e+06	1.23808e+07	7.51077e+06	4.42313e+06	5.80271e+06	8.06019e+06	8.1605e+06	8.28523e+06	8.03596e+06	0.013947
115POS	DG(17:1/18:2)+NH4	DG(35:3)+NH4	DG		(17:1/18:2)	(17:1)	(18:2)	0		622.541	C38 H72 O5 N1	11.8686	1.18151	0.328414	0.116173	2.22621e+07	1.11594e+07	1.48497e+07	1.41874e+07	1.03919e+07	1.71713e+07	1.70277e+07	1.69222e+07	9.66117e+06	1.15155e+07	1.08955e+07	1.01704e+07	1.15662e+07	1.17848e+07	1.17905e+07	1.08121e+07	0.0402846
116POS	Cer(d18:1/22:0)+H	Cer(d40:1)+H	Cer		(d18:1/22:0)	(d18:1)	(22:0)	0		622.613	C40 H80 O3 N1	14.4005	0.830168	0.136093	0.823941	3.0049e+08	1.88765e+08	2.33511e+08	1.90936e+08	2.2154e+08	3.12776e+08	3.25511e+08	3.10605e+08	3.00192e+08	3.22177e+08	1.87163e+08	2.98599e+08	3.13565e+08	3.13731e+08	3.11327e+08	3.06492e+08	0.010839
117POS	Cer(d18:0/22:0)+H	Cer(d40:0)+H	Cer		(d18:0/22:0)	(d18:0)	(22:0)	0		624.629	C40 H82 O3 N1	14.8396	0.835782	0.118767	0.133191	1.08956e+07	6.15524e+06	9.3258e+06	1.04158e+07	1.35977e+07	9.50283e+06	9.56011e+06	1.3083e+07	1.25763e+07	1.28759e+07	1.07982e+07	1.27674e+07	1.1524e+07	1.31497e+07	1.19643e+07	1.15384e+07	0.0635058
118POS	Cer(d18:1/23:3)+H	Cer(d41:4)+H	Cer		(d18:1/23:3)	(d18:1)	(23:3)	0		630.582	C41 H76 O3 N1	13.8714	0.987852	0.890442	0.077458	2.2319e+07	1.43926e+07	2.16759e+07	1.72845e+07	2.15976e+07	2.103e+07	2.076e+07	2.40099e+07	2.12475e+07	2.00113e+07	1.64607e+07	1.72649e+07	2.13759e+07	2.16919e+07	2.04657e+07	2.01914e+07	0.0342361
119POS	DG(18:3/18:2)+NH4	DG(36:5)+NH4	DG		(18:3/18:2)	(18:3)	(18:2)	0		632.525	C39 H70 O5 N1	10.8864	0.944718	0.7745	0.327219	5.33327e+07	1.78958e+07	6.78779e+07	6.09588e+07	7.28519e+07	8.31479e+07	6.02784e+07	4.79793e+07	4.03089e+07	7.46618e+07	6.39926e+07	8.96798e+07	8.9867e+07	9.24482e+07	8.47685e+07	8.47768e+07	0.0435854
11POS	LPE(18:2)+H	LPE(18:2)+H	LPE		(18:2)	(18:2)	0	0		478.293	C23 H45 O7 N1 P1	2.28189	1.08855	0.597926	0.642208	1.44212e+08	2.29845e+08	1.22669e+08	1.23502e+08	1.15958e+08	1.1361e+08	1.21199e+08	1.74392e+08	1.20848e+08	1.40412e+08	9.44691e+07	1.29348e+08	2.20129e+08	2.10017e+08	2.23893e+08	2.15616e+08	0.0275061
120POS	DG(18:2/18:2)+NH4	DG(36:4)+NH4	DG		(18:2/18:2)	(18:2)	(18:2)	0		634.541	C39 H72 O5 N1	11.5739	0.910528	0.655073	1.09859	6.18286e+08	1.84676e+08	7.28593e+08	8.63699e+08	6.47575e+08	7.79506e+08	4.96077e+08	7.17216e+08	3.76911e+08	7.13255e+08	9.66753e+08	9.27722e+08	6.65063e+08	6.81397e+08	6.81992e+08	6.69007e+08	0.0127809
121POS	DG(16:0/20:4)+NH4	DG(36:4)+NH4	DG		(16:0/20:4)	(16:0)	(20:4)	0		634.541	C39 H72 O5 N1	12.0635	1.03109	0.814188	0.32274	1.53253e+08	6.75587e+07	1.49726e+08	1.50196e+08	1.54599e+08	1.45897e+08	1.35045e+08	1.47074e+08	1.40569e+08	1.49124e+08	1.40539e+08	8.41138e+07	1.41887e+08	1.43046e+08	1.43124e+08	1.38785e+08	0.0143299
122POS	Cer(d18:2/23:0)+H	Cer(d41:2)+H	Cer		(d18:2/23:0)	(d18:2)	(23:0)	0		634.613	C41 H80 O3 N1	13.7945	1.16546	0.423417	0.0767745	2.13562e+07	1.50415e+07	3.40992e+07	1.60406e+07	1.8435e+07	3.61435e+07	2.47259e+07	1.82433e+07	2.11088e+07	2.24902e+07	1.60713e+07	1.84422e+07	2.37838e+07	2.52902e+07	2.5623e+07	2.83346e+07	0.0735712
123POS	DG(18:1/18:2)+NH4	DG(36:3)+NH4	DG		(18:1/18:2)	(18:1)	(18:2)	0		636.556	C39 H74 O5 N1	13.0883	2.13775	0.448298	0.167947	1.19021e+07	5.26043e+06	1.64004e+07	1.69927e+07	1.74876e+08	1.86814e+07	2.02325e+07	2.06659e+07	2.81412e+06	3.99263e+07	2.32139e+07	7.33919e+06	1.67011e+07	1.32711e+07	1.25987e+07	1.44319e+07	0.126349
124POS	DG(18:1/18:2)+NH4	DG(36:3)+NH4	DG		(18:1/18:2)	(18:1)	(18:2)	0		636.556	C39 H74 O5 N1	12.3364	1.10931	0.499116	2.26331	3.29203e+09	1.25236e+09	2.72273e+09	3.09574e+09	2.67077e+09	3.05243e+09	2.09467e+09	2.60131e+09	1.50698e+09	2.41921e+09	2.84171e+09	3.03713e+09	2.08612e+09	2.077e+09	2.08888e+09	1.98615e+09	0.0238836
125POS	Cer(d18:1/23:0)+H	Cer(d41:1)+H	Cer		(d18:1/23:0)	(d18:1)	(23:0)	0		636.629	C41 H82 O3 N1	14.9126	0.905371	0.28295	0.954383	4.10908e+08	2.37837e+08	4.25212e+08	3.04953e+08	4.26503e+08	4.22293e+08	4.12855e+08	4.00484e+08	4.22711e+08	4.18986e+08	3.68821e+08	4.36689e+08	4.05519e+08	3.94676e+08	4.09805e+08	3.82074e+08	0.0311311
126POS	DG(18:1/18:1)+NH4	DG(36:2)+NH4	DG		(18:1/18:1)	(18:1)	(18:1)	0		638.572	C39 H76 O5 N1	13.1438	1.04141	0.839102	0.559918	2.11392e+09	1.0103e+09	1.62385e+09	1.69375e+09	1.02627e+09	1.21461e+09	2.15259e+09	1.18819e+09	8.58741e+08	1.91019e+09	1.13438e+09	1.09336e+09	9.42976e+08	9.42894e+08	9.39072e+08	9.19644e+08	0.0119124
127POS	Cer(d18:0/23:0)+H	Cer(d41:0)+H	Cer		(d18:0/23:0)	(d18:0)	(23:0)	0		638.645	C41 H84 O3 N1	15.4112	0.837318	0.14179	0.0878878	5.9498e+06	3.49663e+06	4.33958e+06	4.60498e+06	6.57128e+06	4.45893e+06	4.7144e+06	6.86683e+06	5.80506e+06	6.56154e+06	4.79457e+06	6.39505e+06	7.68268e+06	7.59159e+06	7.68285e+06	7.66374e+06	0.00566361
128POS	DG(18:0/18:1)+NH4	DG(36:1)+NH4	DG		(18:0/18:1)	(18:0)	(18:1)	0		640.587	C39 H78 O5 N1	14.1667	0.933892	0.694566	0.131219	3.02927e+07	1.59449e+07	2.69269e+07	3.64878e+07	1.9303e+07	2.58098e+07	2.78932e+07	3.09437e+07	2.09447e+07	4.09869e+07	1.74832e+07	2.74687e+07	1.62581e+07	1.78806e+07	1.71118e+07	1.77582e+07	0.0431022
129POS	Cer(d18:0+pO/22:0)+H	Cer(d40:0+pO)+H	Cer		(d18:0+pO/22:0)	(d18:0+pO)	(22:0)	0		640.624	C40 H82 O4 N1	13.804	0.940434	0.633249	0.0630369	7.89692e+06	4.84773e+06	7.20569e+06	4.28846e+06	4.64509e+06	4.25912e+06	6.46608e+06	6.71211e+06	5.83629e+06	5.40442e+06	4.84373e+06	5.97961e+06	6.91463e+06	7.23808e+06	7.84637e+06	6.85616e+06	0.0629244
12POS	LPC(16:1p)+H	LPC(16:1p)+H	LPC		(16:1p)	(16:1p)	0	0		478.329	C24 H49 O6 N1 P1	2.688	0.8676	0.589133	0.0809449	1.3497e+07	6.65138e+06	9.33642e+06	1.56981e+07	4.45449e+06	7.62278e+06	1.25259e+07	8.39131e+06	1.08511e+07	7.31236e+06	7.21277e+06	1.97049e+07	8.15234e+06	9.45347e+06	9.93877e+06	9.18945e+06	0.0821301
130POS	DG(18:2/20:4)+H	DG(38:6)+H	DG		(18:2/20:4)	(18:2)	(20:4)	0		641.514	C41 H69 O5	11.3419	1.07806	0.75342	0.149125	1.17058e+07	3.15513e+06	1.15979e+07	1.31964e+07	1.56823e+07	1.63616e+07	9.77415e+06	6.57146e+06	5.839e+06	1.20429e+07	1.69422e+07	1.5338e+07	1.66064e+07	1.69379e+07	1.62354e+07	1.60722e+07	0.0235403
131POS	DG(18:1/20:4)+H	DG(38:5)+H	DG		(18:1/20:4)	(18:1)	(20:4)	0		643.53	C41 H71 O5	12.0944	1.0273	0.865039	0.198206	4.16873e+07	1.65963e+07	4.83472e+07	3.9167e+07	5.86245e+07	4.8462e+07	4.32927e+07	5.0312e+07	3.0697e+07	3.67868e+07	4.4125e+07	4.09508e+07	4.12599e+07	4.01085e+07	3.91988e+07	3.85451e+07	0.0296069
132POS	Cer(d42:4)+H	Cer(d42:4)+H	Cer		(d42:4)	(d42:4)	0	0		644.598	C42 H78 O3 N1	14.4245	0.885465	0.257303	0.594418	3.12879e+08	2.00931e+08	2.96998e+08	2.20431e+08	2.09537e+08	3.00069e+08	3.00975e+08	3.3436e+08	3.08531e+08	3.00489e+08	2.05829e+08	2.89968e+08	3.02144e+08	3.02246e+08	2.95605e+08	2.81022e+08	0.033815
134POS	Cer(d42:3)+H	Cer(d42:3)+H	Cer		(d42:3)	(d42:3)	0	0		646.613	C42 H80 O3 N1	14.8321	0.86038	0.182105	0.12784	1.00643e+07	5.34785e+06	1.02336e+07	9.516e+06	1.01708e+07	1.04779e+07	8.082e+06	1.1948e+07	1.23013e+07	1.13908e+07	9.44032e+06	1.17047e+07	1.04998e+07	1.07238e+07	1.01873e+07	1.01406e+07	0.0264665
135POS	Cer(d18:1/24:2)+H	Cer(d42:3)+H	Cer		(d18:1/24:2)	(d18:1)	(24:2)	0		646.613	C42 H80 O3 N1	13.3765	0.962454	0.782828	0.260017	9.26857e+07	8.39345e+07	8.97712e+07	5.38274e+07	6.75358e+07	7.07047e+07	1.13691e+08	6.94486e+07	7.76775e+07	9.42323e+07	6.16021e+07	5.96925e+07	9.20522e+07	9.40346e+07	9.53204e+07	9.43556e+07	0.01461
136POS	DG(17:0/20:4)+NH4	DG(37:4)+NH4	DG		(17:0/20:4)	(17:0)	(20:4)	0		648.556	C40 H74 O5 N1	12.54	1.06607	0.52843	0.0165679	3.13455e+06	1.9333e+06	2.6327e+06	2.25962e+06	2.65461e+06	2.57816e+06	2.47656e+06	2.75238e+06	2.57842e+06	2.72456e+06	2.03542e+06	1.68406e+06	3.6189e+06	3.29503e+06	2.77573e+06	3.20095e+06	0.107859
137POS	Cer(d18:1/24:1)+H	Cer(d42:2)+H	Cer		(d18:1/24:1)	(d18:1)	(24:1)	0		648.629	C42 H82 O3 N1	14.3348	0.983113	0.766392	0.173033	6.64609e+08	6.51301e+08	6.67081e+08	6.22196e+08	6.43591e+08	6.68922e+08	6.95388e+08	6.76155e+08	6.88502e+08	7.47133e+08	4.91602e+08	6.86213e+08	6.98297e+08	6.85025e+08	7.05751e+08	6.82443e+08	0.0159335
138POS	Cer(d18:2/24:0)+H	Cer(d42:2)+H	Cer		(d18:2/24:0)	(d18:2)	(24:0)	0		648.629	C42 H82 O3 N1	14.5857	0.90867	0.174512	0.420588	1.49682e+08	1.45388e+08	1.442e+08	1.07804e+08	1.19383e+08	1.47136e+08	1.73923e+08	1.45541e+08	1.50886e+08	1.45612e+08	1.28511e+08	1.50895e+08	1.47097e+08	1.54424e+08	1.44716e+08	1.44235e+08	0.0318859
139POS	Cer(d18:1/24:0)+H	Cer(d42:1)+H	Cer		(d18:1/24:0)	(d18:1)	(24:0)	0		650.645	C42 H84 O3 N1	15.6263	0.867638	0.167762	1.2985	1.17762e+09	8.81888e+08	1.11669e+09	1.07316e+09	1.31761e+09	1.26877e+09	1.42548e+09	1.34379e+09	1.56971e+09	1.32965e+09	8.5783e+08	1.35208e+09	1.60158e+09	1.59815e+09	1.59187e+09	1.60393e+09	0.00327976
13POS	LPE(18:1)+H	LPE(18:1)+H	LPE		(18:1)	(18:1)	0	0		480.308	C23 H47 O7 N1 P1	2.90719	0.749985	0.195906	0.494568	1.70061e+08	1.08855e+08	8.96996e+07	9.46135e+07	6.8775e+07	7.20529e+07	1.9971e+08	9.74895e+07	1.12206e+08	1.00953e+08	1.07948e+08	1.87118e+08	1.02331e+08	1.02323e+08	1.02332e+08	9.75399e+07	0.0236773
140POS	Cer(d18:0/24:0)+H	Cer(d42:0)+H	Cer		(d18:0/24:0)	(d18:0)	(24:0)	0		652.66	C42 H86 O3 N1	16.0123	0.804606	0.0919645	0.273027	4.00538e+07	2.55488e+07	2.58254e+07	2.72159e+07	4.11188e+07	2.58043e+07	2.75333e+07	3.84627e+07	4.34194e+07	4.33806e+07	3.46456e+07	4.31893e+07	5.16936e+07	5.09264e+07	5.2539e+07	5.1852e+07	0.0127898
141POS	Cer(d18:0+pO/23:0)+H	Cer(d41:0+pO)+H	Cer		(d18:0+pO/23:0)	(d18:0+pO)	(23:0)	0		654.639	C41 H84 O4 N1	14.3327	1.0302	0.808664	0.0591121	5.56857e+06	4.97677e+06	7.44129e+06	6.59648e+06	6.76711e+06	6.4873e+06	4.85778e+06	5.30058e+06	7.27651e+06	7.61258e+06	4.0149e+06	7.66603e+06	7.91451e+06	7.45582e+06	7.99996e+06	7.27966e+06	0.0456253
142POS	DG(18:2/20:4)+NH4	DG(38:6)+NH4	DG		(18:2/20:4)	(18:2)	(20:4)	0		658.541	C41 H72 O5 N1	11.3419	1.09947	0.660833	0.467395	9.11018e+07	3.97151e+07	1.63838e+08	1.2783e+08	1.51136e+08	1.65851e+08	9.92683e+07	9.93257e+07	7.26804e+07	9.20392e+07	1.60618e+08	1.4864e+08	1.46993e+08	1.5033e+08	1.45027e+08	1.43142e+08	0.0209802
143POS	DG(16:0/22:6)+NH4	DG(38:6)+NH4	DG		(16:0/22:6)	(16:0)	(22:6)	0		658.541	C41 H72 O5 N1	11.7502	1.06455	0.714473	0.256837	9.78266e+07	3.39414e+07	8.76245e+07	7.96308e+07	1.09487e+08	9.11607e+07	6.33151e+07	1.11306e+08	5.82905e+07	7.40259e+07	9.17507e+07	7.06872e+07	8.30185e+07	8.54993e+07	8.51297e+07	8.01496e+07	0.0294344
144POS	Cer(d43:4)+H	Cer(d43:4)+H	Cer		(d43:4)	(d43:4)	0	0		658.613	C43 H80 O3 N1	14.9881	0.939337	0.537761	0.846217	5.95059e+08	3.06092e+08	5.97396e+08	4.72039e+08	5.63201e+08	5.96768e+08	5.67284e+08	5.76944e+08	5.89141e+08	5.73036e+08	4.40303e+08	5.86022e+08	5.82828e+08	5.7029e+08	5.59735e+08	5.5286e+08	0.0230808
145POS	Co(Q7)+H	Co(Q7)+H	Co		(Q7)	(Q7)	0	0		659.503	C44 H67 O4	15.9706	0.850723	0.188907	0.176623	1.28448e+07	6.42962e+06	1.29388e+07	9.86724e+06	1.21492e+07	1.12722e+07	1.38162e+07	1.10586e+07	1.25525e+07	1.3528e+07	9.86191e+06	1.61781e+07	1.83086e+07	1.83639e+07	1.81417e+07	1.83186e+07	0.00532537
146POS	DG(18:1/20:4)+NH4	DG(38:5)+NH4	DG		(18:1/20:4)	(18:1)	(20:4)	0		660.556	C41 H74 O5 N1	12.0944	1.08046	0.645004	0.558364	3.79473e+08	1.34266e+08	4.07001e+08	3.13792e+08	5.13338e+08	4.3513e+08	3.69456e+08	4.04484e+08	2.61442e+08	3.03627e+08	3.2645e+08	3.54978e+08	3.10723e+08	3.11142e+08	3.01616e+08	2.75874e+08	0.0552628
147POS	DG(18:1/20:4)+NH4	DG(38:5)+NH4	DG		(18:1/20:4)	(18:1)	(20:4)	0		660.556	C41 H74 O5 N1	12.3538	1.09396	0.607073	0.305873	8.1455e+07	3.24226e+07	1.01404e+08	7.30986e+07	9.17317e+07	1.07378e+08	5.92975e+07	9.5837e+07	5.34267e+07	6.40018e+07	8.51729e+07	8.78852e+07	6.35603e+07	7.27791e+07	6.75324e+07	6.32433e+07	0.0666508
148POS	Cer(d43:3)+H	Cer(d43:3)+H	Cer		(d43:3)	(d43:3)	0	0		660.629	C43 H82 O3 N1	15.4178	0.890598	0.524125	0.0500911	4.51057e+06	2.03197e+06	4.12283e+06	3.16858e+06	4.46925e+06	3.1976e+06	2.99286e+06	5.69293e+06	4.82421e+06	4.34058e+06	2.0171e+06	4.27429e+06	4.74567e+06	4.74736e+06	4.63678e+06	4.52813e+06	0.0224234
149POS	DG(18:1/20:3)+NH4	DG(38:4)+NH4	DG		(18:1/20:3)	(18:1)	(20:3)	0		662.572	C41 H76 O5 N1	13.05	0.987367	0.93621	0.627965	5.68126e+08	2.27516e+08	6.06026e+08	5.21977e+08	6.01149e+08	4.12919e+08	4.75805e+08	4.45544e+08	5.22052e+08	7.03265e+08	4.73849e+08	3.54788e+08	4.74957e+08	4.68528e+08	4.74888e+08	4.49009e+08	0.0262764
14POS	CerG1(d16:1+hO)+NH4	CerG1(d16:1+hO)+NH4	CerG1		(d16:1+hO)	(d16:1+hO)	0	0		481.312	C22 H45 O9 N2	3.32849	1.01239	0.861463	0.0640007	2.12907e+07	1.68755e+07	1.61691e+07	1.68476e+07	1.52404e+07	1.47478e+07	1.51216e+07	1.55865e+07	1.76765e+07	1.71855e+07	1.52731e+07	1.90897e+07	1.95773e+07	1.95723e+07	1.92873e+07	1.84562e+07	0.0275195
150POS	DG(20:2/18:2)+NH4	DG(38:4)+NH4	DG		(20:2/18:2)	(20:2)	(18:2)	0		662.572	C41 H76 O5 N1	12.5426	1.17968	0.366646	0.34674	9.48378e+07	4.33825e+07	8.67373e+07	8.44554e+07	1.23391e+08	9.09089e+07	6.31722e+07	1.04091e+08	4.05407e+07	6.43018e+07	9.30055e+07	7.88322e+07	8.70997e+07	1.03838e+08	9.34106e+07	6.32605e+07	0.197993
151POS	Cer(d18:2/25:0)+H	Cer(d43:2)+H	Cer		(d18:2/25:0)	(d18:2)	(25:0)	0		662.645	C43 H84 O3 N1	14.9121	0.968138	0.428216	0.125286	4.40279e+07	3.69858e+07	4.67548e+07	4.08776e+07	4.79129e+07	4.39034e+07	4.59764e+07	4.60507e+07	4.60682e+07	4.46445e+07	4.31342e+07	4.31605e+07	4.66145e+07	4.33132e+07	4.42431e+07	4.26845e+07	0.038987
152POS	DG(18:1/20:2)+NH4	DG(38:3)+NH4	DG		(18:1/20:2)	(18:1)	(20:2)	0		664.587	C41 H78 O5 N1	13.2654	1.03081	0.88512	0.306916	9.7586e+07	4.30011e+07	1.17099e+08	1.14038e+08	1.30072e+08	7.29613e+07	8.28439e+07	1.33668e+08	3.15223e+07	1.09989e+08	1.01535e+08	9.80206e+07	6.10259e+07	6.3667e+07	6.36542e+07	6.26217e+07	0.0198366
153POS	DG(18:0/20:3)+NH4	DG(38:3)+NH4	DG		(18:0/20:3)	(18:0)	(20:3)	0		664.587	C41 H78 O5 N1	13.5239	1.06657	0.6178	0.122643	3.56479e+07	2.10999e+07	2.92663e+07	3.35854e+07	2.92607e+07	2.26936e+07	3.09022e+07	3.01259e+07	3.29865e+07	2.89027e+07	1.94125e+07	1.85168e+07	2.28955e+07	2.39034e+07	2.33391e+07	2.28695e+07	0.0208523
154POS	Cer(d18:1/25:0)+H	Cer(d43:1)+H	Cer		(d18:1/25:0)	(d18:1)	(25:0)	0		664.66	C43 H86 O3 N1	15.9743	0.820891	0.111089	0.87048	2.62063e+08	1.64277e+08	2.22307e+08	1.99127e+08	3.27181e+08	2.32084e+08	3.1007e+08	2.44254e+08	2.57144e+08	3.27963e+08	2.36768e+08	3.37841e+08	3.40623e+08	3.48113e+08	3.40584e+08	3.40594e+08	0.0109678
155POS	Cer(d18:1/25:0)+H	Cer(d43:1)+H	Cer		(d18:1/25:0)	(d18:1)	(25:0)	0		664.66	C43 H86 O3 N1	16.2319	0.915985	0.526425	0.268673	6.12554e+07	3.9159e+07	3.9841e+07	2.86904e+07	4.24072e+07	4.625e+07	5.94722e+07	4.81429e+07	5.13307e+07	5.0205e+07	2.9704e+07	4.23758e+07	8.03006e+07	7.92043e+07	7.84924e+07	7.84854e+07	0.0108172
156POS	DG(20:1/18:1)+NH4	DG(38:2)+NH4	DG		(20:1/18:1)	(20:1)	(18:1)	0		666.603	C41 H80 O5 N1	14.1587	0.957973	0.826925	0.249673	4.76543e+07	2.58883e+07	5.09785e+07	6.39978e+07	4.00035e+07	3.91531e+07	3.45472e+07	6.68204e+07	2.42013e+07	5.58417e+07	3.67345e+07	6.12737e+07	2.72156e+07	2.89148e+07	2.82451e+07	2.72408e+07	0.0296366
157POS	Cer(d18:1/24:0+O)+H	Cer(d42:1+O)+H	Cer		(d18:1/24:0+O)	(d18:1)	(24:0+O)	0		666.639	C42 H84 O4 N1	13.7192	1.01821	0.821176	0.0317153	1.27135e+07	9.0902e+06	1.10009e+07	9.85853e+06	8.80357e+06	8.80567e+06	1.04301e+07	9.92515e+06	1.0839e+07	1.01709e+07	7.74254e+06	1.0087e+07	9.48494e+06	9.68464e+06	1.01261e+07	1.00067e+07	0.0299047
158POS	Cer(d18:0/25:0)+H	Cer(d43:0)+H	Cer		(d18:0/25:0)	(d18:0)	(25:0)	0		666.676	C43 H88 O3 N1	16.4231	0.748108	0.0634721	0.16355	9.35065e+06	5.83918e+06	5.36756e+06	6.98744e+06	1.2089e+07	6.58443e+06	7.73672e+06	9.24288e+06	9.95977e+06	1.22666e+07	1.10857e+07	1.14886e+07	1.17497e+07	1.08841e+07	1.0886e+07	1.11543e+07	0.0365083
159POS	DG(40:7)+H	DG(40:7)+H	DG		(40:7)	(40:7)	0	0		667.53	C43 H71 O5	12.557	1.22029	0.385607	0.318457	1.84301e+08	9.01249e+07	1.71478e+08	1.39304e+08	3.45581e+08	1.59664e+08	1.34543e+08	1.47052e+08	1.27742e+08	1.45978e+08	1.61831e+08	1.76457e+08	1.44174e+08	1.40747e+08	1.27536e+08	1.44195e+08	0.056904
15POS	LPC(15:0)+H	LPC(15:0)+H	LPC		(15:0)	(15:0)	0	0		482.324	C23 H49 O7 N1 P1	2.33	1.13496	0.588659	0.268382	2.25805e+07	2.25961e+07	1.34414e+07	2.83848e+07	8.44871e+06	1.30551e+07	1.95091e+07	1.84531e+07	1.13837e+07	9.54014e+06	1.26319e+07	2.40861e+07	2.20613e+07	2.14765e+07	2.27148e+07	2.11448e+07	0.0315907
160POS	Cer(d18:0+pO/24:0)+H	Cer(d42:0+pO)+H	Cer		(d18:0+pO/24:0)	(d18:0+pO)	(24:0)	0		668.655	C42 H86 O4 N1	15.0278	0.988966	0.856395	0.0963534	3.97306e+07	3.99394e+07	3.70029e+07	2.89625e+07	3.66137e+07	3.38017e+07	3.48331e+07	4.0962e+07	3.87849e+07	3.74907e+07	3.47069e+07	3.1684e+07	4.05043e+07	3.93377e+07	4.05801e+07	3.64455e+07	0.0492933
161POS	DG(22:4/18:2)+H	DG(40:6)+H	DG		(22:4/18:2)	(22:4)	(18:2)	0		669.545	C43 H73 O5	12.0549	0.75254	0.497207	0.0678598	2.53551e+06	447806	1.68455e+06	4.25563e+06	8.48751e+06	5.04072e+06	712335	9.7027e+06	4.06427e+06	2.72582e+06	6.81998e+06	5.80946e+06	1.9236e+06	1.90231e+06	1.87613e+06	2.5525e+06	0.15821
162POS	PC(28:0)+H	PC(28:0)+H	PC		(28:0)	(28:0)	0	0		678.507	C36 H73 O8 N1 P1	8.867	1.02972	0.848101	0.0256906	2.85347e+06	2.51072e+06	1.73691e+06	1.34915e+06	1.84779e+06	2.41261e+06	2.48659e+06	1.09078e+06	2.35192e+06	2.03103e+06	2.37829e+06	2.00515e+06	3.13713e+06	3.13767e+06	2.9208e+06	3.14151e+06	0.0353422
163POS	Cer(d18:1/26:0)+H	Cer(d44:1)+H	Cer		(d18:1/26:0)	(d18:1)	(26:0)	0		678.676	C44 H88 O3 N1	16.6373	0.857123	0.24849	0.118139	7.26059e+06	4.68319e+06	6.27573e+06	5.86415e+06	9.15868e+06	7.91778e+06	6.55358e+06	6.33744e+06	7.38296e+06	1.04147e+07	7.7908e+06	9.54173e+06	9.96082e+06	9.5941e+06	9.87158e+06	9.73228e+06	0.0164225
164POS	DG(18:2/22:6)+NH4	DG(40:8)+NH4	DG		(18:2/22:6)	(18:2)	(22:6)	0		682.541	C43 H72 O5 N1	11.0297	0.81032	0.533583	0.535599	1.07775e+08	3.58037e+07	2.29504e+08	1.47002e+08	2.41969e+08	1.47443e+08	9.74761e+07	2.18981e+08	6.59404e+07	1.27968e+08	2.52431e+08	3.59595e+08	2.14031e+08	2.14036e+08	2.14203e+08	2.04734e+08	0.0220942
165POS	Cer(d18:0+pO/25:0)+H	Cer(d43:0+pO)+H	Cer		(d18:0+pO/25:0)	(d18:0+pO)	(25:0)	0		682.671	C43 H88 O4 N1	15.3038	0.778101	0.0375504	0.0984254	2.62203e+06	2.16458e+06	2.1034e+06	1.78556e+06	3.22259e+06	1.98506e+06	2.71871e+06	2.75995e+06	3.29047e+06	3.54069e+06	2.391e+06	3.14163e+06	3.17046e+06	3.1987e+06	3.09189e+06	3.19897e+06	0.0159714
166POS	DG(18:1/22:6)+NH4	DG(40:7)+NH4	DG		(18:1/22:6)	(18:1)	(22:6)	0		684.556	C43 H74 O5 N1	11.7321	0.967201	0.919278	0.632586	2.46538e+08	8.17371e+07	3.54661e+08	2.90333e+08	6.73079e+08	3.74303e+08	2.04037e+08	4.06006e+08	1.12237e+08	2.59904e+08	5.6254e+08	5.4445e+08	2.86778e+08	3.14684e+08	3.02592e+08	2.85957e+08	0.0463096
167POS	DG(22:4/18:2)+NH4	DG(40:6)+NH4	DG		(22:4/18:2)	(22:4)	(18:2)	0		686.572	C43 H76 O5 N1	12.0549	1.26005	0.362331	0.393417	4.35795e+07	3.18751e+07	1.00688e+08	8.1715e+07	9.19999e+07	1.40306e+08	7.48351e+07	8.58682e+07	5.69176e+07	3.55289e+07	7.23936e+07	6.34605e+07	5.81004e+07	9.2048e+07	5.84531e+07	5.66113e+07	0.259139
168POS	DG(18:1/22:5)+NH4	DG(40:6)+NH4	DG		(18:1/22:5)	(18:1)	(22:5)	0		686.572	C43 H76 O5 N1	12.4343	0.843982	0.605366	0.365824	1.44002e+08	5.09938e+07	1.50127e+08	1.73848e+08	2.59496e+08	1.51752e+08	9.87508e+07	3.03197e+08	4.93033e+07	1.01383e+08	2.48136e+08	3.01407e+08	9.51479e+07	1.00454e+08	9.74263e+07	9.45275e+07	0.027697
169POS	DG(18:0/22:6)+NH4	DG(40:6)+NH4	DG		(18:0/22:6)	(18:0)	(22:6)	0		686.572	C43 H76 O5 N1	12.7128	1.05407	0.762086	0.181524	3.92535e+07	1.35947e+07	4.18303e+07	3.94937e+07	5.08509e+07	3.27122e+07	2.80338e+07	4.22117e+07	3.14712e+07	4.26845e+07	3.75422e+07	2.46227e+07	3.70042e+07	3.79655e+07	3.51173e+07	3.60256e+07	0.0336611
16POS	LPE(18:0)+H	LPE(18:0)+H	LPE		(18:0)	(18:0)	0	0		482.324	C23 H49 O7 N1 P1	4.02854	0.698169	0.162624	1.25244	8.53784e+08	3.65147e+08	6.57921e+08	1.33978e+09	5.11935e+08	5.36868e+08	9.77335e+08	4.82179e+08	1.04779e+09	8.69024e+08	1.16154e+09	1.57159e+09	6.73316e+08	6.68138e+08	6.60283e+08	6.63749e+08	0.00845767
170POS	DG(18:1/22:4)+NH4	DG(40:5)+NH4	DG		(18:1/22:4)	(18:1)	(22:4)	0		688.587	C43 H78 O5 N1	12.8185	0.955823	0.877656	0.219576	5.47536e+07	1.8152e+07	7.45437e+07	6.24095e+07	1.07196e+08	6.13809e+07	3.85099e+07	1.13541e+08	2.25075e+07	5.11995e+07	9.50278e+07	7.5141e+07	4.38897e+07	4.45101e+07	4.61665e+07	4.50368e+07	0.0214995
171POS	DG(18:0/22:5)+NH4	DG(40:5)+NH4	DG		(18:0/22:5)	(18:0)	(22:5)	0		688.587	C43 H78 O5 N1	13.0744	1.03175	0.830486	0.14489	3.53625e+07	1.41491e+07	3.7446e+07	2.70353e+07	4.28171e+07	2.83244e+07	2.88186e+07	3.5387e+07	2.88057e+07	3.08847e+07	3.00925e+07	2.5448e+07	2.80675e+07	2.86388e+07	2.84673e+07	2.72583e+07	0.0218774
172POS	PE(32:1)+H	PE(32:1)+H	PE		(32:1)	(32:1)	0	0		690.507	C37 H73 O8 N1 P1	10.4308	1.28422	0.571536	0.468306	8.53888e+07	1.39902e+08	4.06494e+07	2.2133e+07	2.49736e+07	3.48598e+07	8.91407e+07	3.27197e+07	6.75073e+07	3.67031e+07	1.63871e+07	2.84497e+07	6.40318e+07	6.2524e+07	6.40805e+07	5.84028e+07	0.0428987
173POS	PC(30:2)+H	PC(30:2)+H	PC		(30:2)	(30:2)	0	0		702.507	C38 H73 O8 N1 P1	8.05987	1.03575	0.773403	0.0178785	4.35103e+06	4.0106e+06	3.2231e+06	2.38088e+06	3.31533e+06	3.99e+06	2.70865e+06	2.96566e+06	2.96172e+06	4.64894e+06	3.7672e+06	3.48451e+06	4.19575e+06	4.37654e+06	4.40923e+06	4.40857e+06	0.0235368
174POS	PE(16:0p/18:1)+H	PE(34:1p)+H	PE		(16:0p/18:1)	(16:0p)	(18:1)	0		702.543	C39 H77 O7 N1 P1	11.873	1.09761	0.558405	0.163214	4.45397e+07	4.16331e+07	2.84372e+07	2.29229e+07	2.58525e+07	2.942e+07	3.24761e+07	3.03632e+07	4.007e+07	3.13327e+07	2.05332e+07	2.08835e+07	4.14255e+07	4.1451e+07	4.14566e+07	3.71574e+07	0.0530933
175POS	PC(30:1)+H	PC(30:1)+H	PC		(30:1)	(30:1)	0	0		704.522	C38 H75 O8 N1 P1	9.04241	1.67168	0.426641	0.57178	4.97466e+07	1.4096e+08	1.81928e+07	1.24395e+07	1.8375e+07	1.90548e+07	3.32701e+07	2.13173e+07	4.67284e+07	2.28579e+07	1.35173e+07	1.71049e+07	3.74577e+07	3.43673e+07	3.74356e+07	3.74529e+07	0.042007
176POS	PC(30:0)+H	PC(30:0)+H	PC		(30:0)	(30:0)	0	0		706.538	C38 H77 O8 N1 P1	10.0255	1.23919	0.251746	0.492245	1.54918e+08	1.91657e+08	9.59963e+07	8.49818e+07	1.20232e+08	1.12211e+08	1.17148e+08	7.61243e+07	1.43209e+08	9.2001e+07	6.70416e+07	1.17778e+08	1.42754e+08	1.43822e+08	1.39034e+08	1.37692e+08	0.0207935
177POS	PC(30:0)+H	PC(30:0)+H	PC		(30:0)	(30:0)	0	0		706.538	C38 H77 O8 N1 P1	10.8163	0.860083	0.524981	0.194566	1.2996e+07	1.31468e+06	1.35113e+07	1.14389e+07	2.11504e+07	1.50019e+07	1.65691e+07	1.3137e+07	8.32281e+06	1.25824e+07	1.8358e+07	1.8712e+07	2.0278e+07	2.02697e+07	1.99142e+07	1.73978e+07	0.0713331
178POS	PE(16:0/16:0)+Na	PE(32:0)+Na	PE		(16:0/16:0)	(16:0)	(16:0)	0		714.504	C37 H74 O8 N1 P1 Na1	10.074	1.08285	0.676273	0.268182	4.20454e+07	5.77928e+07	2.69593e+07	1.9398e+07	3.51184e+07	2.85103e+07	3.30058e+07	3.72195e+07	3.6152e+07	3.53035e+07	1.84585e+07	3.36308e+07	6.96652e+07	7.2233e+07	7.81725e+07	6.6152e+07	0.0708077
179POS	PE(16:0/18:2)+H	PE(34:2)+H	PE		(16:0/18:2)	(16:0)	(18:2)	0		716.522	C39 H75 O8 N1 P1	10.6333	1.10481	0.517573	1.52311	3.27111e+09	3.51167e+09	3.446e+09	1.89379e+09	3.47704e+09	2.20794e+09	1.98216e+09	3.55239e+09	2.05481e+09	3.47189e+09	2.09973e+09	2.95725e+09	3.44495e+09	3.33062e+09	3.4643e+09	3.31051e+09	0.023093
17POS	LPE(18:0)+H	LPE(18:0)+H	LPE		(18:0)	(18:0)	0	0		482.324	C23 H49 O7 N1 P1	4.67413	0.711913	0.645004	0.313213	7.08815e+07	6.93513e+06	2.12474e+07	1.60605e+07	2.42427e+07	8.38016e+06	1.06461e+07	8.14318e+06	2.07995e+07	1.36068e+07	1.26531e+08	2.78092e+07	2.61873e+07	3.56969e+07	2.36211e+07	3.23717e+07	0.188099
181POS	PC(31:1)+H	PC(31:1)+H	PC		(31:1)	(31:1)	0	0		718.538	C39 H77 O8 N1 P1	11.374	1.13782	0.438568	1.01526	6.60685e+08	7.98145e+08	4.94925e+08	3.66524e+08	4.30345e+08	4.70818e+08	6.09174e+08	5.23362e+08	4.88323e+08	4.42902e+08	2.68169e+08	4.99309e+08	5.07755e+08	4.87871e+08	4.87588e+08	4.87454e+08	0.02042
182POS	PC(31:1)+H	PC(31:1)+H	PC		(31:1)	(31:1)	0	0		718.538	C39 H77 O8 N1 P1	9.59983	1.9249	0.333091	0.462023	2.84044e+07	7.70385e+07	1.03161e+07	7.44426e+06	9.56706e+06	1.0733e+07	2.01164e+07	1.38369e+07	1.62596e+07	1.08716e+07	4.62336e+06	8.84305e+06	2.528e+07	2.58725e+07	2.73815e+07	2.52878e+07	0.0381567
183POS	PC(32:1e)+H	PC(32:1e)+H	PC		(32:1e)	(32:1e)	0	0		718.575	C40 H81 O7 N1 P1	11.5066	1.01335	0.887955	0.20798	8.83119e+07	5.61315e+07	7.0819e+07	7.31673e+07	7.15124e+07	9.26698e+07	6.70003e+07	7.71935e+07	6.73716e+07	7.91815e+07	6.41526e+07	9.17501e+07	1.22443e+08	1.26165e+08	1.20195e+08	1.20107e+08	0.0232251
184POS	PE(34:0)+H	PE(34:0)+H	PE		(34:0)	(34:0)	0	0		720.554	C39 H79 O8 N1 P1	12.2317	0.896512	0.839211	0.409122	4.25404e+07	9.50223e+06	2.72485e+07	1.07738e+08	1.31445e+07	1.77693e+07	3.72082e+07	1.96344e+07	2.50795e+07	1.70666e+07	3.95384e+07	1.04573e+08	3.17968e+07	3.31527e+07	3.20785e+07	3.17895e+07	0.0200716
185POS	PC(31:0)+H	PC(31:0)+H	PC		(31:0)	(31:0)	0	0		720.554	C39 H79 O8 N1 P1	10.3969	1.08767	0.299833	0.192296	6.33257e+07	5.7905e+07	5.64587e+07	4.67779e+07	4.58682e+07	5.90355e+07	5.8617e+07	5.05898e+07	5.24367e+07	5.25285e+07	3.74656e+07	5.11857e+07	9.00237e+07	8.19282e+07	9.42573e+07	8.76857e+07	0.0581179
186POS	PC(32:0e)+H	PC(32:0e)+H	PC		(16:0e/16:0)	(16:0e)	(16:0)	0		720.59	C40 H83 O7 N1 P1	11.6405	1.11444	0.27429	0.48526	2.19513e+08	2.33994e+08	1.95749e+08	1.36186e+08	1.75353e+08	1.63944e+08	1.44068e+08	1.84042e+08	1.57526e+08	1.89522e+08	1.54514e+08	1.79571e+08	2.42845e+08	2.52965e+08	2.5276e+08	2.47122e+08	0.0195769
187POS	PC(32:4)+H	PC(32:4)+H	PC		(32:4)	(32:4)	0	0		726.507	C40 H73 O8 N1 P1	7.84966	0.940869	0.688807	0.0789049	4.84741e+06	3.01949e+06	4.53705e+06	2.68202e+06	4.79667e+06	5.50113e+06	3.15457e+06	3.35022e+06	4.52944e+06	6.06825e+06	5.27324e+06	4.60335e+06	5.06159e+06	5.28621e+06	5.06227e+06	5.10356e+06	0.0208677
188POS	PC(30:1)+Na	PC(30:1)+Na	PC		(30:1)	(30:1)	0	0		726.504	C38 H74 O8 N1 P1 Na1	9.04241	1.54275	0.395248	0.176069	6.96079e+06	1.54598e+07	3.01418e+06	1.95148e+06	3.69158e+06	3.16527e+06	5.09172e+06	2.72083e+06	7.58643e+06	2.83154e+06	1.81945e+06	2.14616e+06	4.21666e+06	4.48942e+06	4.78057e+06	4.58701e+06	0.0519543
189POS	Co(Q8)+H	Co(Q8)+H	Co		(Q8)	(Q8)	0	0		727.566	C49 H75 O4	14.2185	0.927349	0.43176	0.300094	3.14172e+08	2.06518e+08	2.67437e+08	2.32195e+08	1.61472e+08	2.60799e+08	2.64716e+08	2.50225e+08	2.50868e+08	2.78124e+08	2.30687e+08	2.8099e+08	2.56313e+08	2.64608e+08	2.59636e+08	2.52819e+08	0.0194259
18POS	LPC(16:0e)+H	LPC(16:0e)+H	LPC		(16:0e)	(16:0e)	0	0		482.361	C24 H53 O6 N1 P1	3.17911	1.38705	0.357133	0.217192	7.2013e+06	6.49322e+06	4.28776e+06	1.22503e+07	4.07917e+06	2.80242e+06	3.70823e+06	3.36025e+06	3.67101e+06	2.5083e+06	3.45467e+06	1.00551e+07	5.75957e+06	6.07523e+06	5.75248e+06	5.75344e+06	0.027431
190POS	PC(32:3)+H	PC(32:3)+H	PC		(32:3)	(32:3)	0	0		728.522	C40 H75 O8 N1 P1	9.04727	0.86643	0.503392	0.120544	9.15515e+06	1.16048e+07	5.74778e+06	4.65618e+06	8.31781e+06	8.31529e+06	1.00452e+07	3.5465e+06	1.43595e+07	9.34101e+06	7.58268e+06	1.02905e+07	1.35017e+07	1.11351e+07	1.34975e+07	1.30305e+07	0.0880297
191POS	PC(32:3)+H	PC(32:3)+H	PC		(32:3)	(32:3)	0	0		728.522	C40 H75 O8 N1 P1	8.63856	1.29197	0.372605	0.156212	7.07533e+06	1.55582e+07	6.9781e+06	2.81262e+06	6.1239e+06	5.72757e+06	5.14578e+06	4.64894e+06	5.84791e+06	6.79343e+06	5.31178e+06	6.52209e+06	1.07839e+07	1.02994e+07	1.04869e+07	1.03037e+07	0.0217522
192POS	PC(32:2)+H	PC(32:2)+H	PC		(32:2)	(32:2)	0	0		730.538	C40 H77 O8 N1 P1	10.9782	1.17761	0.450924	0.295692	3.02158e+07	4.74149e+07	2.70608e+07	1.85138e+07	2.16184e+07	2.17021e+07	2.2505e+07	3.40578e+07	1.90648e+07	1.74963e+07	1.60053e+07	3.22802e+07	3.10006e+07	3.16869e+07	3.62142e+07	3.13478e+07	0.0752589
193POS	PC(32:2)+H	PC(32:2)+H	PC		(16:1/16:1)	(16:1)	(16:1)	0		730.538	C40 H77 O8 N1 P1	9.25862	1.35239	0.356773	1.41322	5.02e+08	9.61264e+08	2.41855e+08	2.07739e+08	3.55045e+08	3.00985e+08	3.45432e+08	3.0911e+08	2.82337e+08	3.68523e+08	3.0243e+08	2.91677e+08	5.36682e+08	4.95099e+08	5.17449e+08	5.34954e+08	0.0371505
194POS	PC(32:2)+H	PC(32:2)+H	PC		(32:2)	(32:2)	0	0		730.538	C40 H77 O8 N1 P1	9.643	0.644381	0.259375	0.269318	2.03446e+07	3.23965e+07	1.01253e+07	1.67241e+07	2.36767e+07	1.10663e+07	1.29223e+07	1.36338e+07	6.37846e+07	3.65342e+07	3.48518e+07	1.57047e+07	5.10204e+07	2.05185e+07	4.42776e+07	5.07773e+07	0.346439
195POS	PC(33:1p)+H	PC(33:1p)+H	PC		(33:1p)	(33:1p)	0	0		730.575	C41 H81 O7 N1 P1	12.795	1.01984	0.781119	0.0514444	2.50462e+07	2.10048e+07	2.00619e+07	1.65289e+07	2.03391e+07	1.83555e+07	1.82068e+07	2.10168e+07	1.97017e+07	2.27659e+07	1.8166e+07	1.91183e+07	1.85331e+07	1.88952e+07	1.87295e+07	1.85323e+07	0.00937604
196POS	PC(32:1)+H	PC(32:1)+H	PC		(32:1)	(32:1)	0	0		732.554	C40 H79 O8 N1 P1	10.1043	1.47235	0.390635	2.79744	1.61415e+09	3.58049e+09	8.35238e+08	6.98988e+08	6.90557e+08	8.28213e+08	1.67499e+09	7.91081e+08	1.10976e+09	7.1516e+08	6.05305e+08	7.05372e+08	1.14924e+09	1.1753e+09	1.12629e+09	1.12662e+09	0.0203219
197POS	PC(32:1)+H	PC(32:1)+H	PC		(32:1)	(32:1)	0	0		732.554	C40 H79 O8 N1 P1	10.7524	0.560039	0.280007	0.609727	1.10008e+08	6.19592e+07	1.19224e+07	2.35447e+07	1.72552e+07	3.31302e+07	4.64385e+07	2.07871e+07	1.65447e+08	6.80918e+07	1.39969e+08	1.9627e+07	3.7648e+07	4.174e+07	2.20987e+07	4.13654e+07	0.259352
198POS	PC(32:0)+H	PC(32:0)+H	PC		(16:0/16:0)	(16:0)	(16:0)	0		734.569	C40 H81 O8 N1 P1	11.025	1.01708	0.854739	0.415447	2.15351e+09	1.9192e+09	2.48094e+09	1.79935e+09	2.42628e+09	2.29251e+09	1.86506e+09	2.11966e+09	2.52818e+09	2.10026e+09	1.60431e+09	2.63482e+09	2.823e+09	2.83949e+09	2.7796e+09	2.7574e+09	0.0135512
199POS	PC(32:0)+H	PC(32:0)+H	PC		(32:0)	(32:0)	0	0		734.569	C40 H81 O8 N1 P1	12.4886	0.857276	0.732341	0.205748	2.35249e+06	3.31578e+06	1.67294e+07	3.3056e+07	1.91987e+07	3.15332e+07	2.23162e+07	2.66995e+07	9.02107e+06	1.63192e+06	1.73671e+07	4.68281e+07	2.97275e+07	3.16353e+07	3.90062e+07	3.86016e+07	0.13691
19POS	LPC(14:0)+Na	LPC(14:0)+Na	LPC		(14:0)	(14:0)	0	0		490.29	C22 H46 O7 N1 P1 Na1	2.07191	1.20993	0.639746	0.0374506	5.65637e+06	3.25487e+06	2.75472e+06	2.71126e+06	802779	373136	3.48427e+06	331905	1.91154e+06	1.50426e+06	1.91066e+06	3.71198e+06	2.58714e+06	2.57869e+06	2.03103e+06	2.46544e+06	0.108587
1POS	MG(16:0)+H	MG(16:0)+H	MG		(16:0)	(16:0)	0	0		331.284	C19 H39 O4	0.055264	0.612148	0.276404	0.0494749	332972	413404	1.73286e+06	2.11441e+06	304964	379317	2.67569e+06	466714	1.94065e+06	1.60825e+06	1.45408e+06	476595	814722	848001	844846	1.07284e+06	0.133436
200POS	PC(32:0)+H	PC(32:0)+H	PC		(32:0)	(32:0)	0	0		734.569	C40 H81 O8 N1 P1	11.7377	0.61278	0.425415	0.320163	3.12856e+07	3.1295e+07	2.25369e+07	4.5253e+07	3.96741e+07	2.24806e+07	1.72414e+08	2.63409e+07	2.38986e+07	2.20166e+07	3.67657e+07	3.27474e+07	3.89005e+07	3.78138e+07	3.34673e+07	3.88787e+07	0.069292
201POS	PE(16:0/18:2)+Na	PE(34:2)+Na	PE		(16:0/18:2)	(16:0)	(18:2)	0		738.504	C39 H74 O8 N1 P1 Na1	9.71991	1.16697	0.65711	0.505465	6.59025e+07	1.6028e+08	4.21442e+07	2.97179e+07	4.85698e+07	3.95113e+07	6.18013e+07	5.79607e+07	6.54838e+07	4.51029e+07	5.67078e+07	4.38211e+07	1.91114e+08	2.33599e+08	1.89385e+08	1.89954e+08	0.108131
202POS	PE(34:2)+Na	PE(34:2)+Na	PE		(16:0/18:2)	(16:0)	(18:2)	0		738.504	C39 H74 O8 N1 P1 Na1	10.6333	1.01578	0.838317	0.293926	1.26856e+08	1.08737e+08	1.42157e+08	1.35685e+08	1.50903e+08	1.20521e+08	9.97859e+07	1.41402e+08	1.13689e+08	1.44289e+08	1.31011e+08	1.42487e+08	1.52955e+08	1.52313e+08	1.50752e+08	1.49182e+08	0.0111591
203POS	PA(38:5)+NH4	PA(38:5)+NH4	PA		(38:5)	(38:5)	0	0		740.522	C41 H75 O8 N1 P1	10.4647	1.01861	0.813955	0.77605	5.27688e+09	4.93993e+09	5.23561e+09	3.62654e+09	5.11855e+09	5.11401e+09	4.72501e+09	5.15402e+09	5.1642e+09	5.33608e+09	3.54682e+09	4.84982e+09	5.35309e+09	5.35838e+09	5.29023e+09	4.98584e+09	0.0336886
204POS	PE(16:0/18:1)+Na	PE(34:1)+Na	PE		(16:0/18:1)	(16:0)	(18:1)	0		740.52	C39 H76 O8 N1 P1 Na1	9.90717	1.24276	0.580668	0.509978	7.98449e+06	1.44864e+08	7.07987e+07	4.72098e+07	5.04913e+07	5.04966e+07	4.22152e+07	7.29032e+07	4.93713e+07	7.55767e+06	4.96353e+07	7.75261e+07	8.81082e+07	9.63686e+07	3.32424e+07	9.7029e+07	0.388464
206POS	PE(18:0/16:0)+Na	PE(34:0)+Na	PE		(18:0/16:0)	(18:0)	(16:0)	0		742.536	C39 H78 O8 N1 P1 Na1	10.7144	0.977343	0.921267	1.15798	8.24762e+08	1.11231e+09	7.19516e+08	2.74357e+08	6.51804e+08	4.56735e+08	7.44144e+08	9.98353e+08	4.50068e+08	8.41236e+08	3.63779e+08	7.35543e+08	7.98983e+08	8.19935e+08	8.20198e+08	7.98605e+08	0.0151747
207POS	LPC(32:0)+Na	LPC(32:0)+Na	LPC		(32:0)	(32:0)	0	0		742.572	C40 H82 O7 N1 P1 Na1	11.6656	1.05818	0.588997	0.106464	1.23457e+07	1.3413e+07	1.84939e+07	1.43444e+07	1.13126e+07	1.3805e+07	9.53761e+06	1.45501e+07	1.24988e+07	1.20304e+07	1.57638e+07	1.47317e+07	1.64085e+07	1.84008e+07	1.64259e+07	1.635e+07	0.0593944
208POS	CerG1(d36:2)+NH4	CerG1(d36:2)+NH4	CerG1		(d36:2)	(d36:2)	0	0		743.614	C42 H83 O8 N2	16.709	0.820772	0.595282	0.125021	9.67392e+06	7.4263e+06	5.44814e+06	5.10482e+06	4.69622e+06	5.53309e+06	1.61756e+07	3.5864e+06	1.41686e+07	4.14154e+06	4.88994e+06	3.19265e+06	5.28789e+06	5.28708e+06	5.03277e+06	5.16899e+06	0.0233422
209POS	PC(33:2)+H	PC(33:2)+H	PC		(33:2)	(33:2)	0	0		744.554	C41 H79 O8 N1 P1	10.5816	0.951873	0.834192	0.408464	8.87627e+07	1.32647e+08	8.22932e+07	3.22736e+07	7.57568e+07	4.84395e+07	8.7081e+07	1.17423e+08	5.36082e+07	9.72724e+07	4.48283e+07	8.32259e+07	9.28609e+07	1.00574e+08	9.60143e+07	9.28012e+07	0.038325
20POS	LPC(16:1)+H	LPC(16:1)+H	LPC		(16:1)	(16:1)	0	0		494.324	C24 H49 O7 N1 P1	2.15325	1.11127	0.775646	0.464371	1.76253e+08	1.99622e+08	3.86613e+07	7.1571e+07	4.33705e+07	6.93655e+07	1.76979e+08	7.30261e+07	5.44696e+07	5.6987e+07	7.68533e+07	1.00566e+08	1.3301e+08	1.33323e+08	1.33293e+08	1.08507e+08	0.0972314
210POS	PC(33:2)+H	PC(33:2)+H	PC		(33:2)	(33:2)	0	0		744.554	C41 H79 O8 N1 P1	9.81692	1.22376	0.522663	1.04029	1.72305e+08	5.29999e+08	1.87264e+08	1.3393e+08	1.75822e+08	1.7399e+08	1.38305e+08	2.64239e+08	1.81569e+08	1.82796e+08	1.58541e+08	1.96757e+08	3.60942e+08	3.60983e+08	3.54409e+08	3.36131e+08	0.0332396
211POS	PC(33:2)+H	PC(33:2)+H	PC		(33:2)	(33:2)	0	0		744.554	C41 H79 O8 N1 P1	11.5838	1.03261	0.742556	0.905299	2.95517e+09	2.94711e+09	2.88626e+09	1.96805e+09	2.95549e+09	2.23287e+09	2.03765e+09	3.00265e+09	2.47892e+09	2.9454e+09	2.13427e+09	2.84245e+09	2.89578e+09	2.9492e+09	2.92462e+09	2.8953e+09	0.0088833
212POS	PC(33:2)+H	PC(33:2)+H	PC		(33:2)	(33:2)	0	0		744.554	C41 H79 O8 N1 P1	10.0768	1.16215	0.637226	0.350151	2.925e+07	6.98323e+07	1.79027e+07	1.52126e+07	2.93083e+07	2.61468e+07	1.76462e+07	4.46876e+07	2.71211e+07	2.32325e+07	2.82381e+07	2.0545e+07	4.74347e+07	5.13481e+07	5.20119e+07	5.03906e+07	0.0401722
213POS	PC(34:2e)+H	PC(34:2e)+H	PC		(34:2e)	(34:2e)	0	0		744.59	C42 H83 O7 N1 P1	10.9673	1.03218	0.867278	0.279368	3.73426e+07	6.87683e+07	3.6829e+07	2.31364e+07	3.74165e+07	2.48044e+07	3.36804e+07	4.23803e+07	3.87122e+07	3.92961e+07	3.03456e+07	3.67642e+07	5.35854e+07	5.67812e+07	5.39979e+07	5.35171e+07	0.0285503
214POS	Co(Q8)+NH4	Co(Q8)+NH4	Co		(Q8)	(Q8)	0	0		744.593	C49 H78 O4 N1	14.2185	0.956851	0.672363	0.157469	1.68951e+08	1.02921e+08	1.33198e+08	1.17495e+08	8.10677e+07	1.3851e+08	1.2985e+08	1.34562e+08	1.35427e+08	1.30737e+08	1.14977e+08	1.30056e+08	1.38079e+08	1.36778e+08	1.36906e+08	1.27238e+08	0.037418
215POS	PC(33:1)+H	PC(33:1)+H	PC		(33:1)	(33:1)	0	0		746.569	C41 H81 O8 N1 P1	10.6405	1.22004	0.48931	1.25395	3.67184e+08	8.08977e+08	3.538e+08	1.90579e+08	2.88157e+08	2.67724e+08	3.49586e+08	4.38881e+08	3.03227e+08	3.00598e+08	2.06688e+08	2.66877e+08	3.64442e+08	3.75516e+08	3.85843e+08	3.64147e+08	0.0278065
216POS	PC(33:1)+H	PC(33:1)+H	PC		(33:1)	(33:1)	0	0		746.569	C41 H81 O8 N1 P1	12.2987	1.04724	0.646807	0.117764	6.21447e+08	4.528e+08	4.42739e+08	3.55914e+08	5.73316e+08	4.69198e+08	4.38385e+08	5.0608e+08	4.34454e+08	4.5874e+08	3.86655e+08	5.59586e+08	4.48439e+08	4.46035e+08	4.4867e+08	4.31243e+08	0.0187589
217POS	PC(34:1e)+H	PC(34:1e)+H	PC		(34:1e)	(34:1e)	0	0		746.606	C42 H85 O7 N1 P1	11.6846	1.05019	0.580834	0.49371	3.66954e+08	4.70904e+08	3.67785e+08	2.92547e+08	4.22941e+08	3.88512e+08	2.96473e+08	4.05467e+08	3.07144e+08	4.13055e+08	3.81923e+08	3.95207e+08	3.94335e+08	4.22609e+08	4.05555e+08	3.93895e+08	0.0333296
218POS	PC(34:1e)+H	PC(34:1e)+H	PC		(34:1e)	(34:1e)	0	0		746.606	C42 H85 O7 N1 P1	13.3272	1.16354	0.660156	0.179173	5.12845e+06	2.24278e+07	1.38254e+07	5.32156e+06	4.72037e+06	1.10417e+07	8.41182e+06	1.18365e+07	8.43275e+06	1.45088e+07	4.01241e+06	6.48318e+06	1.02749e+07	9.77447e+06	9.71569e+06	9.70486e+06	0.0277011
219POS	PC(33:0)+H	PC(33:0)+H	PC		(33:0)	(33:0)	0	0		748.585	C41 H83 O8 N1 P1	11.3402	0.839628	0.310312	0.14497	3.63757e+07	3.06386e+07	3.58753e+07	3.75772e+07	2.7437e+07	3.77017e+07	3.10039e+07	3.49777e+07	3.49014e+07	3.04533e+07	4.55051e+07	6.80356e+07	6.32551e+07	5.95865e+07	5.79166e+07	5.78262e+07	0.0425592
21POS	LPC(16:0)+H	LPC(16:0)+H	LPC		(16:0)	(16:0)	0	0		496.34	C24 H51 O7 N1 P1	2.71463	0.852353	0.523502	1.68505	5.23673e+09	2.28787e+09	3.40472e+09	5.72686e+09	1.72568e+09	2.83543e+09	4.20692e+09	3.42378e+09	3.31976e+09	3.01309e+09	3.6269e+09	7.30217e+09	3.35e+09	3.45589e+09	3.3678e+09	3.27125e+09	0.0225454
220POS	PC(33:0)+H	PC(33:0)+H	PC		(33:0)	(33:0)	0	0		748.585	C41 H83 O8 N1 P1	13.18	0.916981	0.889187	0.39286	2.31012e+07	3.32218e+06	1.73624e+07	8.60764e+07	5.74114e+06	7.18472e+06	2.8388e+07	9.02431e+06	1.32704e+07	1.24456e+07	3.19382e+07	6.0649e+07	1.55976e+07	1.55975e+07	1.74763e+07	1.56066e+07	0.058365
221POS	PC(34:0e)+H	PC(34:0e)+H	PC		(34:0e)	(34:0e)	0	0		748.621	C42 H87 O7 N1 P1	12.5874	0.954107	0.703553	0.0457537	5.3347e+07	3.59192e+07	4.28359e+07	4.00367e+07	5.58507e+07	3.58794e+07	3.53776e+07	5.89704e+07	4.17551e+07	5.79998e+07	3.89234e+07	4.35348e+07	5.44486e+07	5.02044e+07	5.02052e+07	5.02083e+07	0.0413787
222POS	PC(16:1/16:1)+Na	PC(32:2)+Na	PC		(16:1/16:1)	(16:1)	(16:1)	0		752.52	C40 H76 O8 N1 P1 Na1	9.25862	1.33153	0.254536	0.452761	7.17577e+07	1.0244e+08	3.57473e+07	2.8643e+07	4.60524e+07	4.45846e+07	3.65642e+07	4.35963e+07	3.99874e+07	4.53029e+07	4.01897e+07	4.16135e+07	6.33653e+07	5.43199e+07	5.58174e+07	5.43635e+07	0.0758731
223POS	PC(34:4)+H	PC(34:4)+H	PC		(14:0/20:4)	(14:0)	(20:4)	0		754.538	C42 H77 O8 N1 P1	9.06573	1.16077	0.54702	0.976681	5.14974e+08	7.13846e+08	2.79117e+08	1.85147e+08	3.72897e+08	2.74109e+08	2.79063e+08	3.32359e+08	4.23909e+08	4.48685e+08	2.25125e+08	3.0684e+08	5.57797e+08	5.3169e+08	5.41347e+08	5.72704e+08	0.0328633
224POS	PC(34:4)+H	PC(34:4)+H	PC		(34:4)	(34:4)	0	0		754.538	C42 H77 O8 N1 P1	8.75708	3.09945	0.21973	0.428284	4.90355e+06	5.12663e+07	4.70939e+06	6.25206e+06	1.38127e+07	5.92992e+06	5.2497e+06	4.98407e+06	3.68399e+06	4.53596e+06	4.40336e+06	5.17178e+06	1.33881e+07	1.33697e+07	2.00462e+07	1.32984e+07	0.222773
225POS	PC(16:0/16:0)+Na	PC(32:0)+Na	PC		(16:0/16:0)	(16:0)	(16:0)	0		756.551	C40 H80 O8 N1 P1 Na1	11.025	0.987492	0.872864	0.250051	1.36147e+08	1.20779e+08	1.83077e+08	1.46274e+08	1.63573e+08	1.50266e+08	1.32966e+08	1.51737e+08	1.68908e+08	1.40745e+08	1.38342e+08	1.78819e+08	1.65583e+08	1.65526e+08	1.62346e+08	1.62399e+08	0.0112062
226POS	PC(34:3)+H	PC(34:3)+H	PC		(16:1/18:2)	(16:1)	(18:2)	0		756.554	C42 H79 O8 N1 P1	9.40084	1.4799	0.129326	2.71001	1.02256e+09	2.31763e+09	8.7606e+08	9.25859e+08	9.32176e+08	1.13812e+09	1.02233e+09	9.18754e+08	8.30887e+08	8.60867e+08	6.29134e+08	6.11606e+08	1.55029e+09	1.49549e+09	1.59268e+09	1.56957e+09	0.0267223
227POS	PC(16:0/16:0)+Na	PC(32:0)+Na	PC		(16:0/16:0)	(16:0)	(16:0)	0		756.551	C40 H80 O8 N1 P1 Na1	9.78542	1.1673	0.613163	1.39873	4.4005e+08	1.3192e+09	3.91399e+08	2.64446e+08	5.57423e+08	4.79416e+08	4.38115e+08	4.30294e+08	5.65016e+08	6.17066e+08	3.95079e+08	5.1163e+08	1.33588e+09	1.29872e+09	1.299e+09	1.30211e+09	0.0137763
228POS	PC(34:2)+H	PC(34:2)+H	PC		(16:0/18:2)	(16:0)	(18:2)	0		758.569	C42 H81 O8 N1 P1	10.9822	0.7641	0.661024	0.653099	6.12841e+08	6.94784e+08	4.36919e+08	4.02961e+08	5.62762e+08	5.52685e+08	3.00734e+08	2.55246e+09	3.43606e+08	4.45463e+08	3.51699e+08	2.76351e+08	9.65012e+08	7.13301e+08	6.51236e+08	5.66396e+08	0.237015
229POS	PC(34:2)+H	PC(34:2)+H	PC		(34:2)	(34:2)	0	0		758.569	C42 H81 O8 N1 P1	10.3507	1.01263	0.864594	1.3518	2.0051e+10	2.18337e+10	2.29525e+10	1.46068e+10	2.23492e+10	2.10549e+10	1.88294e+10	1.9915e+10	1.90238e+10	2.28907e+10	1.84814e+10	2.21758e+10	2.21563e+10	2.26051e+10	2.21217e+10	2.21222e+10	0.0106252
22POS	LPC(16:0)+H	LPC(16:0)+H	LPC		(16:0)	(16:0)	0	0		496.34	C24 H51 O7 N1 P1	4.17256	0.576651	0.138746	0.319997	1.45188e+07	1.18617e+07	2.03525e+07	1.94794e+07	7.55741e+06	3.02348e+07	4.98214e+07	2.1393e+07	2.05724e+07	5.53324e+07	1.46201e+07	1.86205e+07	2.43143e+07	1.61309e+07	1.55221e+07	1.89252e+07	0.214235
230POS	PC(34:2)+H	PC(34:2)+H	PC		(34:2)	(34:2)	0	0		758.569	C42 H81 O8 N1 P1	11.6544	1.62612	0.281209	0.569201	9.45045e+07	1.50951e+08	1.81322e+08	1.52229e+08	5.43049e+08	1.14958e+08	1.24727e+08	1.72618e+08	9.23929e+07	1.13327e+08	1.54968e+08	1.0268e+08	1.78693e+08	1.67981e+08	2.02499e+08	2.00498e+08	0.0899424
231POS	PC(34:2)+H	PC(34:2)+H	PC		(34:2)	(34:2)	0	0		758.569	C42 H81 O8 N1 P1	32.3283	1.11414	0.784351	0.31161	1.12306e+08	5.53774e+07	5.10354e+07	9.78421e+07	2.03108e+08	1.28372e+08	1.71555e+07	1.21335e+08	1.42879e+07	6.32148e+07	2.07298e+08	1.5836e+08	1.61562e+08	1.28539e+08	1.08312e+08	1.58026e+08	0.181962
232POS	PC(34:2)+H	PC(34:2)+H	PC		(34:2)	(34:2)	0	0		758.569	C42 H81 O8 N1 P1	30.9471	0.889007	0.641896	0.170394	9.8868e+07	8.98598e+07	4.91861e+07	4.98049e+07	2.09565e+07	7.13388e+07	3.31408e+07	9.25004e+07	8.70736e+07	8.76055e+07	3.70227e+07	9.01162e+07	8.60025e+07	1.01939e+08	8.13392e+07	1.05661e+08	0.126677
233POS	PC(34:2)+H	PC(34:2)+H	PC		(34:2)	(34:2)	0	0		758.569	C42 H81 O8 N1 P1	31.9953	2.09821	0.105286	1.13109	2.02589e+08	4.27629e+08	2.54162e+08	6.98111e+07	2.47418e+08	5.26887e+07	6.50447e+07	1.00967e+08	9.4009e+07	9.72452e+07	3.08087e+07	2.0972e+08	6.82388e+07	7.10897e+07	7.15123e+07	6.37911e+07	0.0517839
234POS	PC(34:2)+H	PC(34:2)+H	PC		(34:2)	(34:2)	0	0		758.569	C42 H81 O8 N1 P1	33.4683	1.01672	0.904586	0.15167	2.08204e+07	2.25758e+07	2.93653e+07	3.4638e+07	3.3002e+07	2.67175e+07	2.94837e+07	1.71542e+07	2.05194e+07	3.31416e+07	3.5945e+07	2.81261e+07	3.06962e+07	2.70025e+07	2.28292e+07	3.25825e+07	0.152369
235POS	PC(34:2)+H	PC(34:2)+H	PC		(34:2)	(34:2)	0	0		758.569	C42 H81 O8 N1 P1	32.6812	1.14025	0.566983	0.464832	4.35515e+07	4.27133e+07	3.5562e+07	8.85883e+07	4.32008e+07	5.05307e+07	1.53444e+07	4.58925e+07	4.56589e+07	4.15192e+07	6.91485e+07	4.91737e+07	5.42628e+07	6.07593e+07	4.09826e+07	4.62837e+07	0.172289
236POS	PC(34:2)+H	PC(34:2)+H	PC		(34:2)	(34:2)	0	0		758.569	C42 H81 O8 N1 P1	33.8282	0.724738	0.208807	0.0622529	6.57467e+06	1.50173e+07	8.36718e+06	1.37193e+07	1.63244e+07	1.00146e+07	9.52179e+06	1.51151e+07	1.62546e+07	1.57405e+07	1.06304e+07	2.93484e+07	9.51536e+06	1.29634e+07	2.08667e+07	1.77166e+07	0.329157
237POS	PC(20:1/14:1)+H	PC(34:2)+H	PC		(20:1/14:1)	(20:1)	(14:1)	0		758.569	C42 H81 O8 N1 P1	13.3808	2.10197	0.132692	1.02257	6.88558e+06	1.2335e+08	4.56786e+07	1.39256e+08	4.96273e+07	1.936e+08	5.01281e+07	7.78474e+07	2.84112e+07	3.12627e+07	2.68046e+07	5.12006e+07	4.53285e+07	4.40358e+07	4.55361e+07	5.74971e+07	0.130983
238POS	PC(34:2)+H	PC(34:2)+H	PC		(34:2)	(34:2)	0	0		758.569	C42 H81 O8 N1 P1	13.0768	1.02863	0.956667	0.382501	1.75786e+07	3.91044e+07	1.38647e+08	2.03272e+08	5.7503e+07	4.13687e+08	2.83374e+08	1.85501e+08	2.20022e+07	1.89163e+08	1.06129e+08	5.94135e+07	7.39324e+07	2.06834e+08	1.83351e+08	2.02465e+08	0.375914
239POS	PC(34:2)+H	PC(34:2)+H	PC		(34:2)	(34:2)	0	0		758.569	C42 H81 O8 N1 P1	14.4885	0.745104	0.652164	0.278783	3.60496e+06	3.53685e+07	1.32671e+07	8.50125e+06	1.55974e+08	3.29444e+07	4.77571e+07	9.02005e+07	1.54521e+07	1.7043e+07	1.36343e+08	2.82712e+07	7.10557e+07	8.29233e+07	6.85939e+07	7.14755e+07	0.087082
23POS	LPC(16:0)+H	LPC(16:0)+H	LPC		(16:0)	(16:0)	0	0		496.34	C24 H51 O7 N1 P1	3.4561	0.318799	0.0596999	0.881293	8.11089e+07	2.25872e+07	2.49087e+07	4.37267e+07	2.48031e+07	2.55395e+07	9.30378e+07	3.03197e+07	2.69282e+07	2.31853e+08	2.14936e+08	1.01403e+08	4.04981e+07	4.11077e+07	4.10937e+07	3.70233e+07	0.0490599
240POS	PC(34:2)+H	PC(34:2)+H	PC		(34:2)	(34:2)	0	0		758.569	C42 H81 O8 N1 P1	34.5528	1.4717	0.398857	0.380062	1.67883e+07	6.74456e+07	9.24338e+06	1.68966e+07	1.13733e+07	3.47857e+07	1.61485e+07	1.58449e+07	1.11663e+07	1.7982e+07	3.11752e+07	1.40449e+07	9.83873e+06	1.7715e+07	1.88544e+07	1.79371e+07	0.260728
241POS	PC(34:2)+H	PC(34:2)+H	PC		(34:2)	(34:2)	0	0		758.569	C42 H81 O8 N1 P1	14.2006	0.969335	0.901212	0.256072	2.3976e+07	8.63287e+07	5.80548e+07	7.54724e+07	2.89901e+07	5.88012e+07	3.76787e+07	3.28663e+07	4.18367e+07	6.52582e+07	7.64363e+07	8.8038e+07	7.62012e+07	2.47851e+07	6.32625e+07	7.25e+07	0.39825
242POS	PC(34:2)+H	PC(34:2)+H	PC		(34:2)	(34:2)	0	0		758.569	C42 H81 O8 N1 P1	14.8875	0.560839	0.259463	0.173733	4.65201e+06	3.20346e+07	1.07726e+07	1.44647e+07	2.69182e+07	8.3709e+06	1.60996e+07	7.07034e+07	1.32182e+07	1.30215e+07	4.38071e+07	1.64853e+07	5.4624e+07	7.28441e+07	3.01579e+07	4.91595e+07	0.339873
244POS	PC(34:2)+H	PC(34:2)+H	PC		(34:2)	(34:2)	0	0		758.569	C42 H81 O8 N1 P1	15.6331	2.13146	0.474453	0.0707511	3.28771e+08	1.18562e+07	1.36834e+07	1.06378e+07	3.62886e+07	3.74527e+07	2.41264e+07	3.17423e+07	2.07025e+07	1.60713e+07	7.91538e+07	3.40204e+07	1.18182e+07	2.49359e+07	2.90696e+07	3.57088e+07	0.396853
245POS	PC(34:2)+H	PC(34:2)+H	PC		(34:2)	(34:2)	0	0		758.569	C42 H81 O8 N1 P1	12.0344	0.830714	0.382615	0.154945	8.14677e+07	7.57093e+07	1.1062e+08	1.34251e+08	6.90505e+07	8.61334e+07	1.99989e+08	1.08749e+08	8.86125e+07	9.94129e+07	7.9477e+07	9.45473e+07	1.24172e+08	1.09879e+08	1.47519e+08	1.39159e+08	0.127727
246POS	PC(34:2)+H	PC(34:2)+H	PC		(34:2)	(34:2)	0	0		758.569	C42 H81 O8 N1 P1	12.4319	1.44715	0.279526	0.808117	2.55896e+07	1.21427e+08	1.30469e+08	1.83974e+08	1.40778e+08	3.35851e+08	1.05784e+08	1.07677e+08	8.88033e+07	9.6004e+07	1.13777e+08	1.36184e+08	1.4578e+08	1.60928e+08	1.18473e+08	1.59244e+08	0.134353
247POS	PC(34:2)+H	PC(34:2)+H	PC		(34:2)	(34:2)	0	0		758.569	C42 H81 O8 N1 P1	12.7728	0.717651	0.610565	0.23735	7.59834e+06	1.75724e+07	2.12985e+08	1.49152e+08	1.76773e+08	7.86743e+07	4.21198e+07	4.50527e+08	5.5905e+07	1.03396e+07	2.80844e+08	5.5902e+07	6.69285e+07	7.38304e+07	6.2716e+07	9.85403e+07	0.212261
248POS	PC(34:2)+H	PC(34:2)+H	PC		(34:2)	(34:2)	0	0		758.569	C42 H81 O8 N1 P1	31.3455	1.08207	0.889315	0.386703	7.99225e+08	1.46313e+07	5.733e+07	4.19001e+08	3.2112e+08	1.8974e+08	1.81743e+08	1.69946e+08	8.01288e+08	2.03058e+08	2.42744e+08	6.56626e+07	2.36727e+08	3.7344e+08	2.90482e+08	1.3331e+08	0.389308
249POS	Cer(d50:3)+H	Cer(d50:3)+H	Cer		(d50:3)	(d50:3)	0	0		758.738	C50 H96 O3 N1	17.7936	1.34548	0.326818	0.264004	9.45589e+06	5.55702e+06	7.7851e+06	2.04156e+07	7.68107e+06	1.18824e+07	7.7751e+06	1.30037e+07	5.35821e+06	6.29176e+06	1.0746e+07	3.48314e+06	6.82049e+06	6.82339e+06	6.56964e+06	6.71545e+06	0.0177453
24POS	LPC(16:0)+H	LPC(16:0)+H	LPC		(16:0)	(16:0)	0	0		496.34	C24 H51 O7 N1 P1	4.61268	1.04688	0.916036	0.0902668	1.08832e+07	6.48041e+06	9.74082e+06	1.63842e+07	3.2798e+07	1.57659e+07	5.32581e+06	7.02149e+06	1.11232e+07	3.77363e+07	6.96585e+06	1.97574e+07	2.07566e+07	2.49884e+07	1.94755e+07	2.50785e+07	0.127889
250POS	PC(34:1)+H	PC(34:1)+H	PC		(34:1)	(34:1)	0	0		760.585	C42 H83 O8 N1 P1	11.7479	1.12123	0.624403	0.366883	2.75442e+08	3.16101e+08	2.07737e+08	1.3074e+08	3.82427e+08	8.64712e+07	1.82976e+08	2.42534e+08	2.09899e+08	1.2611e+08	2.50948e+08	2.35196e+08	2.99906e+08	4.9958e+08	2.97924e+08	3.0076e+08	0.28618
251POS	PC(34:1)+H	PC(34:1)+H	PC		(34:1)	(34:1)	0	0		760.585	C42 H83 O8 N1 P1	32.187	1.29669	0.228501	0.532126	1.40171e+08	1.45785e+08	6.11667e+07	8.89545e+07	1.10017e+08	7.99124e+07	8.79546e+07	8.62806e+07	4.31825e+07	4.43423e+07	1.16377e+08	1.04635e+08	7.84638e+07	7.26469e+07	9.01346e+07	9.65332e+07	0.128541
252POS	PC(34:1)+H	PC(34:1)+H	PC		(34:1)	(34:1)	0	0		760.585	C42 H83 O8 N1 P1	12.2901	0.840627	0.59169	0.313369	5.19263e+07	1.28035e+08	1.86886e+08	8.38671e+07	1.35147e+08	1.72164e+08	1.1812e+08	7.05887e+07	9.77619e+07	3.11308e+08	9.37021e+07	2.10257e+08	1.6839e+08	1.32015e+08	9.76555e+07	1.43234e+08	0.216951
253POS	PC(34:1)+H	PC(34:1)+H	PC		(34:1)	(34:1)	0	0		760.585	C42 H83 O8 N1 P1	32.576	1.38351	0.319631	0.46219	4.28007e+07	1.07137e+08	2.5979e+07	3.68217e+07	3.65321e+07	4.27618e+07	5.05293e+07	2.31949e+07	3.4498e+07	2.87966e+07	4.84655e+07	2.55968e+07	3.66943e+07	3.24669e+07	3.17295e+07	3.42754e+07	0.0654331
254POS	PC(34:1)+H	PC(34:1)+H	PC		(34:1)	(34:1)	0	0		760.585	C42 H83 O8 N1 P1	31.5517	0.889591	0.84131	0.594353	5.4365e+08	9.53965e+06	2.43864e+07	1.3977e+08	1.22067e+08	1.42429e+08	2.68086e+08	1.08666e+08	4.39114e+08	9.51536e+07	1.25162e+08	6.7519e+07	1.06824e+08	8.25854e+07	1.09946e+08	4.85573e+07	0.326328
255POS	PC(34:1)+H	PC(34:1)+H	PC		(34:1)	(34:1)	0	0		760.585	C42 H83 O8 N1 P1	34.161	0.8129	0.169001	0.0934164	8.63505e+06	1.57479e+07	1.38323e+07	1.1857e+07	8.43967e+06	1.96312e+07	1.76666e+07	2.02212e+07	1.45445e+07	1.48216e+07	1.48183e+07	1.40567e+07	8.20517e+06	1.19574e+07	1.19266e+07	1.41676e+07	0.213848
256POS	PC(34:1)+H	PC(34:1)+H	PC		(34:1)	(34:1)	0	0		760.585	C42 H83 O8 N1 P1	13.3963	1.21007	0.708092	0.495428	1.02792e+07	2.23779e+08	4.62376e+07	1.30237e+08	2.96972e+07	2.78938e+08	7.76645e+07	9.99739e+07	2.40942e+08	7.07898e+07	5.32156e+07	5.17349e+07	5.22565e+07	4.32537e+07	5.48302e+07	5.48253e+07	0.107111
257POS	PC(34:1)+H	PC(34:1)+H	PC		(34:1)	(34:1)	0	0		760.585	C42 H83 O8 N1 P1	34.6109	1.33174	0.445769	0.291436	1.33925e+07	5.12551e+07	1.28659e+07	1.36307e+07	9.37588e+06	2.88968e+07	1.63486e+07	1.14287e+07	1.7162e+07	1.19211e+07	2.26122e+07	1.77064e+07	5.67643e+06	1.25605e+07	1.20786e+07	1.23296e+07	0.312257
258POS	PC(34:1)+H	PC(34:1)+H	PC		(16:0/18:1)	(16:0)	(18:1)	0		760.585	C42 H83 O8 N1 P1	11.0873	1.1015	0.347632	4.25176	1.06719e+10	1.41929e+10	9.75641e+09	7.71419e+09	9.64395e+09	9.42112e+09	1.00798e+10	1.05312e+10	9.03926e+09	8.78608e+09	8.05057e+09	9.25551e+09	8.44439e+09	8.42002e+09	8.76106e+09	8.4198e+09	0.0196087
259POS	PC(34:0)+H	PC(34:0)+H	PC		(34:0)	(34:0)	0	0		762.601	C42 H85 O8 N1 P1	11.9624	0.948783	0.705967	1.2229	1.05945e+09	4.50257e+08	1.07738e+09	1.3345e+09	1.17005e+09	1.0145e+09	1.06258e+09	1.00773e+09	9.97701e+08	1.02069e+09	9.31884e+08	1.41516e+09	1.11027e+09	1.13103e+09	1.13105e+09	1.05133e+09	0.0340755
25POS	LPE(18:2)+Na	LPE(18:2)+Na	LPE		(18:2)	(18:2)	0	0		500.275	C23 H44 O7 N1 P1 Na1	2.28189	1.04893	0.785374	0.145744	1.29382e+07	1.79917e+07	9.40138e+06	8.09402e+06	1.09125e+07	8.99245e+06	1.14083e+07	1.25045e+07	8.26944e+06	1.4953e+07	6.99705e+06	1.10105e+07	1.62596e+07	1.65656e+07	1.75436e+07	1.61633e+07	0.037925
260POS	PC(35:6)+H	PC(35:6)+H	PC		(35:6)	(35:6)	0	0		764.522	C43 H75 O8 N1 P1	10.1656	1.04078	0.588787	1.05624	3.28734e+09	2.59767e+09	2.43404e+09	2.96691e+09	3.01079e+09	3.52692e+09	3.45762e+09	2.66434e+09	2.81723e+09	2.63857e+09	2.73173e+09	2.81582e+09	2.73937e+09	2.76679e+09	2.78806e+09	2.7152e+09	0.0115513
261POS	PC(35:6)+H	PC(35:6)+H	PC		(35:6)	(35:6)	0	0		764.522	C43 H75 O8 N1 P1	10.7169	0.725629	0.353557	0.323634	5.435e+07	1.11599e+08	6.265e+07	5.29829e+07	5.58656e+07	6.26226e+07	7.6868e+07	6.53333e+07	7.1291e+07	2.11518e+08	5.0437e+07	7.58951e+07	1.02746e+08	7.16767e+07	7.20906e+07	7.07253e+07	0.197132
262POS	PC(35:6)+H	PC(35:6)+H	PC		(35:6)	(35:6)	0	0		764.522	C43 H75 O8 N1 P1	9.738	1.17889	0.514177	0.599508	6.94988e+07	1.92341e+08	8.99844e+07	6.75117e+07	7.27896e+07	7.09377e+07	8.40041e+07	8.6484e+07	6.94824e+07	9.42065e+07	5.14446e+07	9.20013e+07	1.92159e+08	1.83994e+08	1.84859e+08	1.84754e+08	0.0205495
263POS	PC(35:5)+H	PC(35:5)+H	PC		(35:5)	(35:5)	0	0		766.538	C43 H77 O8 N1 P1	10.5179	1.08221	0.568942	1.12578	2.91618e+09	2.68725e+09	2.74243e+09	1.45212e+09	2.22737e+09	2.52371e+09	2.76626e+09	2.86664e+09	1.86485e+09	2.22738e+09	1.39687e+09	2.32188e+09	2.71004e+09	2.63622e+09	2.70925e+09	2.63675e+09	0.0158026
264POS	PC(35:5)+H	PC(35:5)+H	PC		(35:5)	(35:5)	0	0		766.538	C43 H77 O8 N1 P1	10.8149	1.09122	0.543383	0.812136	8.61625e+08	8.9566e+08	4.28823e+08	4.9677e+08	8.84034e+08	7.16117e+08	7.63686e+08	7.61772e+08	5.58216e+08	5.48314e+08	5.63984e+08	7.29001e+08	9.76917e+08	9.74533e+08	9.75921e+08	6.69777e+08	0.170145
265POS	PC(36:4p)+H	PC(36:4p)+H	PC		(36:4p)	(36:4p)	0	0		766.575	C44 H81 O7 N1 P1	10.621	0.947773	0.766458	0.462706	1.62583e+08	7.78894e+07	2.13836e+08	1.07796e+08	2.34849e+08	1.51016e+08	1.29108e+08	1.66133e+08	1.35199e+08	2.10578e+08	1.50315e+08	2.08874e+08	2.42463e+08	2.34927e+08	2.41696e+08	2.22704e+08	0.0388448
266POS	PC(35:4)+H	PC(35:4)+H	PC		(15:0/20:4)	(15:0)	(20:4)	0		768.554	C43 H79 O8 N1 P1	9.63812	0.94095	0.641395	0.475221	3.02771e+08	3.02583e+08	2.27247e+08	1.55253e+08	2.51219e+08	2.65868e+08	2.57227e+08	3.22826e+08	2.15461e+08	3.45995e+08	1.97863e+08	2.60013e+08	5.86103e+08	5.69545e+08	5.8609e+08	5.8173e+08	0.0134687
267POS	PC(35:4)+H	PC(35:4)+H	PC		(35:4)	(35:4)	0	0		768.554	C43 H79 O8 N1 P1	11.431	0.961147	0.467121	2.625	1.16113e+10	8.0597e+09	1.12309e+10	1.13888e+10	1.13036e+10	1.13675e+10	1.05944e+10	1.16978e+10	1.14872e+10	1.12431e+10	1.10619e+10	1.15035e+10	1.15771e+10	1.15889e+10	1.15997e+10	1.09432e+10	0.0282477
26POS	LPE(20:5)+H	LPE(20:5)+H	LPE		(20:5)	(20:5)	0	0		500.277	C25 H43 O7 N1 P1	1.91355	0.966818	0.924831	0.143421	7.79517e+06	1.32971e+07	3.43412e+06	1.76369e+06	5.16846e+06	3.87481e+06	8.61669e+06	6.21601e+06	5.74412e+06	1.02366e+07	2.49677e+06	3.23585e+06	1.40219e+07	1.45868e+07	1.42456e+07	1.40209e+07	0.018786
270POS	PC(35:4)+H	PC(35:4)+H	PC		(35:4)	(35:4)	0	0		768.554	C43 H79 O8 N1 P1	9.99682	1.02165	0.952118	0.0987281	1.11146e+07	2.01937e+07	7.47553e+06	7.75509e+06	3.22913e+07	1.80095e+07	9.1016e+06	3.45523e+07	1.81451e+07	1.18633e+07	9.60036e+06	1.1525e+07	1.3557e+07	1.44767e+07	1.61542e+07	1.4995e+07	0.0732252
271POS	PC(36:4e)+H	PC(36:4e)+H	PC		(36:4e)	(36:4e)	0	0		768.59	C44 H83 O7 N1 P1	10.7925	0.95096	0.645922	0.588166	3.66124e+08	3.5671e+08	3.43956e+08	2.12875e+08	4.60481e+08	2.90764e+08	3.50933e+08	3.79457e+08	3.87627e+08	3.67733e+08	2.85974e+08	3.63918e+08	3.91659e+08	3.91342e+08	3.92058e+08	3.49371e+08	0.0555217
272POS	PC(35:3)+H	PC(35:3)+H	PC		(35:3)	(35:3)	0	0		770.569	C43 H81 O8 N1 P1	9.97152	1.55241	0.225147	0.684849	8.96241e+07	1.91932e+08	5.09123e+07	3.46277e+07	8.60486e+07	6.62611e+07	7.37608e+07	5.37501e+07	5.2316e+07	4.48931e+07	3.16894e+07	7.81709e+07	7.24608e+07	7.4958e+07	7.10707e+07	6.95079e+07	0.0321121
273POS	PC(35:3)+H	PC(35:3)+H	PC		(35:3)	(35:3)	0	0		770.569	C43 H81 O8 N1 P1	11.7984	1.14821	0.372833	0.871612	1.1809e+09	1.06035e+09	7.28472e+08	5.72632e+08	1.05542e+09	8.22423e+08	1.05321e+09	9.26369e+08	8.55793e+08	7.57171e+08	5.95584e+08	5.32428e+08	7.45186e+08	7.52233e+08	7.30461e+08	7.30282e+08	0.0148353
274POS	CerG1(d38:2)+NH4	CerG1(d38:2)+NH4	CerG1		(d38:2)	(d38:2)	0	0		771.646	C44 H87 O8 N2	17.9481	0.991686	0.9866	0.21751	3.53075e+07	4.7468e+07	1.29744e+07	1.2329e+07	7.00801e+06	1.52902e+07	4.8637e+07	1.00038e+07	4.75247e+07	1.28409e+07	7.22108e+06	5.24279e+06	1.67907e+07	1.61774e+07	1.63559e+07	1.56305e+07	0.0295784
275POS	PC(35:2)+H	PC(35:2)+H	PC		(35:2)	(35:2)	0	0		772.585	C43 H83 O8 N1 P1	10.8753	1.30025	0.441133	1.88629	6.25277e+08	1.41176e+09	4.04081e+08	3.91258e+08	4.35552e+08	3.92287e+08	5.35824e+08	7.21802e+08	3.54639e+08	4.99483e+08	3.05701e+08	3.97557e+08	7.03374e+08	7.36145e+08	6.81519e+08	6.58266e+08	0.04769
276POS	PC(36:2e)+H	PC(36:2e)+H	PC		(36:2e)	(36:2e)	0	0		772.621	C44 H87 O7 N1 P1	14.2076	0.826313	0.16646	0.195967	6.19732e+07	5.34743e+07	5.30193e+07	5.78894e+07	3.58772e+07	4.79657e+07	8.78715e+07	4.98872e+07	5.21335e+07	6.98968e+07	4.86233e+07	6.69891e+07	4.93609e+07	5.13665e+07	5.69597e+07	5.45148e+07	0.0633418
277POS	PC(35:1)+H	PC(35:1)+H	PC		(35:1)	(35:1)	0	0		774.601	C43 H85 O8 N1 P1	11.5868	1.11872	0.484808	0.717552	2.78355e+08	4.00221e+08	2.75794e+08	1.59465e+08	2.03673e+08	2.3367e+08	2.50647e+08	3.00368e+08	2.33714e+08	2.13985e+08	1.78866e+08	2.08988e+08	2.70812e+08	2.91425e+08	2.76731e+08	2.70676e+08	0.0351822
278POS	PC(35:1)+H	PC(35:1)+H	PC		(35:1)	(35:1)	0	0		774.601	C43 H85 O8 N1 P1	13.188	0.989073	0.941131	0.0530335	1.98947e+07	1.5926e+07	1.95968e+07	1.3176e+07	1.71841e+07	1.32806e+07	1.89894e+07	2.43752e+07	1.2045e+07	1.96123e+07	1.15054e+07	1.36253e+07	1.44388e+07	1.45211e+07	1.59339e+07	1.44067e+07	0.0499664
279POS	PC(36:1e)+H	PC(36:1e)+H	PC		(36:1e)	(36:1e)	0	0		774.637	C44 H89 O7 N1 P1	12.6515	1.02613	0.857115	0.0451674	1.60789e+07	1.52252e+07	1.59859e+07	1.0415e+07	2.10814e+07	1.2721e+07	1.32264e+07	1.81471e+07	1.22488e+07	2.07772e+07	1.24939e+07	1.22839e+07	1.5289e+07	1.55705e+07	1.61974e+07	1.52698e+07	0.0277805
27POS	LPE(20:4)+H	LPE(20:4)+H	LPE		(20:4)	(20:4)	0	0		502.293	C25 H45 O7 N1 P1	2.2122	0.886216	0.450542	1.06685	5.93399e+08	7.2002e+08	5.7693e+08	2.72133e+08	5.1655e+08	6.44919e+08	6.08725e+08	6.47989e+08	6.75565e+08	8.89001e+08	4.25993e+08	5.03451e+08	8.77956e+08	8.41865e+08	8.41997e+08	8.4192e+08	0.0211702
280POS	PC(14:0/20:4)+Na	PC(34:4)+Na	PC		(14:0/20:4)	(14:0)	(20:4)	0		776.52	C42 H76 O8 N1 P1 Na1	9.06573	1.06014	0.716002	0.241996	8.195e+07	8.22259e+07	5.22227e+07	3.30589e+07	6.75853e+07	5.25942e+07	5.1091e+07	6.01318e+07	7.17646e+07	7.19626e+07	4.08708e+07	5.28469e+07	7.43195e+07	7.41013e+07	7.62905e+07	7.52808e+07	0.0133674
281POS	PC(35:0)+H	PC(35:0)+H	PC		(35:0)	(35:0)	0	0		776.616	C43 H87 O8 N1 P1	12.2649	0.830206	0.353021	0.199354	3.48406e+07	2.99349e+07	2.32532e+07	1.63881e+07	2.83066e+07	2.71745e+07	3.22396e+07	2.54143e+07	2.83839e+07	2.53408e+07	2.49173e+07	5.63042e+07	4.26401e+07	4.67511e+07	4.26455e+07	4.25348e+07	0.0474937
282POS	PC(36:0e)+H	PC(36:0e)+H	PC		(36:0e)	(36:0e)	0	0		776.653	C44 H91 O7 N1 P1	13.5997	1.12214	0.37624	0.0785191	5.24534e+06	3.34674e+06	5.41623e+06	5.19474e+06	5.43748e+06	4.2884e+06	3.89434e+06	5.23074e+06	3.62772e+06	6.09305e+06	3.32739e+06	3.60686e+06	5.75687e+06	5.98056e+06	5.98075e+06	5.41142e+06	0.0465001
283POS	PC(16:1/18:2)+Na	PC(34:3)+Na	PC		(16:1/18:2)	(16:1)	(18:2)	0		778.536	C42 H78 O8 N1 P1 Na1	9.40084	1.44415	0.172298	0.487784	1.02191e+08	1.78154e+08	1.08186e+08	4.99041e+07	1.10656e+08	2.13274e+08	1.30908e+08	7.56746e+07	7.19138e+07	1.00891e+08	5.01424e+07	9.83694e+07	1.04739e+08	1.03852e+08	1.02564e+08	1.01391e+08	0.0142191
284POS	PC(36:6)+H	PC(36:6)+H	PC		(14:0/22:6)	(14:0)	(22:6)	0		778.538	C44 H77 O8 N1 P1	8.76532	1.13791	0.454518	0.358752	5.15758e+07	7.22969e+07	3.18864e+07	3.31878e+07	3.67093e+07	4.16831e+07	3.32679e+07	4.9128e+07	3.45586e+07	4.7271e+07	3.24823e+07	3.82309e+07	5.78614e+07	5.78464e+07	5.63105e+07	5.63689e+07	0.0153169
285POS	PC(16:0/18:3)+Na	PC(34:3)+Na	PC		(16:0/18:3)	(16:0)	(18:3)	0		778.536	C42 H78 O8 N1 P1 Na1	9.78436	1.08763	0.686014	0.360985	5.56104e+07	1.20938e+08	5.21151e+07	3.83705e+07	6.97304e+07	6.16678e+07	6.16002e+07	5.38185e+07	7.16101e+07	8.07687e+07	4.6854e+07	5.16786e+07	1.27e+08	1.25361e+08	1.25356e+08	1.26426e+08	0.00647701
286POS	PC(36:5)+H	PC(36:5)+H	PC		(36:5)	(36:5)	0	0		780.554	C44 H79 O8 N1 P1	9.93288	0.999312	0.998545	0.483195	5.07977e+07	1.60381e+08	3.97309e+07	2.87317e+07	4.05822e+07	3.55268e+07	4.35305e+07	8.44592e+07	7.75823e+07	4.08708e+07	4.47837e+07	6.47687e+07	8.42081e+07	1.10315e+08	8.55557e+07	8.5371e+07	0.13845
287POS	PC(36:5)+H	PC(36:5)+H	PC		(16:0/20:5)	(16:0)	(20:5)	0		780.554	C44 H79 O8 N1 P1	9.47431	1.13631	0.637839	1.39598	4.98903e+08	1.24288e+09	3.45611e+08	3.11077e+08	6.12233e+08	5.68667e+08	5.99789e+08	6.19968e+08	5.76643e+08	6.24801e+08	3.79273e+08	3.49515e+08	1.14043e+09	1.19406e+09	1.1571e+09	1.16288e+09	0.0192652
288POS	PC(36:5)+H	PC(36:5)+H	PC		(36:5)	(36:5)	0	0		780.554	C44 H79 O8 N1 P1	8.85136	1.18338	0.406476	0.0842976	6.77065e+07	5.15346e+07	3.26943e+07	1.81566e+07	4.79316e+07	6.51456e+07	3.87769e+07	3.78485e+07	3.48438e+07	3.77227e+07	5.58179e+07	3.42794e+07	7.98492e+07	8.30812e+07	7.7256e+07	7.73629e+07	0.0344961
289POS	PC(36:5)+H	PC(36:5)+H	PC		(16:1/20:4)	(16:1)	(20:4)	0		780.554	C44 H79 O8 N1 P1	9.21719	1.23598	0.542051	1.95621	1.01614e+09	2.06374e+09	4.51961e+08	3.59045e+08	6.39477e+08	7.80784e+08	9.76193e+08	8.62379e+08	7.8998e+08	7.13589e+08	4.87668e+08	4.67319e+08	1.96771e+09	1.80837e+09	1.82594e+09	2.22443e+09	0.0982654
28POS	LPE(18:1)+Na	LPE(18:1)+Na	LPE		(18:1)	(18:1)	0	0		502.29	C23 H46 O7 N1 P1 Na1	11.8719	1.03802	0.663621	0.0404507	1.39708e+07	1.05976e+07	1.31104e+07	1.07441e+07	1.27303e+07	1.37146e+07	1.04199e+07	1.50488e+07	1.38714e+07	1.13828e+07	9.86686e+06	1.1536e+07	1.28401e+07	1.264e+07	1.33141e+07	1.25971e+07	0.025559
290POS	PC(16:0/18:2)+Na	PC(34:2)+Na	PC		(16:0/18:2)	(16:0)	(18:2)	0		780.551	C42 H80 O8 N1 P1 Na1	10.9822	1.1553	0.344685	0.374492	5.31692e+07	8.12958e+07	6.3577e+07	5.01319e+07	6.52563e+07	5.02228e+07	5.88181e+07	7.81777e+07	5.65287e+07	4.76569e+07	3.12808e+07	4.23065e+07	6.38205e+07	6.57528e+07	6.49812e+07	5.9102e+07	0.0470309
291POS	PC(35:1p)+Na	PC(35:1p)+Na	PC		(35:1p)	(35:1p)	0	0		780.588	C43 H84 O7 N1 P1 Na1	12.518	1.08777	0.40308	0.279095	1.01758e+08	5.40213e+07	8.47863e+07	8.33689e+07	9.8258e+07	8.64732e+07	6.75752e+07	8.52425e+07	7.54579e+07	9.12285e+07	6.92139e+07	7.89047e+07	8.09207e+07	8.09449e+07	7.98084e+07	7.3145e+07	0.0475728
292POS	PC(34:1)+Na	PC(34:1)+Na	PC		(34:1)	(34:1)	0	0		782.567	C42 H82 O8 N1 P1 Na1	10.7142	0.945932	0.905353	1.17405	3.25567e+08	4.82948e+08	5.13483e+08	2.08343e+09	4.82641e+08	2.32264e+09	1.16048e+09	7.03301e+08	2.5534e+09	1.08138e+09	4.9053e+08	5.76607e+08	1.23036e+09	1.16102e+09	9.8965e+08	9.25307e+08	0.132687
293POS	PC(36:4)+H	PC(36:4)+H	PC		(16:0/20:4)	(16:0)	(20:4)	0		782.569	C44 H81 O8 N1 P1	10.1634	0.970485	0.633628	3.88717	2.61221e+10	2.03397e+10	2.8481e+10	2.39807e+10	2.59262e+10	3.08709e+10	2.84171e+10	2.59859e+10	2.58638e+10	2.8706e+10	2.4925e+10	2.65588e+10	2.92545e+10	2.92636e+10	2.92598e+10	2.85537e+10	0.0121319
294POS	PC(16:0/18:1)+Na	PC(34:1)+Na	PC		(16:0/18:1)	(16:0)	(18:1)	0		782.567	C42 H82 O8 N1 P1 Na1	11.0873	1.85467	0.315955	1.83648	4.25732e+08	5.09069e+08	1.24101e+08	1.07113e+09	2.46411e+09	3.37346e+08	5.33038e+08	7.10781e+08	3.00948e+08	4.46085e+08	2.98735e+08	3.69368e+08	4.0005e+08	4.48569e+08	4.27685e+08	3.96658e+08	0.0586592
295POS	PC(34:1)+Na	PC(34:1)+Na	PC		(34:1)	(34:1)	0	0		782.567	C42 H82 O8 N1 P1 Na1	11.5917	1.15243	0.578746	0.16848	1.13503e+08	8.16231e+07	1.85163e+08	1.20221e+08	1.47427e+08	8.88483e+07	1.87442e+08	1.48669e+08	6.67004e+07	1.29062e+08	7.10956e+07	3.63646e+07	1.0631e+08	1.11177e+08	1.1628e+08	1.36052e+08	0.1111
296POS	PC(36:4)+H	PC(36:4)+H	PC		(16:0/20:4)	(16:0)	(20:4)	0		782.569	C44 H81 O8 N1 P1	12.4593	0.900153	0.772625	0.297645	4.26491e+07	1.51902e+08	1.86495e+08	1.86879e+08	1.03501e+08	1.91529e+08	1.38494e+08	1.15987e+08	1.12717e+08	1.11506e+08	8.35191e+07	3.96452e+08	1.86476e+08	2.36115e+08	1.76929e+08	2.40027e+08	0.156351
298POS	PC(36:4)+H	PC(36:4)+H	PC		(16:0/20:4)	(16:0)	(20:4)	0		782.569	C44 H81 O8 N1 P1	32.0498	1.13618	0.629215	0.433819	6.58806e+07	6.72695e+07	9.22916e+07	1.30978e+08	1.05733e+08	1.70359e+08	1.37096e+08	1.50017e+08	2.14475e+07	8.31396e+07	1.00011e+08	6.49915e+07	5.92856e+07	1.15463e+08	5.46731e+07	1.04044e+08	0.370427
299POS	PC(36:4)+H	PC(36:4)+H	PC		(16:0/20:4)	(16:0)	(20:4)	0		782.569	C44 H81 O8 N1 P1	30.9325	0.832244	0.518747	0.304804	1.07078e+08	4.83601e+07	5.79464e+07	3.59565e+07	7.13969e+07	7.81989e+07	3.25722e+07	1.22417e+08	1.24144e+08	8.28473e+07	2.71432e+07	9.02274e+07	1.04293e+08	1.08564e+08	8.85483e+07	9.417e+07	0.0926786
29POS	LPE(18:1)+Na	LPE(18:1)+Na	LPE		(18:1)	(18:1)	0	0		502.29	C23 H46 O7 N1 P1 Na1	2.90719	0.96445	0.864378	0.0244253	8.00362e+06	6.39333e+06	4.92384e+06	5.87335e+06	3.98271e+06	3.09705e+06	5.97525e+06	3.24309e+06	4.55035e+06	7.52953e+06	3.64452e+06	8.52078e+06	1.21259e+07	2.06853e+07	1.17651e+07	1.16735e+07	0.314283
2POS	AcCa(16:0)+H	AcCa(16:0)+H	AcCa		(16:0)	(16:0)	0	0		400.342	C23 H46 O4 N1	2.66753	0.650397	0.119402	0.179845	1.42848e+07	6.14123e+06	7.37354e+06	1.25117e+07	1.54658e+07	1.35006e+07	2.3484e+07	2.41931e+07	7.32936e+06	1.6271e+07	9.2818e+06	2.59566e+07	1.23094e+07	1.1866e+07	1.20058e+07	1.18593e+07	0.0175397
300POS	PC(36:4)+H	PC(36:4)+H	PC		(36:4)	(36:4)	0	0		782.569	C44 H81 O8 N1 P1	33.2034	1.30595	0.518642	0.513615	2.6928e+07	1.55948e+08	5.2794e+07	1.87081e+07	7.44391e+07	3.43607e+07	3.76554e+07	4.36401e+07	5.61949e+07	5.45984e+07	3.10081e+07	5.49978e+07	7.97526e+07	4.76726e+07	3.39756e+07	5.25469e+07	0.35886
301POS	PC(36:4)+H	PC(36:4)+H	PC		(36:4)	(36:4)	0	0		782.569	C44 H81 O8 N1 P1	33.8405	0.699038	0.400571	0.182674	2.0931e+07	2.45057e+07	2.56296e+07	8.88284e+06	8.76488e+06	2.36681e+07	9.12179e+06	1.95631e+07	2.89798e+07	1.24825e+07	2.33475e+07	6.7272e+07	2.20726e+07	2.14743e+07	2.02222e+07	2.34269e+07	0.061068
302POS	PC(36:4)+H	PC(36:4)+H	PC		(16:0/20:4)	(16:0)	(20:4)	0		782.569	C44 H81 O8 N1 P1	34.2122	0.796908	0.17142	0.0822021	1.30261e+07	2.24169e+07	2.15753e+07	1.94955e+07	1.08159e+07	2.65877e+07	2.55404e+07	3.36772e+07	2.07595e+07	2.03786e+07	1.89841e+07	2.36097e+07	1.5983e+07	2.28744e+07	2.0491e+07	2.79773e+07	0.228814
304POS	PC(36:4)+H	PC(36:4)+H	PC		(36:4)	(36:4)	0	0		782.569	C44 H81 O8 N1 P1	34.5785	1.11662	0.676185	0.20943	2.02026e+07	4.47549e+07	1.45368e+07	2.16316e+07	9.9487e+06	3.4262e+07	2.4559e+07	1.96194e+07	1.79882e+07	2.09832e+07	3.24879e+07	1.45198e+07	1.45925e+07	1.92469e+07	1.9954e+07	2.17618e+07	0.161667
306POS	PC(36:4)+H	PC(36:4)+H	PC		(16:0/20:4)	(16:0)	(20:4)	0		782.569	C44 H81 O8 N1 P1	14.8538	0.544943	0.209003	0.233533	4.1617e+06	3.5682e+07	1.20513e+07	2.15031e+07	5.17276e+07	8.40725e+06	2.23791e+07	8.29291e+07	2.41725e+07	1.97357e+07	7.1763e+07	2.40608e+07	3.15935e+07	4.0073e+07	3.74958e+07	4.23449e+07	0.122335
307POS	PC(36:4)+H	PC(36:4)+H	PC		(36:4)	(36:4)	0	0		782.569	C44 H81 O8 N1 P1	34.9149	0.64868	0.524607	0.139023	2.00268e+07	5.56173e+07	7.52546e+06	9.22306e+06	2.90035e+06	2.25912e+07	1.24008e+07	2.0938e+07	1.49214e+07	2.6782e+07	7.20511e+06	9.94821e+07	2.34717e+07	2.45767e+07	2.68266e+07	2.89603e+07	0.0939875
308POS	PC(36:4)+H	PC(36:4)+H	PC		(16:0/20:4)	(16:0)	(20:4)	0		782.569	C44 H81 O8 N1 P1	15.5444	2.25577	0.448296	0.125906	5.44411e+08	3.30634e+07	2.35211e+07	1.45564e+07	5.59394e+07	6.15397e+07	3.57646e+07	5.18302e+07	3.72045e+07	2.21387e+07	1.28434e+08	4.95854e+07	2.09185e+07	5.10972e+07	5.16052e+07	5.16613e+07	0.34847
309POS	PC(36:4)+H	PC(36:4)+H	PC		(16:0/20:4)	(16:0)	(20:4)	0		782.569	C44 H81 O8 N1 P1	11.76	1.01769	0.939256	0.506202	3.91599e+08	2.2596e+08	3.01132e+08	1.36029e+08	4.42851e+08	2.73481e+08	4.7468e+08	2.46746e+08	2.83498e+08	2.1741e+08	1.48601e+08	3.69334e+08	4.18408e+08	4.11278e+08	4.12528e+08	5.5671e+08	0.158733
30POS	LPE(18:0)+Na	LPE(18:0)+Na	LPE		(18:0)	(18:0)	0	0		504.306	C23 H48 O7 N1 P1 Na1	4.02854	0.758652	0.292548	0.339695	7.69451e+07	3.59472e+07	6.44876e+07	1.35449e+08	4.85287e+07	5.35306e+07	8.64628e+07	4.77542e+07	8.43842e+07	7.52294e+07	1.06474e+08	1.46571e+08	6.1951e+07	6.13661e+07	6.19718e+07	5.98955e+07	0.015907
310POS	PC(36:4)+H	PC(36:4)+H	PC		(18:2/18:2)	(18:2)	(18:2)	0		782.569	C44 H81 O8 N1 P1	9.62566	1.27915	0.477128	2.48619	1.15219e+09	3.05173e+09	1.00014e+09	6.12567e+08	1.28182e+09	7.55468e+08	9.39189e+08	1.17072e+09	6.58152e+08	1.56275e+09	7.35894e+08	1.07324e+09	1.96738e+09	1.97852e+09	2.01491e+09	2.01402e+09	0.0122394
311POS	PC(22:3/14:1)+H	PC(36:4)+H	PC		(22:3/14:1)	(22:3)	(14:1)	0		782.569	C44 H81 O8 N1 P1	13.1812	1.1481	0.786003	0.586803	3.13674e+07	4.37368e+07	2.5487e+08	2.53103e+08	7.74881e+07	6.22689e+08	2.29025e+08	2.24369e+08	3.64201e+07	2.88293e+08	2.23006e+08	1.16609e+08	1.55329e+08	1.65803e+08	1.92957e+08	1.98967e+08	0.117927
312POS	PC(36:4)+H	PC(36:4)+H	PC		(16:0/20:4)	(16:0)	(20:4)	0		782.569	C44 H81 O8 N1 P1	13.3451	1.86102	0.243109	1.10072	9.77772e+06	1.27531e+08	7.08241e+07	2.29636e+08	5.05609e+07	3.3036e+08	1.00135e+08	1.06423e+08	6.12074e+07	4.49134e+07	4.56677e+07	8.15681e+07	1.02453e+08	7.86039e+07	9.55184e+07	1.0134e+08	0.116551
313POS	PC(36:4)+H	PC(36:4)+H	PC		(16:0/20:4)	(16:0)	(20:4)	0		782.569	C44 H81 O8 N1 P1	14.1231	0.881395	0.820389	0.30816	7.21491e+06	2.78093e+07	7.16411e+07	2.91033e+07	2.17255e+08	8.21047e+07	2.30118e+07	1.02887e+08	2.91597e+07	3.31061e+07	1.99029e+08	1.06488e+08	1.0752e+08	1.12428e+08	8.3006e+07	8.42501e+07	0.158577
314POS	PC(36:4)+H	PC(36:4)+H	PC		(16:0/20:4)	(16:0)	(20:4)	0		782.569	C44 H81 O8 N1 P1	16.4744	1.34038	0.191906	0.199341	4.24236e+07	3.54458e+07	3.62017e+07	1.04054e+07	2.40519e+07	2.72553e+07	1.88201e+07	3.45062e+07	2.09284e+07	1.99168e+07	1.69259e+07	2.00469e+07	2.78643e+07	1.31563e+07	3.37002e+07	3.59636e+07	0.370802
315POS	PC(36:3)+H	PC(36:3)+H	PC		(36:3)	(36:3)	0	0		784.585	C44 H83 O8 N1 P1	10.6559	0.983021	0.951602	3.42996	6.60663e+09	1.02652e+10	6.42954e+09	4.39291e+09	5.9269e+09	5.36678e+09	6.75704e+09	1.42288e+10	5.38207e+09	5.80389e+09	3.16322e+09	4.32628e+09	6.09409e+09	6.2158e+09	6.23441e+09	5.95878e+09	0.0208202
316POS	PC(34:0)+Na	PC(34:0)+Na	PC		(34:0)	(34:0)	0	0		784.583	C42 H84 O8 N1 P1 Na1	11.9624	1.18198	0.384248	0.575915	2.28366e+08	9.66777e+07	1.23514e+08	1.98603e+08	1.03677e+08	1.16566e+08	1.5105e+08	1.08508e+08	9.68237e+07	1.0185e+08	1.26654e+08	1.4897e+08	1.25689e+08	1.28242e+08	1.26847e+08	1.25358e+08	0.0103175
317POS	PC(36:3)+H	PC(36:3)+H	PC		(36:3)	(36:3)	0	0		784.585	C44 H83 O8 N1 P1	31.669	1.02898	0.965045	0.256248	2.96173e+08	3.02112e+06	5.15091e+06	8.40995e+07	9.08641e+07	5.47825e+07	6.41666e+07	6.74676e+07	2.51561e+08	6.26395e+07	6.10593e+07	1.21554e+07	7.17245e+07	6.04671e+07	7.24815e+07	3.65849e+07	0.277654
318POS	PC(36:3)+H	PC(36:3)+H	PC		(36:3)	(36:3)	0	0		784.585	C44 H83 O8 N1 P1	12.998	1.22004	0.660401	0.347996	1.54191e+07	2.45267e+07	4.40856e+07	9.1348e+07	8.23107e+07	1.92213e+08	1.07654e+08	3.27933e+07	2.83419e+07	7.30245e+07	9.05037e+07	3.64435e+07	6.12924e+07	7.30352e+07	9.11582e+07	5.52447e+07	0.225333
319POS	PC(36:3)+H	PC(36:3)+H	PC		(36:3)	(36:3)	0	0		784.585	C44 H83 O8 N1 P1	10.9824	1.231	0.677357	0.160615	1.49938e+09	5.44553e+08	3.01543e+08	3.08611e+08	2.11389e+09	2.8877e+08	1.14958e+09	6.19567e+08	3.86838e+08	3.81536e+08	2.17713e+08	1.35262e+09	4.90382e+08	4.92585e+08	4.86807e+08	6.24405e+08	0.128513
31POS	LPE(20:3)+H	LPE(20:3)+H	LPE		(20:3)	(20:3)	0	0		504.308	C25 H47 O7 N1 P1	2.49656	1.16689	0.569877	0.273713	2.70338e+07	4.33874e+07	1.38654e+07	1.32142e+07	2.65821e+07	1.77703e+07	2.82755e+07	2.91716e+07	2.00475e+07	2.31707e+07	1.01759e+07	1.07245e+07	2.23411e+07	2.23427e+07	2.63884e+07	2.23003e+07	0.0869755
320POS	CerG1(d18:1/22:0)+H	CerG1(d40:1)+H	CerG1		(d18:1/22:0)	(d18:1)	(22:0)	0		784.666	C46 H90 O8 N1	13.3097	1.34195	0.0193317	0.19742	9.15272e+06	1.17897e+07	9.9252e+06	8.8014e+06	1.09108e+07	6.96079e+06	8.20084e+06	8.20911e+06	6.87427e+06	8.29154e+06	6.20025e+06	5.10219e+06	1.1811e+07	1.1817e+07	1.24351e+07	1.18133e+07	0.0259555
321POS	PC(36:2)+H	PC(36:2)+H	PC		(36:2)	(36:2)	0	0		786.601	C44 H85 O8 N1 P1	11.7108	0.993472	0.991402	0.883923	6.4672e+08	7.47902e+08	5.57727e+08	3.17103e+08	9.96138e+08	2.57779e+09	3.32645e+09	6.9115e+08	4.22394e+08	6.69677e+08	5.03871e+08	2.68231e+08	5.94806e+08	6.63084e+08	6.99079e+08	6.97276e+08	0.0734471
322POS	PC(36:2)+H	PC(36:2)+H	PC		(36:2)	(36:2)	0	0		786.601	C44 H85 O8 N1 P1	12.4798	0.614851	0.303971	0.696959	7.04119e+07	1.53946e+08	1.99609e+08	8.06193e+07	2.07565e+08	1.23668e+08	1.08657e+08	9.61789e+07	1.1383e+08	5.52768e+08	1.27851e+08	3.60098e+08	1.28128e+08	1.77504e+08	1.46785e+08	2.17703e+08	0.233729
323POS	PC(36:2)+H	PC(36:2)+H	PC		(18:1/18:1)	(18:1)	(18:1)	0		786.601	C44 H85 O8 N1 P1	11.32	1.05044	0.477428	4.01791	2.06124e+10	2.08828e+10	1.92973e+10	1.61154e+10	2.04465e+10	1.93958e+10	1.82661e+10	2.12091e+10	1.54045e+10	2.09645e+10	1.56446e+10	1.96552e+10	2.09987e+10	2.04542e+10	2.05589e+10	2.04422e+10	0.0127148
324POS	PC(36:2)+H	PC(36:2)+H	PC		(36:2)	(36:2)	0	0		786.601	C44 H85 O8 N1 P1	30.9369	0.702179	0.0250491	0.672732	1.5191e+08	1.10504e+08	1.02011e+08	1.01768e+08	9.42561e+07	1.02729e+08	1.51908e+08	1.72187e+08	1.47923e+08	2.18053e+08	9.996e+07	1.54425e+08	6.97251e+07	1.68016e+08	1.66321e+08	1.77723e+08	0.348789
325POS	PC(36:2)+H	PC(36:2)+H	PC		(36:2)	(36:2)	0	0		786.601	C44 H85 O8 N1 P1	13.086	0.77489	0.672567	0.312619	2.82174e+07	7.8713e+07	1.97681e+08	1.59223e+08	6.92219e+07	3.95786e+08	2.31461e+08	1.52948e+08	3.17518e+07	6.14771e+08	1.00876e+08	6.68688e+07	1.88004e+08	3.79098e+08	2.24324e+08	1.95943e+08	0.362737
326POS	PC(36:2)+H	PC(36:2)+H	PC		(36:2)	(36:2)	0	0		786.601	C44 H85 O8 N1 P1	32.2345	1.07482	0.756333	0.349828	9.86097e+07	6.67637e+07	1.11108e+08	1.27371e+08	1.43228e+08	1.54631e+08	1.39999e+08	1.87246e+08	3.05939e+07	7.81147e+07	9.71419e+07	1.19766e+08	9.62852e+07	9.91098e+07	7.16526e+07	1.20133e+08	0.205103
327POS	PC(36:2)+H	PC(36:2)+H	PC		(36:2)	(36:2)	0	0		786.601	C44 H85 O8 N1 P1	13.414	1.33738	0.510658	0.821378	1.53675e+07	2.75428e+08	6.00595e+07	1.70509e+08	6.69677e+07	2.87049e+08	2.20084e+08	1.34844e+08	5.52691e+07	1.10082e+08	6.69285e+07	6.73387e+07	8.82854e+07	7.23108e+07	8.81811e+07	8.42013e+07	0.090493
328POS	PC(36:2)+H	PC(36:2)+H	PC		(36:2)	(36:2)	0	0		786.601	C44 H85 O8 N1 P1	31.8674	2.39613	0.137535	1.2165	1.8393e+08	4.70667e+08	3.17474e+08	7.41433e+07	7.74347e+07	6.67471e+07	5.91402e+07	7.48602e+07	5.22005e+07	9.76849e+07	1.98126e+07	1.93101e+08	5.7088e+07	6.31812e+07	5.74745e+07	7.37362e+07	0.123451
329POS	PC(36:2)+H	PC(36:2)+H	PC		(36:2)	(36:2)	0	0		786.601	C44 H85 O8 N1 P1	32.7879	1.34158	0.394004	0.499478	2.38348e+07	1.29405e+08	4.29855e+07	4.04868e+07	6.25677e+07	6.91498e+07	1.98049e+07	4.19829e+07	4.02113e+07	3.42033e+07	5.47774e+07	8.36446e+07	6.32929e+07	6.05356e+07	4.57399e+07	4.93374e+07	0.155382
32POS	LPC(18:1p)+H	LPC(18:1p)+H	LPC		(18:1p)	(18:1p)	0	0		506.361	C26 H53 O6 N1 P1	3.852	0.821251	0.414115	0.130044	6.435e+06	5.62947e+06	1.31124e+07	1.89261e+07	7.57452e+06	1.12392e+07	1.04966e+07	8.75638e+06	8.56558e+06	1.77936e+07	1.33803e+07	1.76185e+07	1.17026e+07	1.17014e+07	1.17018e+07	1.1017e+07	0.0296987
330POS	PC(36:2)+H	PC(36:2)+H	PC		(36:2)	(36:2)	0	0		786.601	C44 H85 O8 N1 P1	14.2563	0.924661	0.899842	0.259239	1.29861e+07	1.05495e+08	2.76743e+07	2.36338e+07	4.6811e+08	6.69518e+07	8.3489e+07	2.01317e+08	1.55892e+08	7.02912e+07	1.28756e+08	1.22535e+08	1.65217e+08	1.7909e+08	1.81303e+08	9.8073e+07	0.251517
331POS	PC(36:2)+H	PC(36:2)+H	PC		(36:2)	(36:2)	0	0		786.601	C44 H85 O8 N1 P1	14.9351	0.472647	0.0216727	0.496779	7.46528e+06	5.57669e+07	2.26858e+07	2.61958e+07	5.81152e+07	1.30289e+07	4.48114e+07	7.53571e+07	4.13392e+07	1.01149e+08	6.02468e+07	6.48241e+07	7.42625e+07	8.84973e+07	8.67407e+07	6.42504e+07	0.145146
332POS	PC(36:2)+H	PC(36:2)+H	PC		(36:2)	(36:2)	0	0		786.601	C44 H85 O8 N1 P1	32.5076	1.45171	0.239314	0.374316	1.54879e+08	5.02143e+07	4.56242e+07	8.33863e+07	4.36441e+07	6.29858e+07	5.42499e+07	3.20034e+07	5.75937e+07	6.53704e+07	5.98119e+07	3.4568e+07	4.18493e+07	4.67672e+07	4.40095e+07	5.06941e+07	0.0832759
334POS	PC(36:2)+H	PC(36:2)+H	PC		(36:2)	(36:2)	0	0		786.601	C44 H85 O8 N1 P1	31.6369	0.738792	0.619105	0.761013	6.12381e+08	7.8002e+06	3.40836e+07	1.18672e+08	1.26378e+08	1.11345e+08	9.22269e+07	3.04019e+08	5.49962e+08	1.44722e+08	1.8895e+08	8.81103e+07	1.48965e+08	1.23332e+08	1.55737e+08	7.08324e+07	0.309009
335POS	PC(36:2)+H	PC(36:2)+H	PC		(36:2)	(36:2)	0	0		786.601	C44 H85 O8 N1 P1	34.1245	0.863319	0.379788	0.103652	2.3362e+07	2.84411e+07	2.05819e+07	1.75676e+07	1.1632e+07	2.19779e+07	1.98999e+07	3.52574e+07	1.64793e+07	2.64471e+07	2.06866e+07	2.43547e+07	1.33547e+07	2.16345e+07	1.91324e+07	2.21865e+07	0.211757
336POS	PC(36:2)+H	PC(36:2)+H	PC		(36:2)	(36:2)	0	0		786.601	C44 H85 O8 N1 P1	34.8786	0.822175	0.744613	0.172139	1.92423e+07	6.6397e+07	2.38525e+07	1.38175e+07	3.23543e+06	1.80497e+07	1.26163e+07	1.9429e+07	1.78717e+07	2.50769e+07	8.85385e+06	9.20205e+07	1.84277e+07	2.12568e+07	2.17294e+07	2.1232e+07	0.0729224
337POS	PC(36:2)+H	PC(36:2)+H	PC		(36:2)	(36:2)	0	0		786.601	C44 H85 O8 N1 P1	34.5572	1.63929	0.19169	0.430129	1.26817e+07	4.84123e+07	1.59549e+07	1.80486e+07	1.05594e+07	2.27415e+07	7.72712e+06	2.10659e+07	1.03798e+07	1.30029e+07	1.29547e+07	1.31955e+07	1.04734e+07	1.40084e+07	1.9308e+07	1.99591e+07	0.283196
338POS	PC(36:2)+H	PC(36:2)+H	PC		(36:2)	(36:2)	0	0		786.601	C44 H85 O8 N1 P1	16.318	0.902387	0.762621	0.191526	4.84538e+07	1.71355e+07	1.36802e+07	8.32942e+06	1.5595e+07	8.83701e+06	2.02604e+07	2.23853e+07	2.39361e+07	2.74727e+07	1.81671e+07	1.1928e+07	1.55372e+07	1.17865e+07	2.19261e+07	1.91035e+07	0.257267
33POS	LPC(17:1)+H	LPC(17:1)+H	LPC		(17:1)	(17:1)	0	0		508.34	C25 H51 O7 N1 P1	2.31144	1.00442	0.982998	0.0532738	5.66981e+06	5.3333e+06	2.51108e+06	4.2431e+06	2.31031e+06	2.93101e+06	6.05174e+06	3.34286e+06	3.02147e+06	3.23143e+06	2.95373e+06	4.29628e+06	4.47064e+06	4.47048e+06	4.46832e+06	4.12011e+06	0.0398992
340POS	PC(36:1)+H	PC(36:1)+H	PC		(36:1)	(36:1)	0	0		788.616	C44 H87 O8 N1 P1	12.7531	0.757773	0.592835	0.362447	2.35035e+07	3.32114e+07	1.07075e+08	4.51183e+07	2.62527e+07	1.4332e+08	1.06149e+08	4.99988e+07	1.8533e+07	2.14672e+08	9.23948e+07	1.77171e+07	5.48099e+07	6.24704e+07	5.49251e+07	5.69137e+07	0.062721
341POS	PC(36:1)+H	PC(36:1)+H	PC		(36:1)	(36:1)	0	0		788.616	C44 H87 O8 N1 P1	12.0445	1.05287	0.497178	1.50033	6.60653e+09	6.78763e+09	6.98614e+09	6.52821e+09	9.3604e+09	6.37269e+09	7.00203e+09	6.85405e+09	6.26384e+09	7.62879e+09	6.29018e+09	6.46157e+09	6.73056e+09	6.7296e+09	6.72621e+09	6.29877e+09	0.032474
342POS	PC(15:0/20:4)+Na	PC(35:4)+Na	PC		(15:0/20:4)	(15:0)	(20:4)	0		790.536	C43 H78 O8 N1 P1 Na1	9.63812	0.94703	0.602621	0.130378	4.18614e+07	4.02269e+07	4.17164e+07	2.77697e+07	4.06341e+07	4.25784e+07	3.90103e+07	5.04938e+07	3.73558e+07	4.87298e+07	2.82448e+07	4.40848e+07	6.79913e+07	7.46899e+07	7.46634e+07	7.31831e+07	0.0436844
343POS	PC(36:0)+H	PC(36:0)+H	PC		(36:0)	(36:0)	0	0		790.632	C44 H89 O8 N1 P1	12.9033	0.808296	0.629546	0.70445	2.23523e+08	5.02703e+07	1.76435e+08	4.52049e+08	1.29351e+08	1.10608e+08	1.801e+08	1.3024e+08	1.39404e+08	1.70965e+08	2.11367e+08	5.81065e+08	1.79314e+08	1.79362e+08	1.79373e+08	1.64082e+08	0.0434882
344POS	PC(37:6)+H	PC(37:6)+H	PC		(37:6)	(37:6)	0	0		792.554	C45 H79 O8 N1 P1	10.6483	0.818953	0.349569	0.587859	1.48343e+08	1.1333e+08	1.20791e+08	5.46797e+07	1.79642e+08	8.26736e+07	1.31631e+08	1.71993e+08	1.85647e+08	1.37372e+08	5.82119e+07	1.69236e+08	1.48941e+08	1.8874e+08	2.00704e+08	1.63432e+08	0.13413
345POS	PC(37:6)+H	PC(37:6)+H	PC		(37:6)	(37:6)	0	0		792.554	C45 H79 O8 N1 P1	11.7612	0.86444	0.625523	0.360155	1.67675e+08	1.06185e+08	8.45561e+07	9.87476e+07	8.98369e+07	8.84072e+07	2.71201e+08	8.90375e+07	1.13261e+08	9.06433e+07	1.03819e+08	6.70889e+07	1.01527e+08	9.68476e+07	1.01529e+08	1.01562e+08	0.0233724
346POS	PC(37:6)+H	PC(37:6)+H	PC		(37:6)	(37:6)	0	0		792.554	C45 H79 O8 N1 P1	9.3362	1.31001	0.136664	0.515533	9.79416e+07	1.06359e+08	7.51948e+07	5.01398e+07	6.1402e+07	7.92183e+07	5.35003e+07	9.40049e+07	5.42599e+07	5.39463e+07	4.00026e+07	6.32568e+07	1.0709e+08	1.071e+08	1.07121e+08	9.67508e+07	0.0495272
347POS	PC(37:6)+H	PC(37:6)+H	PC		(37:6)	(37:6)	0	0		792.554	C45 H79 O8 N1 P1	11.1586	0.98722	0.788977	0.641719	2.19564e+09	1.80871e+09	1.87381e+09	1.96959e+09	1.97284e+09	2.05227e+09	1.9759e+09	1.93922e+09	2.15238e+09	1.77221e+09	1.90468e+09	2.28216e+09	1.91886e+09	1.84691e+09	1.91916e+09	1.91125e+09	0.018403
348POS	PC(38:6e)+H	PC(38:6e)+H	PC		(38:6e)	(38:6e)	0	0		792.59	C46 H83 O7 N1 P1	10.5151	0.846681	0.275771	0.374957	4.76792e+07	3.3845e+07	5.5691e+07	2.7063e+07	5.64958e+07	5.48398e+07	4.57371e+07	4.80807e+07	4.707e+07	7.42933e+07	4.50506e+07	6.5291e+07	6.50361e+07	6.57171e+07	6.57736e+07	6.13154e+07	0.0329404
349POS	PC(37:5)+H	PC(37:5)+H	PC		(37:5)	(37:5)	0	0		794.569	C45 H81 O8 N1 P1	11.4446	0.966093	0.786589	0.35134	3.21195e+08	2.28556e+08	3.28662e+08	2.6163e+08	3.77038e+08	4.0062e+08	3.59602e+08	3.85089e+08	3.82068e+08	2.76311e+08	2.05351e+08	3.76585e+08	3.9169e+08	3.88456e+08	3.89442e+08	3.69609e+08	0.0265507
34POS	LPE(20:1)+H	LPE(20:1)+H	LPE		(20:1)	(20:1)	0	0		508.34	C25 H51 O7 N1 P1	4.16469	0.720483	0.212495	0.0728746	8.04139e+06	4.44309e+06	5.32101e+06	9.51709e+06	3.09987e+06	3.87221e+06	1.155e+07	5.97123e+06	5.7722e+06	4.71892e+06	7.29925e+06	1.2288e+07	5.51701e+06	5.43558e+06	5.81785e+06	5.43643e+06	0.0326903
350POS	PC(37:5)+H	PC(37:5)+H	PC		(17:1/20:4)	(17:1)	(20:4)	0		794.569	C45 H81 O8 N1 P1	9.74704	1.02079	0.941789	0.408982	3.42538e+07	1.27537e+08	5.36897e+07	2.91004e+07	6.42505e+07	5.11898e+07	6.69572e+07	8.54075e+07	6.98529e+07	4.8155e+07	3.66407e+07	4.56773e+07	1.27716e+08	1.26686e+08	1.25137e+08	1.27713e+08	0.00960595
351POS	PC(37:5)+H	PC(37:5)+H	PC		(37:5)	(37:5)	0	0		794.569	C45 H81 O8 N1 P1	10.0517	1.26661	0.419478	0.387155	3.91968e+07	6.82194e+07	2.15257e+07	1.81057e+07	2.48304e+07	2.74927e+07	2.60409e+07	4.06071e+07	2.90275e+07	2.19591e+07	1.61559e+07	2.36138e+07	5.07638e+07	5.0516e+07	5.1322e+07	5.09773e+07	0.00671062
352POS	PC(37:5)+H	PC(37:5)+H	PC		(37:5)	(37:5)	0	0		794.569	C45 H81 O8 N1 P1	11.7644	1.12982	0.422647	0.371699	6.47993e+08	4.25939e+08	3.64306e+08	3.64262e+08	5.90837e+08	6.26568e+08	5.12381e+08	6.20666e+08	4.41629e+08	3.84591e+08	3.40918e+08	3.72727e+08	3.85053e+08	3.92591e+08	3.94579e+08	3.85062e+08	0.0128162
353POS	PC(37:5)+H	PC(37:5)+H	PC		(37:5)	(37:5)	0	0		794.569	C45 H81 O8 N1 P1	10.815	0.974927	0.969859	0.255822	3.31558e+07	5.06629e+07	2.73665e+08	1.80067e+08	2.55572e+07	2.83352e+07	2.85103e+08	4.22898e+07	1.32174e+07	1.61373e+07	2.27233e+08	2.26731e+07	3.26296e+07	3.55034e+07	3.35006e+07	3.22676e+07	0.0432466
354POS	PC(38:4p)+H	PC(38:4p)+H	PC		(38:4p)	(38:4p)	0	0		794.606	C46 H85 O7 N1 P1	11.5783	0.821224	0.257383	0.368889	6.06764e+07	4.35055e+07	7.8435e+07	5.057e+07	7.54759e+07	8.53132e+07	4.42973e+07	7.82465e+07	6.26945e+07	1.06145e+08	8.42569e+07	1.04102e+08	7.55974e+07	8.3326e+07	7.83496e+07	8.07042e+07	0.0414949
355POS	PC(38:4p)+H	PC(38:4p)+H	PC		(38:4p)	(38:4p)	0	0		794.606	C46 H85 O7 N1 P1	10.8295	1.08218	0.561379	0.523857	2.97392e+08	4.65049e+08	2.99953e+08	2.23504e+08	4.82528e+08	2.98268e+08	3.15872e+08	3.53679e+08	3.04142e+08	2.90104e+08	3.20197e+08	3.25756e+08	3.49217e+08	3.48996e+08	3.38377e+08	3.10024e+08	0.0548327
356POS	Co(Q9)+H	Co(Q9)+H	Co		(Q9)	(Q9)	0	0		795.629	C54 H83 O4	15.662	0.834212	0.183626	0.158703	1.62194e+07	9.31593e+06	1.36306e+07	9.02274e+06	8.05499e+06	1.10858e+07	1.44704e+07	1.3381e+07	1.08023e+07	1.43835e+07	1.11349e+07	1.6538e+07	1.31719e+07	1.35805e+07	1.3577e+07	1.30968e+07	0.0193483
357POS	Co(Q9)+H	Co(Q9)+H	Co		(Q9)	(Q9)	0	0		795.629	C54 H83 O4	15.973	0.864874	0.293749	1.53229	1.17211e+09	4.82569e+08	1.08791e+09	8.83382e+08	1.07819e+09	1.01058e+09	1.23756e+09	9.57345e+08	1.06315e+09	1.25923e+09	7.64382e+08	1.32594e+09	1.63018e+09	1.60032e+09	1.58558e+09	1.61863e+09	0.0122495
358POS	PC(37:4)+H	PC(37:4)+H	PC		(17:0/20:4)	(17:0)	(20:4)	0		796.585	C45 H83 O8 N1 P1	10.5238	0.944381	0.723443	1.1397	1.39749e+09	9.36717e+08	1.58584e+09	7.33898e+08	1.62456e+09	1.37058e+09	1.34971e+09	1.85417e+09	1.26943e+09	1.61988e+09	8.4159e+08	1.16479e+09	2.15154e+09	2.21166e+09	2.27482e+09	2.14976e+09	0.0270176
359POS	PC(37:4)+H	PC(37:4)+H	PC		(37:4)	(37:4)	0	0		796.585	C45 H83 O8 N1 P1	12.051	1.08603	0.244835	0.447492	2.45053e+08	2.36823e+08	2.15179e+08	2.29956e+08	3.10351e+08	2.69906e+08	2.58686e+08	2.45739e+08	2.29751e+08	2.27047e+08	2.00812e+08	2.2584e+08	2.50351e+08	2.50251e+08	2.50188e+08	2.37033e+08	0.0267884
35POS	LPC(17:0)+H	LPC(17:0)+H	LPC		(17:0)	(17:0)	0	0		510.355	C25 H53 O7 N1 P1	3.18828	0.858458	0.531159	0.0866152	5.82305e+07	3.39051e+07	3.53143e+07	5.0213e+07	2.6885e+07	2.99207e+07	5.26235e+07	3.62283e+07	3.75052e+07	3.06176e+07	3.10849e+07	8.50682e+07	4.855e+07	5.12213e+07	4.85162e+07	4.90095e+07	0.0260433
360POS	PC(38:4e)+H	PC(38:4e)+H	PC		(38:4e)	(38:4e)	0	0		796.621	C46 H87 O7 N1 P1	11.7429	1.14357	0.334864	0.151767	1.53447e+08	1.24653e+08	1.38473e+08	9.39678e+07	2.07174e+08	1.30818e+08	8.92963e+07	1.33176e+08	1.09548e+08	1.42614e+08	1.39182e+08	1.28183e+08	1.3968e+08	1.48733e+08	1.3993e+08	1.39778e+08	0.0314716
361POS	PC(37:3)+H	PC(37:3)+H	PC		(37:3)	(37:3)	0	0		798.601	C45 H85 O8 N1 P1	11.202	1.3425	0.435881	0.604394	8.74762e+07	1.6716e+08	4.87665e+07	2.79646e+07	5.67978e+07	5.23905e+07	9.07887e+07	8.32611e+07	4.99064e+07	4.50307e+07	2.22953e+07	3.68783e+07	7.17098e+07	7.32697e+07	7.33424e+07	7.17062e+07	0.0127313
362POS	CerG1(d18:1/23:0)+H	CerG1(d41:1)+H	CerG1		(d18:1/23:0)	(d18:1)	(23:0)	0		798.682	C47 H92 O8 N1	13.8436	1.15449	0.265007	0.134888	4.4907e+06	6.87359e+06	5.42775e+06	6.96595e+06	6.50035e+06	5.3895e+06	6.43081e+06	6.66083e+06	5.01578e+06	5.49386e+06	3.45666e+06	3.81964e+06	8.15715e+06	8.40152e+06	8.37175e+06	8.13392e+06	0.0169426
363POS	PC(14:0/22:6)+Na	PC(36:6)+Na	PC		(14:0/22:6)	(14:0)	(22:6)	0		800.52	C44 H76 O8 N1 P1 Na1	8.76532	1.28885	0.331514	0.163023	8.08863e+06	1.1183e+07	3.71538e+06	3.68534e+06	4.83426e+06	4.91937e+06	3.80052e+06	7.01741e+06	3.97614e+06	5.59852e+06	3.52184e+06	4.34791e+06	7.55656e+06	7.82868e+06	7.35333e+06	7.35827e+06	0.0297665
364POS	PC(37:2)+H	PC(37:2)+H	PC		(19:0/18:2)	(19:0)	(18:2)	0		800.616	C45 H87 O8 N1 P1	11.6273	1.33523	0.469852	1.51622	3.94545e+08	9.94102e+08	2.80271e+08	1.66823e+08	2.70935e+08	2.31209e+08	3.62026e+08	4.3236e+08	2.21141e+08	2.94471e+08	1.83415e+08	2.57506e+08	4.32819e+08	4.524e+08	4.51095e+08	4.39666e+08	0.0211558
365POS	PC(38:8)+H	PC(38:8)+H	PC		(38:8)	(38:8)	0	0		802.538	C46 H77 O8 N1 P1	9.21889	1.02672	0.909835	0.496766	1.5571e+08	2.36443e+08	7.56334e+07	5.78644e+07	9.74589e+07	1.12879e+08	1.4012e+08	1.18827e+08	1.22048e+08	1.01707e+08	1.36031e+08	9.8104e+07	2.17858e+08	2.09449e+08	2.13855e+08	2.09441e+08	0.0190284
366POS	PC(38:8)+H	PC(38:8)+H	PC		(38:8)	(38:8)	0	0		802.538	C46 H77 O8 N1 P1	8.8448	1.30415	0.314569	0.0505374	1.35137e+07	6.57207e+06	4.71305e+06	2.98643e+06	6.98338e+06	6.03806e+06	6.25515e+06	5.12818e+06	4.66054e+06	5.98026e+06	4.72928e+06	4.53645e+06	1.23936e+07	1.25558e+07	1.12004e+07	1.26104e+07	0.0546458
367POS	PC(38:8)+H	PC(38:8)+H	PC		(38:8)	(38:8)	0	0		802.538	C46 H77 O8 N1 P1	9.49	1.04673	0.758587	0.308189	9.78952e+07	1.05335e+08	5.69237e+07	4.74791e+07	8.49609e+07	6.89358e+07	8.34939e+07	8.55197e+07	8.00822e+07	7.71023e+07	5.09718e+07	6.37554e+07	1.09698e+08	1.11111e+08	1.07511e+08	1.08683e+08	0.0139921
368POS	PC(16:0/21:1)+H	PC(37:1)+H	PC		(16:0/21:1)	(16:0)	(21:1)	0		802.632	C45 H89 O8 N1 P1	12.3304	1.11391	0.690411	0.471864	9.82963e+07	1.67899e+08	8.64951e+07	5.51234e+07	7.49052e+07	5.0159e+07	1.34421e+08	7.79456e+07	6.55733e+07	1.00201e+08	4.0687e+07	5.95546e+07	8.54522e+07	1.03812e+08	8.54116e+07	8.45465e+07	0.104081
369POS	PC(37:1)+H	PC(37:1)+H	PC		(37:1)	(37:1)	0	0		802.632	C45 H89 O8 N1 P1	14.2977	1.18064	0.348062	0.0641431	6.49015e+06	4.60458e+06	4.26487e+06	3.36455e+06	3.94456e+06	5.56642e+06	5.00772e+06	5.05108e+06	2.69004e+06	5.33809e+06	2.033e+06	3.79512e+06	4.55458e+06	4.79979e+06	4.39928e+06	4.38615e+06	0.0424303
36POS	LPC(18:0e)+H	LPC(18:0e)+H	LPC		(18:0e)	(18:0e)	0	0		510.392	C26 H57 O6 N1 P1	4.60492	1.11932	0.788832	0.174625	4.23726e+06	2.36769e+06	3.25272e+06	1.19516e+07	4.23938e+06	2.60559e+06	3.45936e+06	3.60669e+06	2.66116e+06	2.49586e+06	3.58155e+06	9.79504e+06	3.6248e+06	3.8676e+06	3.82475e+06	3.86698e+06	0.030533
370POS	PC(38:7)+H	PC(38:7)+H	PC		(38:7)	(38:7)	0	0		804.554	C46 H79 O8 N1 P1	10.2197	0.923875	0.440667	0.532972	2.61743e+08	2.6423e+08	3.91009e+08	4.56379e+08	3.11345e+08	3.21239e+08	3.39263e+08	3.361e+08	3.26559e+08	3.5842e+08	4.12081e+08	3.98807e+08	2.80876e+08	2.67913e+08	2.80892e+08	2.80921e+08	0.0233815
371POS	PC(38:7)+H	PC(38:7)+H	PC		(38:7)	(38:7)	0	0		804.554	C46 H79 O8 N1 P1	10.6422	1.57312	0.118052	0.844536	4.54938e+07	5.98387e+07	4.65179e+07	1.37634e+08	6.56568e+07	1.06757e+08	2.39629e+07	4.10545e+07	6.02223e+07	6.38508e+07	4.50074e+07	5.95211e+07	4.42275e+07	4.43733e+07	3.71529e+07	4.44e+07	0.0844211
372POS	PC(38:7)+H	PC(38:7)+H	PC		(38:7)	(38:7)	0	0		804.554	C46 H79 O8 N1 P1	8.80614	1.19286	0.513605	0.669981	1.63497e+08	2.4934e+08	7.39536e+07	9.45324e+07	6.86292e+07	1.6099e+08	1.4661e+08	1.68008e+08	1.12624e+08	9.22435e+07	8.9123e+07	7.12211e+07	2.36841e+08	2.45006e+08	2.30388e+08	2.30261e+08	0.0295747
373POS	PC(36:3)+Na	PC(36:3)+Na	PC		(36:3)	(36:3)	0	0		806.567	C44 H82 O8 N1 P1 Na1	9.88054	0.939501	0.491169	2.06743	9.89845e+09	7.81187e+09	1.12022e+10	1.07798e+10	8.82299e+09	1.02293e+10	7.95381e+09	1.13257e+10	1.20714e+10	9.80597e+09	9.07677e+09	1.22937e+10	1.21718e+10	1.30871e+10	1.31974e+10	1.32219e+10	0.0388505
374POS	PC(38:6)+H	PC(38:6)+H	PC		(18:2/20:4)	(18:2)	(20:4)	0		806.569	C46 H81 O8 N1 P1	9.43671	1.25008	0.245778	2.80369	2.18241e+09	4.3259e+09	2.32611e+09	1.46178e+09	2.26609e+09	2.86554e+09	2.03242e+09	2.37604e+09	1.80335e+09	2.52326e+09	1.74053e+09	1.86583e+09	4.27444e+09	4.35513e+09	4.3586e+09	4.25389e+09	0.0125718
375POS	PC(38:6)+H	PC(38:6)+H	PC		(38:6)	(38:6)	0	0		806.569	C46 H81 O8 N1 P1	31.9571	2.02038	0.160322	0.511386	4.25884e+07	1.07107e+08	1.48881e+08	2.92487e+07	2.82668e+07	3.94818e+07	2.28917e+07	4.30196e+07	2.49885e+07	3.44987e+07	6.92914e+06	6.34635e+07	3.01783e+07	3.80002e+07	3.36969e+07	3.08324e+07	0.107306
376POS	PC(38:6)+H	PC(38:6)+H	PC		(38:6)	(38:6)	0	0		806.569	C46 H81 O8 N1 P1	32.9437	1.12705	0.451776	0.0967988	1.49089e+07	1.61068e+07	1.5191e+07	8.53646e+06	1.08283e+07	1.64168e+07	7.36088e+06	1.5266e+07	1.48e+07	1.2966e+07	7.85095e+06	1.45023e+07	1.29551e+07	1.00957e+07	9.93929e+06	1.3957e+07	0.172786
377POS	PC(38:6)+H	PC(38:6)+H	PC		(38:6)	(38:6)	0	0		806.569	C46 H81 O8 N1 P1	32.2522	1.34307	0.430044	0.132382	3.29899e+07	2.95135e+07	4.60503e+07	1.35026e+07	1.57704e+07	5.37631e+07	1.48864e+07	1.15856e+07	1.12262e+07	2.92562e+07	1.71566e+07	5.85398e+07	4.11046e+07	4.0438e+07	2.98999e+07	3.26603e+07	0.155474
378POS	PC(38:6)+H	PC(38:6)+H	PC		(38:6)	(38:6)	0	0		806.569	C46 H81 O8 N1 P1	30.9551	0.982362	0.962159	0.114107	2.96096e+07	7.68885e+06	1.30434e+07	5.63597e+06	2.73458e+07	1.31059e+07	8.70415e+06	2.54587e+07	2.98691e+07	9.10893e+06	4.08464e+06	2.09355e+07	2.6078e+07	2.54514e+07	1.5402e+07	2.17848e+07	0.220873
379POS	PC(18:2/20:4)+H	PC(38:6)+H	PC		(18:2/20:4)	(18:2)	(20:4)	0		806.569	C46 H81 O8 N1 P1	11.6691	1.18514	0.677261	0.0832725	3.97069e+07	4.52814e+07	4.91732e+07	4.85772e+07	1.83018e+08	4.12263e+07	7.64607e+07	5.24705e+07	3.38933e+07	8.19614e+07	3.1091e+07	6.75285e+07	7.39029e+07	5.90212e+07	6.68427e+07	7.00982e+07	0.0937692
37POS	AcCa(24:0)+H	AcCa(24:0)+H	AcCa		(24:0)	(24:0)	0	0		512.467	C31 H62 O4 N1	8.44704	0.811984	0.147288	0.0804304	2.6662e+06	1.73366e+06	3.05083e+06	2.42272e+06	2.52233e+06	2.92812e+06	3.24074e+06	2.2876e+06	2.08841e+06	3.54038e+06	3.60361e+06	4.11135e+06	2.60632e+06	2.66543e+06	2.65889e+06	2.64394e+06	0.0100084
380POS	PC(38:6)+H	PC(38:6)+H	PC		(38:6)	(38:6)	0	0		806.569	C46 H81 O8 N1 P1	33.5025	0.84781	0.611908	0.0539324	4.593e+06	4.56496e+06	5.84764e+06	7.31606e+06	5.39268e+06	3.9518e+06	3.77175e+06	3.83693e+06	5.13556e+06	5.49337e+06	4.29727e+06	1.48157e+07	6.09238e+06	7.85034e+06	4.48642e+06	7.2189e+06	0.230091
382POS	PC(38:6)+H	PC(38:6)+H	PC		(38:6)	(38:6)	0	0		806.569	C46 H81 O8 N1 P1	34.3987	1.19206	0.450011	0.171513	3.98291e+06	9.99193e+06	5.24484e+06	7.13395e+06	4.33056e+06	5.79044e+06	5.20541e+06	8.70344e+06	5.72065e+06	2.93495e+06	3.1519e+06	4.88173e+06	4.04225e+06	6.19087e+06	5.12914e+06	7.09303e+06	0.235102
383POS	PC(18:1/20:5)+H	PC(38:6)+H	PC		(18:1/20:5)	(18:1)	(20:5)	0		806.569	C46 H81 O8 N1 P1	10.52	0.986401	0.981654	1.61392	2.06788e+08	2.11128e+08	2.3935e+08	1.16951e+09	1.92116e+08	2.24661e+08	1.9684e+08	1.12536e+09	2.14556e+08	2.91057e+08	2.20316e+08	2.26354e+08	2.32538e+08	2.3775e+08	2.29812e+08	2.22362e+08	0.0278062
384POS	PC(38:5)+H	PC(38:5)+H	PC		(18:0/20:5)	(18:0)	(20:5)	0		808.585	C46 H83 O8 N1 P1	10.5503	0.891754	0.440458	1.81475	3.17678e+09	2.41781e+09	2.29586e+09	1.86353e+09	2.06769e+09	2.43634e+09	3.66974e+09	2.79272e+09	3.29876e+09	2.49593e+09	1.6171e+09	2.11448e+09	3.13125e+09	3.24943e+09	3.37164e+09	3.13578e+09	0.0353015
385POS	PC(38:5)+H	PC(38:5)+H	PC		(38:5)	(38:5)	0	0		808.585	C46 H83 O8 N1 P1	11.8952	0.706238	0.472807	0.456134	1.15399e+08	7.46387e+07	5.17169e+07	8.9808e+07	7.38544e+07	7.44196e+07	3.25673e+08	6.35661e+07	4.98574e+07	7.63961e+07	1.17105e+08	4.68292e+07	8.528e+07	8.33146e+07	9.7403e+07	1.64858e+08	0.358378
386POS	PC(38:5)+H	PC(38:5)+H	PC		(38:5)	(38:5)	0	0		808.585	C46 H83 O8 N1 P1	32.3514	1.06425	0.816386	0.121276	3.51359e+07	4.94806e+07	5.37834e+07	2.97516e+07	2.38999e+07	6.29665e+07	5.04796e+07	6.199e+07	6.32163e+06	2.05372e+07	4.84124e+07	5.18804e+07	6.38685e+07	5.24741e+07	5.3704e+07	6.17537e+07	0.0983807
387POS	PC(38:5)+H	PC(38:5)+H	PC		(18:1/20:4)	(18:1)	(20:4)	0		808.585	C46 H83 O8 N1 P1	10.8582	1.5861	0.176113	0.555205	1.7144e+08	1.40051e+08	4.35445e+08	1.46829e+08	2.51127e+08	1.36316e+08	1.22475e+08	2.50668e+08	1.56152e+08	1.06557e+08	7.39428e+07	9.79788e+07	1.5139e+08	1.60817e+08	1.57833e+08	1.47718e+08	0.0386113
388POS	PC(38:5)+H	PC(38:5)+H	PC		(38:5)	(38:5)	0	0		808.585	C46 H83 O8 N1 P1	32.7202	1.02316	0.888742	0.123136	1.33179e+07	2.17238e+07	1.39185e+07	1.43274e+07	1.11459e+07	1.73049e+07	6.50776e+06	1.96106e+07	1.67404e+07	1.38344e+07	1.77263e+07	1.52421e+07	1.58513e+07	1.03597e+07	1.25071e+07	1.69103e+07	0.217086
389POS	PC(38:5)+H	PC(38:5)+H	PC		(38:5)	(38:5)	0	0		808.585	C46 H83 O8 N1 P1	30.9385	0.787986	0.421412	0.276264	4.57069e+07	2.61044e+07	3.68248e+07	1.41072e+07	2.61972e+07	4.81269e+07	1.93092e+07	4.20542e+07	5.85971e+07	5.41387e+07	1.05308e+07	6.546e+07	2.50786e+07	4.25683e+07	3.07546e+07	4.14629e+07	0.242391
38POS	LPC(16:1)+Na	LPC(16:1)+Na	LPC		(16:1)	(16:1)	0	0		516.306	C24 H48 O7 N1 P1 Na1	2.15325	1.14722	0.666923	0.17897	2.59756e+07	2.68549e+07	6.87024e+06	1.2513e+07	5.72493e+06	1.0747e+07	2.11866e+07	1.17157e+07	1.29447e+07	7.47454e+06	9.67342e+06	1.43101e+07	1.76071e+07	1.29633e+07	1.68391e+07	1.76575e+07	0.13733
390POS	PC(38:5)+H	PC(38:5)+H	PC		(38:5)	(38:5)	0	0		808.585	C46 H83 O8 N1 P1	33.8783	0.86231	0.698525	0.0679978	7.29994e+06	1.14425e+07	8.79663e+06	1.80001e+06	5.66399e+06	7.12957e+06	3.22957e+06	7.43032e+06	9.5273e+06	3.49751e+06	5.59602e+06	1.95795e+07	7.09872e+06	7.14155e+06	4.51091e+06	6.83819e+06	0.197699
391POS	PC(38:5)+H	PC(38:5)+H	PC		(38:5)	(38:5)	0	0		808.585	C46 H83 O8 N1 P1	34.3188	0.928456	0.750658	0.0894367	4.52585e+06	1.14625e+07	7.43677e+06	5.13571e+06	2.60818e+06	7.74457e+06	9.57834e+06	8.917e+06	7.43677e+06	5.98315e+06	3.83571e+06	6.16118e+06	4.4218e+06	7.42322e+06	6.73337e+06	7.92789e+06	0.233793
393POS	PC(36:2)+Na	PC(36:2)+Na	PC		(36:2)	(36:2)	0	0		808.583	C44 H84 O8 N1 P1 Na1	12.7672	1.37545	0.458744	0.233606	2.03763e+07	6.47028e+07	6.15374e+07	4.0493e+07	1.47728e+08	2.26325e+08	4.26212e+07	5.81635e+07	5.77468e+07	1.05192e+08	6.62199e+07	7.80415e+07	4.63287e+07	1.38401e+08	1.37807e+08	1.37755e+08	0.398273
394POS	PC(38:5)+H	PC(38:5)+H	PC		(18:1/20:4)	(18:1)	(20:4)	0		808.585	C46 H83 O8 N1 P1	10.251	0.988938	0.935765	2.1796	7.49299e+09	6.49343e+09	6.49717e+09	3.70881e+09	6.56933e+09	6.86932e+09	8.01073e+09	8.30683e+09	6.5998e+09	5.72384e+09	4.17536e+09	5.23543e+09	7.65468e+09	7.62239e+09	7.67791e+09	7.62238e+09	0.00354086
395POS	PC(18:0/20:4)+H	PC(38:4)+H	PC		(18:0/20:4)	(18:0)	(20:4)	0		810.601	C46 H85 O8 N1 P1	10.6663	1.48766	0.336181	2.73802	1.44531e+09	2.92727e+09	1.00047e+09	4.35837e+08	1.12427e+09	6.47164e+08	5.10056e+08	1.73261e+09	9.79018e+08	7.47741e+08	5.53198e+08	5.72846e+08	1.07654e+09	1.28234e+09	1.93731e+09	1.09695e+09	0.299231
396POS	PC(38:4)+H	PC(38:4)+H	PC		(18:0/20:4)	(18:0)	(20:4)	0		810.601	C46 H85 O8 N1 P1	11.1566	0.88944	0.169421	9.10433	3.19988e+10	1.94863e+10	3.25628e+10	2.31468e+10	3.29988e+10	3.2043e+10	3.26846e+10	3.17398e+10	3.20824e+10	3.29097e+10	3.1109e+10	3.31203e+10	3.24096e+10	3.21623e+10	3.24113e+10	3.21775e+10	0.00430589
397POS	PC(36:1)+Na	PC(36:1)+Na	PC		(36:1)	(36:1)	0	0		810.598	C44 H86 O8 N1 P1 Na1	11.695	0.759948	0.276271	2.08895	9.82692e+08	7.52212e+08	1.55294e+09	9.78023e+08	1.58662e+09	8.26673e+08	2.33934e+09	8.41148e+08	9.5565e+08	1.20038e+09	2.23229e+09	1.22016e+09	1.37697e+09	1.87726e+09	1.35075e+09	1.38623e+09	0.169193
398POS	PC(38:4)+H	PC(38:4)+H	PC		(18:0/20:4)	(18:0)	(20:4)	0		810.601	C46 H85 O8 N1 P1	32.0038	1.16857	0.558126	0.209209	1.60736e+08	1.6584e+08	3.33277e+08	1.4927e+08	4.55469e+08	2.31938e+08	2.36603e+08	2.73447e+08	1.06688e+08	1.20734e+08	2.6033e+08	2.82843e+08	2.81661e+08	2.63659e+08	2.73811e+08	3.32758e+08	0.106792
399POS	PC(38:4)+H	PC(38:4)+H	PC		(18:0/20:4)	(18:0)	(20:4)	0		810.601	C46 H85 O8 N1 P1	30.9866	0.672042	0.227931	1.07904	2.67328e+08	8.3166e+07	2.36978e+08	1.30507e+08	2.53272e+08	3.2678e+08	1.25519e+08	2.59138e+08	4.20076e+08	5.81215e+08	1.37191e+08	4.08335e+08	2.78969e+08	3.73324e+08	3.22986e+08	4.01628e+08	0.157797
39POS	LPC(16:0)+Na	LPC(16:0)+Na	LPC		(16:0)	(16:0)	0	0		518.322	C24 H50 O7 N1 P1 Na1	2.71463	0.931729	0.735044	0.681023	5.78414e+08	3.09905e+08	4.3884e+08	6.88507e+08	2.25437e+08	3.97744e+08	5.16169e+08	4.049e+08	4.12942e+08	3.50784e+08	3.91687e+08	7.55723e+08	4.34684e+08	4.30616e+08	4.34669e+08	4.26246e+08	0.00932253
3POS	AcCa(18:0)+H	AcCa(18:0)+H	AcCa		(18:0)	(18:0)	0	0		428.373	C25 H50 O4 N1	3.768	0.839495	0.464913	0.115183	1.34677e+07	5.84272e+06	1.46989e+07	1.67671e+07	2.04666e+07	1.54125e+07	1.12312e+07	2.05577e+07	7.76581e+06	2.48865e+07	1.33064e+07	2.54757e+07	1.2204e+07	1.31274e+07	9.35309e+06	1.14914e+07	0.139192
400POS	PC(38:4)+H	PC(38:4)+H	PC		(18:0/20:4)	(18:0)	(20:4)	0		810.601	C46 H85 O8 N1 P1	12.2167	0.743769	0.42506	1.04805	1.08012e+08	1.20996e+08	4.72365e+08	1.45232e+08	5.12622e+08	2.90878e+08	4.12701e+08	1.50416e+08	2.49204e+08	4.97328e+08	1.99312e+08	7.09611e+08	3.54544e+08	3.48218e+08	3.41636e+08	4.35975e+08	0.119527
401POS	PC(38:4)+H	PC(38:4)+H	PC		(38:4)	(38:4)	0	0		810.601	C46 H85 O8 N1 P1	33.4363	0.815955	0.308024	0.551783	4.52665e+07	3.32456e+07	7.5923e+07	2.92265e+07	7.9919e+07	8.76737e+07	6.95717e+07	4.17232e+07	7.79959e+07	8.53378e+07	8.26573e+07	7.31967e+07	7.69646e+07	8.93557e+07	7.45744e+07	8.03794e+07	0.0806615
402POS	PC(38:4)+H	PC(38:4)+H	PC		(18:0/20:4)	(18:0)	(20:4)	0		810.601	C46 H85 O8 N1 P1	13.3924	1.22079	0.674303	0.638509	2.48599e+07	3.0141e+08	3.60639e+08	3.97086e+08	1.34981e+08	1.04984e+09	5.94115e+08	3.09558e+08	1.95808e+08	3.00948e+08	2.18313e+08	2.39738e+08	2.36312e+08	1.93515e+08	2.36327e+08	2.36268e+08	0.094827
403POS	PC(38:4)+H	PC(38:4)+H	PC		(18:0/20:4)	(18:0)	(20:4)	0		810.601	C46 H85 O8 N1 P1	33.0402	0.901993	0.650227	0.175278	2.95811e+07	6.96333e+07	9.27223e+07	6.01761e+07	1.17004e+08	1.1377e+08	3.42671e+07	1.0905e+08	1.15536e+08	7.63615e+07	8.82037e+07	1.11937e+08	9.11272e+07	7.26188e+07	7.06556e+07	9.84866e+07	0.165024
404POS	PC(38:4)+H	PC(38:4)+H	PC		(18:0/20:4)	(18:0)	(20:4)	0		810.601	C46 H85 O8 N1 P1	12.6479	1.09222	0.862368	0.719947	3.91271e+07	4.11656e+07	9.38949e+08	3.81143e+08	3.74965e+08	2.469e+08	5.20086e+08	1.25692e+08	3.98595e+08	4.83271e+07	5.4314e+08	2.1567e+08	5.22843e+08	3.42884e+08	2.49364e+08	3.86522e+08	0.302962
405POS	PC(38:4)+H	PC(38:4)+H	PC		(18:0/20:4)	(18:0)	(20:4)	0		810.601	C46 H85 O8 N1 P1	14.955	0.463798	0.0422752	0.788774	8.85874e+06	4.81541e+07	3.29188e+07	6.52507e+07	1.65242e+08	2.03447e+07	1.25054e+08	1.06749e+08	1.17278e+08	8.53283e+07	1.98076e+08	1.02252e+08	1.70684e+08	2.03138e+08	2.00921e+08	1.63256e+08	0.111043
407POS	PC(38:4)+H	PC(38:4)+H	PC		(38:4)	(38:4)	0	0		810.601	C46 H85 O8 N1 P1	34.1608	0.873225	0.598934	0.229658	3.84577e+07	2.70437e+07	5.36799e+07	5.91852e+07	3.51809e+07	5.44508e+07	2.43194e+07	4.46399e+07	5.32384e+07	3.38489e+07	5.08876e+07	9.99721e+07	3.21689e+07	5.65494e+07	3.32645e+07	5.21729e+07	0.290119
409POS	PC(38:4)+H	PC(38:4)+H	PC		(18:0/20:4)	(18:0)	(20:4)	0		810.601	C46 H85 O8 N1 P1	31.3031	0.688408	0.51262	1.96713	1.83555e+09	1.29649e+07	4.59192e+08	4.27579e+08	4.09327e+08	8.96699e+08	4.87714e+08	8.86046e+08	2.77881e+09	5.64638e+08	7.38836e+08	4.14468e+08	5.78343e+08	7.15294e+08	7.17717e+08	2.97974e+08	0.341747
40POS	LPC(18:3)+H	LPC(18:3)+H	LPC		(18:3)	(18:3)	0	0		518.324	C26 H49 O7 N1 P1	1.94626	0.923773	0.748193	0.146465	1.88168e+07	2.40393e+07	9.08804e+06	8.83036e+06	1.07979e+07	1.22672e+07	2.39389e+07	1.01696e+07	1.18209e+07	2.0398e+07	9.03598e+06	1.53943e+07	2.38519e+07	2.63045e+07	2.48284e+07	2.38202e+07	0.0472364
410POS	PC(38:4)+H	PC(38:4)+H	PC		(18:0/20:4)	(18:0)	(20:4)	0		810.601	C46 H85 O8 N1 P1	16.3872	0.636521	0.0189248	0.714379	6.15588e+07	2.58216e+07	4.37507e+07	1.95137e+07	4.86234e+07	3.7648e+07	7.75919e+07	6.21316e+07	7.324e+07	4.63399e+07	6.3412e+07	4.94895e+07	5.44719e+07	3.03446e+07	5.44749e+07	5.46581e+07	0.249457
411POS	PC(38:4)+H	PC(38:4)+H	PC		(18:0/20:4)	(18:0)	(20:4)	0		810.601	C46 H85 O8 N1 P1	15.6081	1.19703	0.724456	0.305163	7.17398e+08	1.43818e+08	9.26687e+07	3.37781e+07	2.31905e+08	2.17471e+08	1.27508e+08	1.74519e+08	1.81323e+08	1.16243e+08	3.98441e+08	2.02473e+08	6.63008e+07	1.84709e+08	1.30762e+08	1.766e+08	0.389191
412POS	PC(38:3)+H	PC(38:3)+H	PC		(18:0/20:3)	(18:0)	(20:3)	0		812.616	C46 H87 O8 N1 P1	11.5516	1.20589	0.214335	3.89412	1.10446e+10	1.07977e+10	7.98519e+09	5.26169e+09	7.88447e+09	8.01467e+09	6.41797e+09	9.09931e+09	8.13448e+09	7.6082e+09	4.51691e+09	6.50594e+09	7.5491e+09	7.97687e+09	7.62632e+09	7.53743e+09	0.0269479
413POS	PC(39:2p)+H	PC(39:2p)+H	PC		(39:2p)	(39:2p)	0	0		812.653	C47 H91 O7 N1 P1	15.973	0.893537	0.407818	1.18548	8.73958e+08	3.54116e+08	8.06024e+08	6.59558e+08	7.67941e+08	7.57183e+08	9.30583e+08	6.9022e+08	7.85743e+08	8.61421e+08	5.41465e+08	9.12008e+08	1.19113e+09	1.19781e+09	1.18686e+09	1.19154e+09	0.00378353
414POS	Co(Q9)+NH4	Co(Q9)+NH4	Co		(Q9)	(Q9)	0	0		812.655	C54 H86 O4 N1	15.662	0.784657	0.133736	0.389758	7.01069e+07	4.03581e+07	8.62739e+07	6.82424e+07	6.51613e+07	6.39035e+07	9.05201e+07	8.03451e+07	6.72273e+07	8.22538e+07	5.82961e+07	1.23547e+08	9.24156e+07	9.00884e+07	9.00425e+07	9.00441e+07	0.0130047
415POS	CerG1(d18:1/24:0)+H	CerG1(d42:1)+H	CerG1		(d18:1/24:0)	(d18:1)	(24:0)	0		812.697	C48 H94 O8 N1	14.2104	0.962858	0.79581	0.116289	3.45851e+07	5.437e+07	3.63291e+07	4.41569e+07	3.43738e+07	4.04368e+07	5.22908e+07	3.89889e+07	5.79655e+07	4.70879e+07	2.78964e+07	2.9444e+07	6.74526e+07	5.96978e+07	5.89709e+07	5.86876e+07	0.0684387
416POS	PC(37:6)+Na	PC(37:6)+Na	PC		(37:6)	(37:6)	0	0		814.536	C45 H78 O8 N1 P1 Na1	9.3362	0.977241	0.932225	0.136765	1.26562e+07	1.4269e+06	1.37216e+07	8.39326e+06	8.14078e+06	1.44093e+07	7.64203e+06	9.71254e+06	1.80598e+07	6.43173e+06	9.70337e+06	8.56684e+06	1.36864e+07	1.3691e+07	1.11537e+07	1.33136e+07	0.0939628
417POS	PC(38:2)+H	PC(38:2)+H	PC		(38:2)	(38:2)	0	0		814.632	C46 H89 O8 N1 P1	12.5603	2.00946	0.342573	0.113407	6.61254e+07	1.34544e+07	8.84602e+06	4.88892e+06	3.54261e+07	1.56909e+06	4.77605e+06	2.1986e+07	2.55794e+07	3.85929e+06	5.36293e+06	3.28454e+06	1.00714e+07	1.4774e+07	8.50807e+06	1.01446e+07	0.248932
418POS	PC(38:2)+H	PC(38:2)+H	PC		(38:2)	(38:2)	0	0		814.632	C46 H89 O8 N1 P1	12.1305	1.07044	0.782988	1.16221	1.04174e+09	1.16501e+09	8.04602e+08	3.56865e+08	6.5433e+08	6.77552e+08	7.00507e+08	1.40378e+09	6.39869e+08	6.11247e+08	4.63551e+08	5.71852e+08	6.64066e+08	7.2598e+08	6.42661e+08	6.30345e+08	0.0638265
419POS	PC(39:1p)+H	PC(39:1p)+H	PC		(39:1p)	(39:1p)	0	0		814.668	C47 H93 O7 N1 P1	14.9541	0.963079	0.885166	0.177368	6.19422e+07	1.87418e+08	2.16495e+08	1.12514e+08	1.02986e+08	2.11456e+08	1.34765e+08	2.13551e+08	2.06788e+08	2.11153e+08	4.35542e+07	1.17227e+08	2.35423e+08	2.28052e+08	2.3229e+08	2.08888e+08	0.0526453
41POS	LPC(18:2)+H	LPC(18:2)+H	LPC		(18:2)	(18:2)	0	0		520.34	C26 H51 O7 N1 P1	2.19261	1.00566	0.971038	0.577519	1.14491e+09	1.11718e+09	7.95751e+08	4.79889e+08	6.87236e+08	8.38668e+08	7.3702e+08	8.69511e+08	6.94909e+08	6.63966e+08	9.24105e+08	1.14562e+09	1.50676e+09	1.53106e+09	1.59175e+09	1.50406e+09	0.0265703
420POS	PC(17:1/20:4)+Na	PC(37:5)+Na	PC		(17:1/20:4)	(17:1)	(20:4)	0		816.551	C45 H80 O8 N1 P1 Na1	9.74704	0.967583	0.878511	0.141116	9.57727e+06	1.63973e+07	9.89863e+06	4.35488e+06	8.36051e+06	8.24144e+06	1.18495e+07	1.35016e+07	1.12531e+07	8.12906e+06	5.09279e+06	8.90788e+06	1.61361e+07	1.67009e+07	1.6844e+07	1.68487e+07	0.0203163
421POS	PC(38:1)+H	PC(38:1)+H	PC		(38:1)	(38:1)	0	0		816.648	C46 H91 O8 N1 P1	12.9034	0.987322	0.92959	0.378564	1.75501e+08	1.60522e+08	1.16752e+08	6.91801e+07	1.31773e+08	1.08972e+08	1.36281e+08	1.28598e+08	1.17822e+08	1.68811e+08	1.07707e+08	1.13274e+08	1.25527e+08	1.31471e+08	1.31583e+08	1.15282e+08	0.0608375
422POS	PC(39:7)+H	PC(39:7)+H	PC		(39:7)	(39:7)	0	0		818.569	C47 H81 O8 N1 P1	10.541	0.912285	0.441371	0.394661	8.02109e+07	3.83881e+07	9.7346e+07	6.88713e+07	8.31813e+07	9.97074e+07	8.21566e+07	9.21308e+07	8.38714e+07	8.85136e+07	8.04428e+07	8.5559e+07	1.07877e+08	1.0784e+08	1.07814e+08	1.03156e+08	0.0219727
423POS	PC(39:7)+H	PC(39:7)+H	PC		(39:7)	(39:7)	0	0		818.569	C47 H81 O8 N1 P1	9.45571	1.33462	0.336589	0.251577	1.45211e+07	2.91982e+07	8.91998e+06	6.66774e+06	9.51998e+06	1.40322e+07	1.16018e+07	1.40373e+07	9.10037e+06	9.42396e+06	9.62441e+06	8.29646e+06	1.78948e+07	1.90425e+07	1.90437e+07	1.90385e+07	0.0305726
424POS	PC(38:4e)+Na	PC(38:4e)+Na	PC		(38:4e)	(38:4e)	0	0		818.603	C46 H86 O7 N1 P1 Na1	11.7429	1.04629	0.731537	0.0849357	1.30375e+07	1.03697e+07	1.71362e+07	1.21646e+07	1.91317e+07	1.55238e+07	9.19454e+06	1.29907e+07	1.21038e+07	1.56088e+07	1.68117e+07	1.67886e+07	1.39065e+07	1.44766e+07	1.43638e+07	1.38756e+07	0.0218425
425POS	PC(40:6p)+H	PC(40:6p)+H	PC		(40:6p)	(40:6p)	0	0		818.606	C48 H85 O7 N1 P1	10.5462	1.35086	0.0328389	0.392795	2.58466e+07	4.13799e+07	2.31108e+07	3.02655e+07	3.44423e+07	2.64837e+07	1.88716e+07	2.06873e+07	1.76941e+07	2.38613e+07	2.73366e+07	2.59295e+07	2.90574e+07	2.82448e+07	2.90472e+07	2.62451e+07	0.0470671
426POS	PC(39:6)+H	PC(39:6)+H	PC		(39:6)	(39:6)	0	0		820.585	C47 H83 O8 N1 P1	11.456	1.14691	0.517604	0.121625	1.15566e+07	1.41645e+07	7.16715e+06	5.82931e+06	1.0152e+07	1.20295e+07	1.28669e+07	1.32136e+07	9.57805e+06	5.5569e+06	5.76848e+06	6.11466e+06	1.11708e+07	1.29351e+07	1.16251e+07	1.20343e+07	0.0628536
427POS	PC(39:6)+H	PC(39:6)+H	PC		(39:6)	(39:6)	0	0		820.585	C47 H83 O8 N1 P1	10.2463	1.00812	0.928026	0.231271	1.38091e+08	1.58922e+08	1.13397e+08	9.2177e+07	1.22879e+08	1.45781e+08	1.22988e+08	1.26178e+08	1.41192e+08	1.29211e+08	1.05533e+08	1.39937e+08	1.98333e+08	1.96127e+08	1.9316e+08	1.98315e+08	0.0124484
428POS	CerG1(d42:5)+NH4	CerG1(d42:5)+NH4	CerG1		(d42:5)	(d42:5)	0	0		821.661	C48 H89 O8 N2	17.07	1.01008	0.967361	0.214046	7.91926e+07	4.1619e+07	5.17129e+07	3.16983e+07	3.75656e+07	5.22117e+07	8.73876e+07	2.90516e+07	6.35315e+07	3.09505e+07	4.69125e+07	3.32331e+07	3.78825e+07	3.74447e+07	3.744e+07	3.73825e+07	0.00617547
429POS	PC(39:5)+H	PC(39:5)+H	PC		(19:1/20:4)	(19:1)	(20:4)	0		822.601	C47 H85 O8 N1 P1	10.709	0.991046	0.966921	0.503062	2.52076e+08	2.21195e+08	2.21999e+08	7.71056e+07	1.90779e+08	1.71793e+08	2.70307e+08	2.87665e+08	1.83078e+08	1.75523e+08	8.39188e+07	1.44712e+08	2.57845e+08	2.58993e+08	2.58806e+08	2.44387e+08	0.0278351
42POS	LPC(18:1)+H	LPC(18:1)+H	LPC		(18:1)	(18:1)	0	0		522.355	C26 H53 O7 N1 P1	2.75541	1.10616	0.657606	0.425679	9.34124e+08	5.3486e+08	6.95403e+08	5.59948e+08	2.62429e+08	6.55724e+08	7.64234e+08	4.34651e+08	3.77594e+08	3.66333e+08	4.61954e+08	8.88154e+08	7.78801e+08	6.9146e+08	6.71803e+08	6.68863e+08	0.0735639
430POS	PC(39:5)+H	PC(39:5)+H	PC		(39:5)	(39:5)	0	0		822.601	C47 H85 O8 N1 P1	11.0362	0.816475	0.348824	0.330841	5.54003e+07	8.20538e+07	3.31103e+07	2.45039e+07	3.63442e+07	4.37063e+07	6.42745e+07	6.82682e+07	6.12634e+07	3.66235e+07	3.67312e+07	6.97985e+07	5.2808e+07	4.86175e+07	6.17946e+07	4.54178e+07	0.136131
431POS	PC(39:5)+H	PC(39:5)+H	PC		(39:5)	(39:5)	0	0		822.601	C47 H85 O8 N1 P1	11.7454	0.943207	0.823849	0.134497	3.26222e+07	3.01945e+07	2.51268e+07	3.15801e+07	2.9264e+07	2.59832e+07	2.4299e+07	6.79064e+07	1.68336e+07	2.90328e+07	2.44096e+07	2.28126e+07	4.43073e+07	5.4435e+07	4.4327e+07	4.40427e+07	0.10916
432POS	PC(39:5)+H	PC(39:5)+H	PC		(39:5)	(39:5)	0	0		822.601	C47 H85 O8 N1 P1	12.309	0.992592	0.9374	0.0282388	1.17234e+07	1.11415e+07	9.78182e+06	9.25869e+06	1.2726e+07	1.29705e+07	1.11853e+07	1.3491e+07	1.06477e+07	1.37636e+07	8.18537e+06	1.08335e+07	1.2785e+07	1.27869e+07	1.29201e+07	1.33145e+07	0.0193078
433POS	PC(40:5e)+H	PC(40:5e)+H	PC		(40:5e)	(40:5e)	0	0		822.637	C48 H89 O7 N1 P1	11.5706	1.06499	0.511698	0.131925	1.53147e+07	1.72777e+07	1.32527e+07	1.56035e+07	2.01485e+07	1.58207e+07	1.48993e+07	1.66022e+07	1.14947e+07	1.34455e+07	1.56025e+07	1.9429e+07	1.8345e+07	2.29196e+07	1.71325e+07	1.71855e+07	0.145026
434POS	PC(39:4)+H	PC(39:4)+H	PC		(19:0/20:4)	(19:0)	(20:4)	0		824.616	C47 H87 O8 N1 P1	11.4675	0.899409	0.301954	1.01887	4.69127e+08	3.24396e+08	4.81027e+08	3.12418e+08	5.04598e+08	4.98241e+08	5.63279e+08	5.1605e+08	4.53159e+08	4.80757e+08	3.7678e+08	4.89427e+08	7.69788e+08	7.7055e+08	7.55073e+08	7.54916e+08	0.0114963
435POS	PC(40:3p)+H	PC(40:3p)+H	PC		(40:3p)	(40:3p)	0	0		824.653	C48 H91 O7 N1 P1	12.362	1.48019	0.134122	0.203329	1.32201e+07	1.06817e+07	3.47603e+06	7.40733e+06	6.47004e+06	5.8624e+06	4.29679e+06	6.3931e+06	4.32831e+06	5.57999e+06	3.64151e+06	7.59245e+06	7.28146e+06	7.54463e+06	7.50797e+06	6.54695e+06	0.0642232
436POS	PC(40:3p)+H	PC(40:3p)+H	PC		(40:3p)	(40:3p)	0	0		824.653	C48 H91 O7 N1 P1	12.6837	1.0291	0.855419	0.0333004	9.13391e+06	6.83885e+06	6.22522e+06	4.67841e+06	1.09903e+07	6.91608e+06	5.84626e+06	7.7836e+06	7.02329e+06	1.02238e+07	6.57907e+06	6.06051e+06	8.96101e+06	8.38844e+06	9.61726e+06	8.799e+06	0.0571442
437POS	PC(40:10)+H	PC(40:10)+H	PC		(40:10)	(40:10)	0	0		826.538	C48 H77 O8 N1 P1	9.24607	1.14538	0.277117	0.0975643	9.60436e+06	7.92308e+06	8.76046e+06	8.66449e+06	1.45435e+07	1.1852e+07	7.78896e+06	1.09196e+07	8.19048e+06	8.99188e+06	8.18254e+06	9.48783e+06	1.23384e+07	1.23374e+07	1.28688e+07	1.23385e+07	0.0212769
438POS	PC(40:10)+H	PC(40:10)+H	PC		(40:10)	(40:10)	0	0		826.538	C48 H77 O8 N1 P1	8.89605	1.75108	0.26546	0.424741	2.76595e+07	6.6186e+07	9.68131e+06	8.56012e+06	1.05815e+07	2.89646e+07	2.06475e+07	1.89578e+07	1.45944e+07	1.18497e+07	9.41026e+06	1.11344e+07	3.22431e+07	1.38257e+07	3.15396e+07	3.24802e+07	0.332085
439POS	PC(39:3)+H	PC(39:3)+H	PC		(39:3)	(39:3)	0	0		826.632	C47 H89 O8 N1 P1	11.8475	1.33416	0.439542	0.537422	1.7843e+08	1.91494e+08	5.72955e+07	3.47896e+07	8.57582e+07	6.06173e+07	1.26072e+08	8.35237e+07	1.16682e+08	4.85337e+07	3.62049e+07	4.49891e+07	1.39057e+08	1.06682e+08	1.07856e+08	1.11462e+08	0.13186
43POS	LPE(20:4)+Na	LPE(20:4)+Na	LPE		(20:4)	(20:4)	0	0		524.275	C25 H44 O7 N1 P1 Na1	2.2122	0.920137	0.581281	0.257689	4.41874e+07	5.00006e+07	4.39272e+07	2.24114e+07	5.27582e+07	5.04073e+07	4.78791e+07	4.91548e+07	4.49271e+07	7.00085e+07	3.76544e+07	3.69553e+07	5.90399e+07	5.84672e+07	5.84745e+07	6.04911e+07	0.0161339
440POS	PC(40:2p)+H	PC(40:2p)+H	PC		(40:2p)	(40:2p)	0	0		826.668	C48 H93 O7 N1 P1	15.9611	0.869963	0.400426	0.179139	1.69062e+07	5.98104e+06	1.76639e+07	1.26869e+07	1.55124e+07	1.71701e+07	1.8314e+07	1.6154e+07	1.72643e+07	1.85592e+07	8.75374e+06	1.97184e+07	2.09432e+07	2.0749e+07	2.05345e+07	2.06338e+07	0.00847201
441POS	PC(18:2/20:4)+Na	PC(38:6)+Na	PC		(18:2/20:4)	(18:2)	(20:4)	0		828.551	C46 H80 O8 N1 P1 Na1	9.43671	1.21832	0.0780287	0.799313	3.25839e+08	4.38853e+08	3.60081e+08	2.23775e+08	3.23127e+08	3.88652e+08	2.81302e+08	2.99197e+08	2.7004e+08	3.21448e+08	2.57685e+08	2.61442e+08	4.40421e+08	4.34081e+08	4.34082e+08	4.34083e+08	0.0072755
442POS	PC(40:8)+H	PC(40:8)+H	PC		(40:8)	(40:8)	0	0		830.569	C48 H81 O8 N1 P1	10.2599	0.95185	0.399066	0.122985	1.29972e+08	1.23774e+08	1.48112e+08	1.38905e+08	1.30419e+08	1.12581e+08	1.58597e+08	1.27064e+08	1.41999e+08	1.18739e+08	1.35949e+08	1.41064e+08	1.17555e+08	1.13189e+08	1.15149e+08	1.1715e+08	0.0173742
443POS	PC(40:8)+H	PC(40:8)+H	PC		(20:4/20:4)	(20:4)	(20:4)	0		830.569	C48 H81 O8 N1 P1	9.75169	0.72088	0.429478	0.343927	7.01569e+07	6.06899e+07	9.97659e+06	2.543e+07	4.57809e+07	6.54765e+07	7.08104e+07	1.01781e+07	2.54698e+07	1.46768e+08	6.76687e+07	6.40658e+07	6.7015e+07	7.84158e+07	6.57446e+07	9.79319e+07	0.192842
444POS	PC(40:8)+H	PC(40:8)+H	PC		(40:8)	(40:8)	0	0		830.569	C48 H81 O8 N1 P1	9.17893	1.08657	0.544071	1.12947	9.01406e+08	1.43557e+09	7.29499e+08	8.09648e+08	9.41321e+08	1.252e+09	8.70914e+08	7.86127e+08	9.05016e+08	1.13324e+09	7.83177e+08	1.10738e+09	1.9339e+09	1.86357e+09	1.92077e+09	1.86867e+09	0.0188789
445POS	PC(40:8)+H	PC(40:8)+H	PC		(40:8)	(40:8)	0	0		830.569	C48 H81 O8 N1 P1	10.5547	0.904951	0.341901	0.263281	5.83049e+07	4.0365e+07	5.76686e+07	7.36676e+07	6.23604e+07	7.90803e+07	7.08484e+07	5.64303e+07	6.17211e+07	6.74032e+07	7.60962e+07	7.79613e+07	5.38457e+07	5.2757e+07	5.76836e+07	5.27753e+07	0.0430281
446POS	CerG1(d18:0+pO/24:0)+H	CerG1(d42:0+pO)+H	CerG1		(d18:0+pO/24:0)	(d18:0+pO)	(24:0)	0		830.708	C48 H96 O9 N1	13.8236	1.04944	0.68167	0.0701266	5.3165e+06	6.73938e+06	5.33989e+06	4.84859e+06	4.35826e+06	5.01113e+06	5.56418e+06	5.51917e+06	5.95876e+06	6.05654e+06	3.32064e+06	3.70513e+06	6.93761e+06	6.89874e+06	6.96722e+06	6.54145e+06	0.0290404
447POS	PC(40:7)+H	PC(40:7)+H	PC		(40:7)	(40:7)	0	0		832.585	C48 H83 O8 N1 P1	11.2108	1.06463	0.627802	0.772926	4.11556e+08	5.48527e+08	2.86979e+08	4.50584e+08	4.773e+08	3.23077e+08	4.53183e+08	4.41538e+08	4.77944e+08	2.93017e+08	3.3409e+08	3.46611e+08	3.84359e+08	4.02072e+08	3.85438e+08	1.90424e+08	0.294878
448POS	PC(40:7)+H	PC(40:7)+H	PC		(40:7)	(40:7)	0	0		832.585	C48 H83 O8 N1 P1	9.95792	1.05639	0.75416	1.73849	1.26495e+09	2.22465e+09	9.20296e+08	1.13592e+09	1.20636e+09	1.69636e+09	1.12064e+09	1.88136e+09	1.35607e+09	1.24057e+09	9.52179e+08	1.44671e+09	1.84881e+09	1.88004e+09	1.88019e+09	1.78154e+09	0.0251547
449POS	PC(18:0/20:4)+Na	PC(38:4)+Na	PC		(18:0/20:4)	(18:0)	(20:4)	0		832.583	C46 H84 O8 N1 P1 Na1	11.7174	0.721798	0.136854	1.04216	1.77067e+08	6.51762e+07	1.78636e+08	7.6369e+07	1.66265e+08	1.52333e+08	3.04824e+08	1.56057e+08	1.37906e+08	1.77312e+08	1.58264e+08	1.95932e+08	1.43055e+08	1.56144e+08	1.41925e+08	1.56592e+08	0.0537239
44POS	LPC(18:0)+H	LPC(18:0)+H	LPC		(18:0)	(18:0)	0	0		524.371	C26 H55 O7 N1 P1	3.81835	0.929438	0.744049	3.0433	4.81193e+09	2.04049e+09	5.68166e+09	8.00335e+09	3.36321e+09	3.89552e+09	4.50663e+09	3.2943e+09	3.55e+09	5.97454e+09	5.28263e+09	7.29832e+09	4.38814e+09	4.48408e+09	4.62907e+09	4.38394e+09	0.0256958
450POS	PC(40:7)+H	PC(40:7)+H	PC		(20:3/20:4)	(20:3)	(20:4)	0		832.585	C48 H83 O8 N1 P1	9.59591	1.23562	0.543378	1.08757	2.79449e+08	6.52584e+08	2.16512e+08	1.25512e+08	2.18248e+08	1.55434e+08	3.33962e+08	2.29266e+08	2.33997e+08	2.15841e+08	1.3198e+08	1.88486e+08	2.21135e+08	3.48431e+08	3.48082e+08	3.48623e+08	0.200975
451POS	PC(40:7)+H	PC(40:7)+H	PC		(40:7)	(40:7)	0	0		832.585	C48 H83 O8 N1 P1	12.985	0.724933	0.433375	0.446962	1.14414e+07	1.47155e+07	5.3366e+07	3.96087e+07	4.30308e+07	1.75955e+08	6.1001e+07	7.2975e+07	1.01168e+08	1.03506e+08	7.29694e+07	5.47922e+07	4.8782e+07	7.64095e+07	6.14053e+07	5.45152e+07	0.197891
452POS	PC(18:0/20:4)+Na	PC(38:4)+Na	PC		(18:0/20:4)	(18:0)	(20:4)	0		832.583	C46 H84 O8 N1 P1 Na1	13.3924	1.91846	0.258454	0.450875	3.36002e+06	3.59778e+07	2.66824e+07	4.34937e+07	2.33156e+07	1.2127e+08	2.2487e+07	1.529e+07	1.8348e+07	2.84102e+07	1.74846e+07	3.04297e+07	2.91038e+07	2.20758e+07	2.90876e+07	2.74979e+07	0.123601
454POS	PC(18:0/22:6)+H	PC(40:6)+H	PC		(18:0/22:6)	(18:0)	(22:6)	0		834.601	C48 H85 O8 N1 P1	11.6228	0.999048	0.992789	0.168315	2.69031e+08	2.03059e+08	2.7717e+08	2.50602e+08	2.82293e+08	2.55668e+08	3.59117e+08	2.51603e+08	2.74354e+08	2.47687e+08	1.97318e+08	2.0921e+08	2.78865e+08	2.76187e+08	3.03234e+08	3.46072e+08	0.107486
455POS	PC(40:6)+H	PC(40:6)+H	PC		(18:0/22:6)	(18:0)	(22:6)	0		834.601	C48 H85 O8 N1 P1	10.8818	0.871834	0.171254	5.89275	1.24491e+10	6.37552e+09	1.26004e+10	9.58215e+09	1.28051e+10	1.33227e+10	1.2458e+10	1.24204e+10	1.31047e+10	1.35077e+10	1.28347e+10	1.26788e+10	1.26166e+10	1.29636e+10	1.29702e+10	1.23636e+10	0.0231007
456POS	PC(40:6)+H	PC(40:6)+H	PC		(40:6)	(40:6)	0	0		834.601	C48 H85 O8 N1 P1	32.1613	1.43062	0.391083	0.229604	2.0974e+07	1.67509e+07	4.70887e+07	3.54419e+07	1.0967e+08	3.33696e+07	2.7766e+07	2.42973e+07	2.60725e+07	1.71732e+07	3.71292e+07	5.16039e+07	1.26117e+07	2.58464e+07	3.20617e+07	3.28778e+07	0.362373
457POS	PC(40:6)+H	PC(40:6)+H	PC		(40:6)	(40:6)	0	0		834.601	C48 H85 O8 N1 P1	33.0013	0.942989	0.701895	0.0409902	1.30821e+07	1.31242e+07	9.04406e+06	1.2804e+07	9.79448e+06	1.76081e+07	9.54857e+06	1.50797e+07	1.03732e+07	1.95028e+07	1.21458e+07	1.33689e+07	1.32182e+07	1.36306e+07	8.13064e+06	1.35704e+07	0.220589
458POS	PC(18:0/22:6)+H	PC(40:6)+H	PC		(18:0/22:6)	(18:0)	(22:6)	0		834.601	C48 H85 O8 N1 P1	10.395	0.989836	0.975848	1.28668	4.68065e+08	1.14235e+09	4.32361e+08	1.32776e+08	4.11532e+08	2.9796e+08	5.56639e+08	6.67254e+08	5.35624e+08	3.42734e+08	1.98958e+08	6.13458e+08	5.0436e+08	5.01731e+08	5.04752e+08	4.68472e+08	0.0356126
459POS	PC(18:0/20:3)+Na	PC(38:3)+Na	PC		(18:0/20:3)	(18:0)	(20:3)	0		834.598	C46 H86 O8 N1 P1 Na1	11.5516	1.05823	0.862929	1.60709	1.2373e+09	5.59186e+08	7.2082e+08	1.71549e+09	1.1656e+09	1.16403e+09	2.25305e+08	6.98838e+08	1.36957e+09	3.35129e+08	1.54021e+09	2.03229e+09	1.08513e+09	9.98667e+08	4.30995e+08	9.37508e+08	0.341048
45POS	LPC(18:0)+H	LPC(18:0)+H	LPC		(18:0)	(18:0)	0	0		524.371	C26 H55 O7 N1 P1	4.76111	1.68948	0.333827	0.340827	2.48943e+07	1.77185e+07	5.25533e+07	4.31959e+07	1.92046e+08	2.00808e+08	7.04518e+07	3.50319e+07	2.56055e+07	5.22779e+07	4.88507e+07	8.22082e+07	5.75335e+07	5.97262e+07	6.66422e+07	7.13278e+07	0.0993711
460POS	PC(38:2)+Na	PC(38:2)+Na	PC		(38:2)	(38:2)	0	0		836.614	C46 H88 O8 N1 P1 Na1	11.514	1.08165	0.586348	0.593031	1.8997e+09	1.09891e+09	1.14107e+09	1.19042e+09	1.43653e+09	1.84223e+09	1.25835e+09	1.83905e+09	1.44058e+09	1.22775e+09	9.00949e+08	1.29234e+09	1.19522e+09	1.19508e+09	1.17179e+09	1.17192e+09	0.0113646
461POS	PC(22:3/18:2)+H	PC(40:5)+H	PC		(22:3/18:2)	(22:3)	(18:2)	0		836.616	C48 H87 O8 N1 P1	11.1872	1.01162	0.915224	0.390115	9.90648e+08	7.80837e+08	7.65772e+08	5.49684e+08	8.17434e+08	8.48647e+08	7.81326e+08	8.83091e+08	9.72905e+08	6.31967e+08	5.97588e+08	8.31538e+08	9.41983e+08	9.03057e+08	9.39807e+08	9.42015e+08	0.0205358
462POS	PC(40:4)+H	PC(40:4)+H	PC		(20:0/20:4)	(20:0)	(20:4)	0		838.632	C48 H89 O8 N1 P1	12.0684	1.05157	0.655186	0.217505	3.15981e+08	2.6701e+08	2.89502e+08	1.7426e+08	3.87027e+08	2.62826e+08	2.64318e+08	2.99902e+08	2.77584e+08	2.86921e+08	2.42351e+08	2.42333e+08	2.95779e+08	2.95633e+08	2.95505e+08	2.63171e+08	0.0564639
463POS	PC(40:4)+H	PC(40:4)+H	PC		(18:0/22:4)	(18:0)	(22:4)	0		838.632	C48 H89 O8 N1 P1	11.7988	0.973707	0.850983	0.686437	9.13728e+08	5.7578e+08	6.05354e+08	4.60152e+08	8.46641e+08	8.44985e+08	7.47946e+08	9.12469e+08	8.48847e+08	7.78911e+08	5.45288e+08	5.27849e+08	8.51229e+08	8.78933e+08	8.80099e+08	7.72077e+08	0.0600637
464POS	PC(41:3p)+H	PC(41:3p)+H	PC		(41:3p)	(41:3p)	0	0		838.668	C49 H93 O7 N1 P1	15.9796	0.820211	0.342219	0.197251	1.28461e+07	2.4045e+06	1.27051e+07	6.97483e+06	1.18409e+07	1.01634e+07	1.31791e+07	1.09004e+07	1.11893e+07	1.37748e+07	6.02908e+06	1.43423e+07	1.56948e+07	1.64814e+07	1.62854e+07	1.47697e+07	0.0486234
465POS	CerG1(d43:3)+NH4	CerG1(d43:3)+NH4	CerG1		(d43:3)	(d43:3)	0	0		839.708	C49 H95 O8 N2	19.9073	1.10214	0.84434	0.505862	2.80602e+08	2.93624e+08	6.81851e+07	1.1005e+08	4.88109e+07	6.77873e+07	3.30062e+08	5.69041e+07	2.25599e+08	7.66491e+07	5.50806e+07	4.4224e+07	8.97163e+07	1.02188e+08	7.8627e+07	9.63096e+07	0.110139
466POS	PC(40:3)+H	PC(40:3)+H	PC		(40:3)	(40:3)	0	0		840.648	C48 H91 O8 N1 P1	12.1457	1.0527	0.76541	0.0805394	3.31487e+07	3.1071e+07	3.88557e+07	2.14021e+07	6.14847e+07	4.46178e+07	3.63282e+07	4.22975e+07	3.98675e+07	4.40509e+07	2.76334e+07	2.88592e+07	4.95779e+07	4.8889e+07	6.27125e+07	4.88986e+07	0.129532
467POS	PC(41:2p)+H	PC(41:2p)+H	PC		(41:2p)	(41:2p)	0	0		840.684	C49 H95 O7 N1 P1	15.9806	0.813172	0.250186	0.688704	3.6267e+08	1.7532e+08	3.01079e+08	3.99257e+08	3.82962e+08	2.5663e+08	4.79265e+08	2.56079e+08	3.90999e+08	4.99889e+08	2.30876e+08	4.52265e+08	4.9394e+08	4.41074e+08	4.79971e+08	4.92297e+08	0.0516615
468POS	PC(41:2p)+H	PC(41:2p)+H	PC		(41:2p)	(41:2p)	0	0		840.684	C49 H95 O7 N1 P1	15.6767	0.708432	0.169404	0.088935	2.41072e+06	3.71746e+06	6.28202e+06	6.47111e+06	5.10884e+06	4.55622e+06	1.11209e+07	5.84497e+06	6.02561e+06	6.76496e+06	2.47639e+06	8.0623e+06	7.99055e+06	7.10403e+06	8.41483e+06	8.28278e+06	0.0742248
469POS	PC(40:2)+H	PC(40:2)+H	PC		(40:2)	(40:2)	0	0		842.663	C48 H93 O8 N1 P1	13.0412	1.18843	0.626604	0.262714	1.6946e+07	3.59004e+07	9.25426e+06	9.14513e+06	1.23206e+07	6.74731e+06	1.50146e+07	1.30429e+07	9.82333e+06	1.81708e+07	5.69296e+06	1.42494e+07	1.48666e+07	1.48653e+07	1.48596e+07	1.05557e+07	0.156242
46POS	LPC(18:0)+H	LPC(18:0)+H	LPC		(18:0)	(18:0)	0	0		524.371	C26 H55 O7 N1 P1	4.41583	0.803221	0.648032	0.664581	2.46034e+08	7.65336e+07	1.12105e+08	5.98691e+08	1.01818e+08	1.65984e+08	3.81339e+08	5.57886e+08	9.88673e+07	6.71454e+07	3.65078e+08	1.49619e+08	2.10556e+08	1.72494e+08	1.80198e+08	1.72891e+08	0.0979818
470POS	PC(19:1/20:4)+Na	PC(39:5)+Na	PC		(19:1/20:4)	(19:1)	(20:4)	0		844.583	C47 H84 O8 N1 P1 Na1	10.709	0.878742	0.452892	0.18416	1.46328e+07	6.87988e+06	1.47427e+07	7.48007e+06	1.47902e+07	1.38302e+07	1.78855e+07	1.75417e+07	1.48856e+07	1.12563e+07	9.29936e+06	1.14718e+07	1.4089e+07	1.46668e+07	1.49479e+07	1.48237e+07	0.0259517
471POS	PC(19:0/20:4)+Na	PC(39:4)+Na	PC		(19:0/20:4)	(19:0)	(20:4)	0		846.598	C47 H86 O8 N1 P1 Na1	11.4675	0.957918	0.828827	0.185269	3.19718e+07	1.69025e+07	4.97622e+07	2.56613e+07	4.02307e+07	6.03258e+07	3.05348e+07	5.5574e+07	3.53757e+07	3.84652e+07	3.49344e+07	3.98481e+07	5.11573e+07	4.84325e+07	4.98759e+07	4.67089e+07	0.0390166
472POS	PC(41:7)+H	PC(41:7)+H	PC		(41:7)	(41:7)	0	0		846.601	C49 H85 O8 N1 P1	10.4278	1.05871	0.785234	0.123742	2.24768e+07	2.11377e+07	1.37136e+07	7.98914e+06	1.24364e+07	2.07194e+07	2.21207e+07	2.06723e+07	1.67231e+07	1.21678e+07	7.87957e+06	1.34485e+07	1.92729e+07	1.87003e+07	1.92859e+07	1.66106e+07	0.0686433
473POS	PC(41:6)+H	PC(41:6)+H	PC		(41:6)	(41:6)	0	0		848.616	C49 H87 O8 N1 P1	11.1998	1.0296	0.913643	0.155158	4.76375e+07	2.62648e+07	4.22661e+07	2.86874e+07	3.76463e+07	9.10155e+07	3.96927e+07	4.12633e+07	7.71379e+07	3.59564e+07	3.12876e+07	4.03173e+07	5.57102e+07	5.66446e+07	5.57137e+07	5.60579e+07	0.00785273
474POS	PC(40:9)+Na	PC(40:9)+Na	PC		(40:9)	(40:9)	0	0		850.536	C48 H78 O8 N1 P1 Na1	8.43446	1.12259	0.719909	0.0525182	895172	1.93018e+06	534502	373105	684582	478733	908182	619645	556368	848974	777610	650821	1.67286e+06	1.80731e+06	1.84143e+06	1.84227e+06	0.0448944
475POS	PC(41:5)+H	PC(41:5)+H	PC		(41:5)	(41:5)	0	0		850.632	C49 H89 O8 N1 P1	11.7902	0.880008	0.592801	0.146134	2.22957e+07	2.90692e+07	7.55552e+06	1.38519e+07	1.59672e+07	1.846e+07	1.83383e+07	3.40938e+07	2.42428e+07	1.15773e+07	1.59273e+07	1.7637e+07	1.45918e+07	1.20336e+07	1.45675e+07	1.39356e+07	0.0874038
476POS	PC(42:4p)+H	PC(42:4p)+H	PC		(42:4p)	(42:4p)	0	0		850.668	C50 H93 O7 N1 P1	12.6297	1.16011	0.534708	0.107028	7.16241e+06	1.02642e+07	3.80088e+06	3.51248e+06	8.12503e+06	5.43977e+06	5.11821e+06	6.92193e+06	8.7988e+06	5.35374e+06	3.56991e+06	3.25554e+06	6.13539e+06	5.99455e+06	6.13812e+06	5.65974e+06	0.0376177
477POS	PC(40:8)+Na	PC(40:8)+Na	PC		(40:8)	(40:8)	0	0		852.551	C48 H80 O8 N1 P1 Na1	9.17893	1.05386	0.686052	0.467856	1.19418e+08	2.38105e+08	1.26113e+08	1.43264e+08	1.55968e+08	1.83747e+08	1.4601e+08	1.34704e+08	1.46794e+08	1.74534e+08	1.34521e+08	1.8065e+08	2.48048e+08	2.35489e+08	2.37792e+08	2.35702e+08	0.0248762
478POS	PC(42:11)+H	PC(42:11)+H	PC		(42:11)	(42:11)	0	0		852.554	C50 H79 O8 N1 P1	8.11227	1.12422	0.683461	0.0687422	1.33432e+06	2.98287e+06	814653	1.20702e+06	782375	1.03443e+06	1.4306e+06	886005	868841	1.38469e+06	1.10953e+06	1.57488e+06	2.20403e+06	2.14185e+06	2.21804e+06	2.17878e+06	0.0152948
479POS	PC(42:3p)+H	PC(42:3p)+H	PC		(42:3p)	(42:3p)	0	0		852.684	C50 H95 O7 N1 P1	13.6833	1.06531	0.56399	0.0886901	1.33097e+07	1.44959e+07	1.19555e+07	9.69982e+06	1.05419e+07	1.04865e+07	1.3073e+07	1.0668e+07	1.34367e+07	1.20582e+07	7.43348e+06	9.49889e+06	1.31916e+07	1.31924e+07	1.32047e+07	1.22213e+07	0.037636
47POS	LPC(18:0)+H	LPC(18:0)+H	LPC		(18:0)	(18:0)	0	0		524.371	C26 H55 O7 N1 P1	6.36286	0.398259	0.0537983	0.265502	4.27662e+06	4.00842e+06	9.05367e+06	2.87021e+06	4.08845e+06	2.71023e+06	6.76322e+06	4.05828e+06	4.13367e+06	1.42713e+07	1.81512e+07	2.04366e+07	4.60346e+06	4.82069e+06	6.24265e+06	6.27017e+06	0.163394
480POS	PC(42:10)+H	PC(42:10)+H	PC		(42:10)	(42:10)	0	0		854.569	C50 H81 O8 N1 P1	8.88431	0.914361	0.595154	0.296568	1.06496e+08	1.27696e+08	7.56971e+07	1.68042e+08	7.39545e+07	1.56928e+08	1.17157e+08	1.00604e+08	1.01447e+08	1.4073e+08	1.38467e+08	1.76797e+08	1.63902e+08	1.71015e+08	1.6349e+08	1.6531e+08	0.020967
481POS	PC(40:7)+Na	PC(40:7)+Na	PC		(40:7)	(40:7)	0	0		854.567	C48 H82 O8 N1 P1 Na1	9.95792	0.877336	0.550076	0.300041	7.39595e+07	1.04126e+08	5.39158e+07	4.70453e+07	5.53725e+07	6.91829e+07	8.48784e+07	1.36245e+08	6.08041e+07	5.69193e+07	5.70116e+07	6.41725e+07	8.26357e+07	8.29761e+07	8.2773e+07	1.00585e+08	0.101973
482POS	PC(18:0/22:6)+Na	PC(40:6)+Na	PC		(18:0/22:6)	(18:0)	(22:6)	0		856.583	C48 H84 O8 N1 P1 Na1	10.8818	0.820663	0.0709302	0.956662	5.4673e+08	3.36234e+08	6.23195e+08	5.62608e+08	5.40914e+08	3.32509e+08	5.64736e+08	5.64064e+08	5.97396e+08	5.86293e+08	6.0643e+08	6.6622e+08	5.14645e+08	5.14638e+08	5.11513e+08	5.00873e+08	0.0127965
483POS	PC(42:9)+H	PC(42:9)+H	PC		(42:9)	(42:9)	0	0		856.585	C50 H83 O8 N1 P1	9.62434	1.14313	0.511996	0.307073	3.91397e+07	5.38562e+07	1.93821e+07	2.8353e+07	2.94341e+07	2.77363e+07	3.34118e+07	3.43825e+07	2.33514e+07	1.82441e+07	2.25292e+07	4.12035e+07	3.14124e+07	3.48679e+07	3.2872e+07	3.70498e+07	0.0719616
484POS	PC(22:5/20:4)+H	PC(42:9)+H	PC		(22:5/20:4)	(22:5)	(20:4)	0		856.585	C50 H83 O8 N1 P1	9.2788	1.70176	0.329117	0.61366	2.20188e+07	1.41621e+08	1.59265e+07	5.01907e+07	3.05221e+07	6.08463e+07	1.6253e+07	1.33563e+07	8.07216e+07	2.94914e+07	2.02132e+07	2.86663e+07	5.21794e+07	4.44656e+07	5.67729e+07	5.6775e+07	0.110516
485POS	PC(40:5)+Na	PC(40:5)+Na	PC		(40:5)	(40:5)	0	0		858.598	C48 H86 O8 N1 P1 Na1	11.514	1.1434	0.505645	0.209045	4.62865e+07	2.51808e+07	3.65497e+07	4.43507e+07	4.02749e+07	7.52994e+07	3.09513e+07	4.50257e+07	5.77473e+07	3.07487e+07	3.22398e+07	3.76254e+07	3.0976e+07	3.05759e+07	3.00951e+07	3.00946e+07	0.0139913
486POS	PC(42:8)+H	PC(42:8)+H	PC		(42:8)	(42:8)	0	0		858.601	C50 H85 O8 N1 P1	10.0424	1.01295	0.947035	0.302935	1.13779e+08	1.2634e+08	7.80851e+07	6.49566e+07	7.90837e+07	8.61514e+07	1.37643e+08	1.11432e+08	1.07805e+08	6.60685e+07	4.29284e+07	7.55109e+07	1.12458e+08	1.21265e+08	1.15983e+08	1.12187e+08	0.0366405
487POS	PC(20:0/20:4)+Na	PC(40:4)+Na	PC		(20:0/20:4)	(20:0)	(20:4)	0		860.614	C48 H88 O8 N1 P1 Na1	12.0684	0.975022	0.825812	0.150942	2.64126e+07	1.77768e+07	2.47518e+07	1.40563e+07	2.90883e+07	2.64633e+07	2.18568e+07	2.84157e+07	2.39038e+07	2.31656e+07	2.39945e+07	2.07619e+07	2.71527e+07	2.7187e+07	2.60325e+07	2.24277e+07	0.0874125
[truncated: 402 more rows]

## Sheet: HS_vs_NS
No.	DIFF	Lipidion	LipidGroup	Class	FattyAcid	FA1	FA2	FA3	FA4	Calmz	IonFormula	RT-(min)	Fold Change	P-value	VIP	HS-1	HS-2	HS-3	HS-4	HS-5	HS-6	NS-1	NS-2	NS-3	NS-4	NS-5	NS-6	QC-1	QC-2	QC-3	QC-4	QC RSD
[truncated: 817 more rows]

[truncated: 1 more sheets: NS_vs_ND]
